# Supplementary material for: Molecular Characterization of an H3N2 Canine Influenza Virus Isolated from a Dog in Jiangsu, China, in 2025
Source: Vet Sci. 2025 Dec 29;13(1):32. doi: 10.3390/vetsci13010032 (PMC12846395; doi:10.3390/vetsci13010032)
Supplement: Supplementary file 1 [file vetsci-13-00032-s001.zip › Supplementary Table S2.xlsx]

## Sheet: Avain
Table S2 Glycosylation site analysis of influenza virus strains
		18	22	24	38	54	61	79	97	110	142	149	181	262	301	499				18	22	24	38	54	61	79	97	110	142	149	181	262	301	499		18	22	24	38	54	61	79	97	110	142	149	181	262	301
	EPI_ISL_135238_A_American_black_duck_St__John_s_GR252_2011_2011_08_31	---	---	---	---	---	---	---	---	---	---	---	---	---	---	NGT			EPI_ISL_4677_A_duck_Korea_S7_03_2003_01_01	D	D	N	N	N	N	D	D	D	D	D	N	D	N	unknown		26	97	511	654	655	65	38	0	0	34	4	665	12	652
	EPI_ISL_135239_A_American_black_duck_St__John_s_GR256_2011_2011_08_31	---	---	---	---	---	---	---	---	---	---	---	---	---	---	NGT			EPI_ISL_4678_A_duck_Korea_S8_03_2003_01_01	D	D	N	N	N	N	D	D	D	D	D	N	D	N	unknown		614	548	135	5	6	597	628	666	667	633	662	5	659	7
	EPI_ISL_135240_A_American_black_duck_St__John_s_GR396_2011_2011_09_12	---	---	---	---	---	---	---	---	---	---	---	---	---	---	NGT			EPI_ISL_4679_A_duck_Korea_S9_03_2003_01_01	D	D	N	N	N	N	D	D	D	D	D	N	D	N	unknown		45	40	39	26	24	23	19	19	18	18	19	15	14	26
	EPI_ISL_135242_A_American_black_duck_St__John_s_GR490_2011_2011_09_14	---	---	---	---	---	---	---	---	---	---	---	---	---	---	NGT			EPI_ISL_4680_A_duck_Korea_S10_03_2003_01_01	D	D	N	N	N	N	D	D	D	D	D	N	D	N	unknown		685	685	685	685	685	685	685	685	685	685	685	685	685	685
	EPI_ISL_135243_A_American_black_duck_St__John_s_GR679_2011_2011_10_12	---	---	---	---	---	---	---	---	---	---	---	---	---	---	NGT			EPI_ISL_4681_A_dove_Korea_S11_03_2003_01_01	D	D	N	N	N	N	D	D	D	D	D	N	D	N	unknown		640	645	646	659	661	662	666	666	667	667	666	670	671	659
	EPI_ISL_136684_A_duck_Hokkaido_67_2008_2008_10_10	---	---	---	---	---	---	DCT	DET	FSN	TWT	NGG	NVT	NSD	NGS	---			EPI_ISL_84464_A_duck_Korea_D42_2007_2007_04_01	D	D	N	N	N	N	D	D	D	D	D	N	D	N	unknown	avain	0.040625	0.150388	0.791022	0.992413	0.990923	0.0981873	0.0570571	0	0	0.0509745	0.00600601	0.992537	0.0178838	0.989378
	EPI_ISL_144215_A_mallard_Sweden_68611_2007_2007_10_19	---	---	---	---	---	---	---	---	---	---	---	---	---	---	NGT			EPI_ISL_76501_A_pekin_duck_Korea_LBM78_2007_2007_01_01	D	D	N	D	N	D	D	D	D	D	D	N	D	N	unknown		0.959375	0.849612	0.208978	0.00758725	0.00907716	0.901813	0.942943	1	1	0.949025	0.993994	0.00746269	0.982116	0.0106222
	EPI_ISL_1453_A_Chicken_Italy_5783_95_1995_01_01	---	---	---	---	---	---	---	---	---	?WT	NGG	NVT	NSN	NGS	---			EPI_ISL_76500_A_pekin_duck_Korea_LBM448_2007_2007_03_01	D	D	N	N	N	D	D	D	D	D	D	N	D	N	unknown
	EPI_ISL_1454_A_Chicken_Italy_5945_95_1995_01_01	---	---	---	---	---	---	---	---	---	TWT	NGG	NVT	NSN	NGS	---			EPI_ISL_63486_A_duck_Korea_S71_2007_2007_01_01	D	D	N	N	N	D	D	D	D	D	D	N	D	N	unknown
	EPI_ISL_1455_A_Chicken_Italy_5954_95_1995_01_01	---	---	---	---	---	---	---	---	---	-?T	NGG	NVT	NSN	NGS	---			EPI_ISL_76502_A_mallard_duck_Korea_LBM1621_2007_2007_12_01	D	D	N	N	N	N	D	D	D	D	D	N	D	N	unknown
	EPI_ISL_189979_A_duck_Peru_P114_2009_2009_05_12	---	---	---	---	---	---	---	---	---	---	---	---	NSN	NGS	NGT			EPI_ISL_76499_A_pekin_duck_Korea_LBM176_2008_2008_02_01	D	D	N	N	N	N	D	D	D	D	D	N	D	N	unknown
	EPI_ISL_209458_A_duck_Anhui_A1791_2014_2014_04_22	---	---	---	---	---	---	---	---	---	---	---	---	NSN	NGS	NGT			EPI_ISL_76504_A_pekin_duck_Korea_LBM1354_2006_2006_12_01	D	D	N	N	N	N	D	D	D	D	D	N	D	N	unknown		---	Unknown
	EPI_ISL_26359_A_duck_Belgium_15700_2008_2008_09_19	---	---	---	---	---	---	---	---	---	---	---	---	---	---	NGT			EPI_ISL_76505_A_mallard_duck_Korea_LBM397_2007_2007_03_01	D	D	N	N	N	N	D	D	D	D	D	N	D	N	unknown		D	non-glycosylation
	EPI_ISL_2796_A_Duck_Ontario_05_00_2000_01_01	---	---	---	---	---	#NAME?	NCT	NEK	FSN	NWT	NGG	NVT	NSN	---	---			EPI_ISL_209468_A_duck_Anhui_A1817_2014_2014_04_22	D	D	N	N	N	D	D	D	D	D	D	N	D	N	unknown		N	glycosylation
	EPI_ISL_2797_A_Mallard_France_M_2515_01_2001_01_01	---	---	---	---	---	SSS	DCT	DAT	FSN	TWT	NGG	NVT	NSN	---	---			EPI_ISL_8138_A_duck_Hong_Kong_940_80_1980_01_01	D	D	N	N	N	D	D	D	D	D	D	N	D	N	unknown
	EPI_ISL_2798_A_Nightingale_France_95125_95_1995_01_01	---	---	---	---	---	SSS	DCT	DET	FSN	TWT	NGG	NVT	NSN	---	---			EPI_ISL_19818735_A_duck_Guangdong_F0127_2022_2022_11_27	D	N	D	N	N	D	D	unknown	D	D	D	N	D	N	unknown
	EPI_ISL_303852_A_ruddy_turnstone_Delaware_Bay_205_2017_2017_05_21	---	---	---	---	---	---	---	---	---	---	---	NVT	NSN	NGS	NGT			EPI_ISL_129955_A_duck_Shanghai_C84_2009_2009_03_01	D	N	D	N	N	D	D	D	D	D	D	N	D	N	D
	EPI_ISL_399486_A_Tadorna_tadorna_Belgium_1465_2009_2009_02_09	---	---	---	---	---	---	---	---	---	---	---	---	---	---	NGT			EPI_ISL_20074835_A_duck_Vietnam_NCVD_23CB2V3S3_2023_2023_06_10	D	D	N	N	N	D	D	D	D	D	D	N	D	N	D
	EPI_ISL_399506_A_Anas_platyrhynchos_Belgium_3792_2015_2015_09_17	---	---	---	---	---	---	---	---	---	---	---	---	---	---	NGT			EPI_ISL_20074889_A_duck_Vietnam_NCVD_23CB6V4S1_2023_2023_07_14	D	D	N	N	N	D	D	D	D	D	D	N	D	N	D
	EPI_ISL_63792_A_Tadorna_tadorna_Belgium_09_1465_2008_2008_11_26	---	---	---	---	---	---	---	---	---	---	---	---	---	---	NGT			EPI_ISL_19861080_A_duck_Vietnam_NCVD_23CB6V7S5_30_2023_2023_10_10	D	D	N	N	N	D	D	D	D	D	D	N	D	N	D
	EPI_ISL_70121_A_Turkey_England_69_1969_01_01	---	---	---	---	---	SSS	DCT	GET	SSN	TWT	DGG	NVT	KSN	---	---			EPI_ISL_19861081_A_duck_Vietnam_NCVD_23CB6V7S6_31_2023_2023_10_10	D	D	N	N	N	D	D	D	D	D	D	N	D	N	D
	EPI_ISL_95478_A_Teal_Norway_10_1037_2010_2010_01_01	---	---	---	---	---	---	---	---	---	---	---	---	---	---	NGT			EPI_ISL_20074842_A_duck_Vietnam_NCVD_23CB2V4S3_2023_2023_07_14	D	D	N	N	N	D	D	D	D	D	D	N	D	N	D
	EPI_ISL_19131183_A_chicken_Vietnam_LBFecal26MC_2019_2019_07_12	SST	NNG	GKS	STT	HSV	NQK	DCT	AES	RNG	TWA	---	KGT	ESN	EGV	NGT			EPI_ISL_378293_A_American_Wigeon_Utah_D1615126_2016_2016_11_29	D	D	N	N	N	D	D	D	D	D	D	N	D	N	unknown
	EPI_ISL_19116197_A_chicken_Vietnam_LBOral41HV_2020_2020_07_01	---	SD-	---	NRA	HTR	RHT	NCS	SAE	AND	GPI	E*A	KRS	ESN	IGA	NGT			EPI_ISL_19804513_A_Turkey_ON_FAV_0003_002_2024_2024_01_17	D	D	D	N	N	D	N	D	D	N	D	N	D	N	N
	EPI_ISL_19818739_A_duck_Guangdong_F1014_2022_2022_10_14	NLP	NDS	SST	NGT	NA?	??S	DC?	DET	FSN	TWT	NGG	NVT	NSN	NGS	NGT			EPI_ISL_158543_A_blue_winged_teal_Wisconsin_11OS2873_2011_2011_09_24	D	D	N	N	N	D	D	D	D	D	D	N	D	N	N
	EPI_ISL_9951289_A_duck_Bangladesh_18D1578_2021_2021_01_04	DLP	SDN	NST	NGT	NA?	SSS	DCT	DET	FSN	TWT	NGG	NVT	NSN	NGS	NGT			EPI_ISL_14776042_A_duck_Bangladesh_46090_2020_2020_10_22	D	D	N	N	N	D	D	D	D	D	D	N	D	N	N
	EPI_ISL_10150_A_turkey_Ontario_31232_2005_2005_01_01	KLP	SDN	NSM	NGT	NAT	SSS	NCT	NKE	YSN	NWT	DGS	NVT	EST	NGS	NGT			EPI_ISL_19865458_A_chicken_Vietnam_NCVD_22LS3V8P_152_2022_2022_08_02	D	N	D	N	N	D	D	D	D	D	D	N	D	N	N
	EPI_ISL_103836_A_turkey_Ontario_FAV_10_2011_2011_07_21	KLP	SDN	NSM	NGT	NAT	SSS	NCT	NKE	YSN	NWT	DGS	NVT	KST	NGS	NGT			EPI_ISL_20083210_A_turkey_Missouri_25_000081_001_2024_2024_12_31	D	D	N	N	N	N	N	D	D	N	N	N	N	N	N
	EPI_ISL_1041175_A_mallard_Omsk_region_46_2020_2020_08_29	DLP	SDN	NST	NGT	NAT	SSS	DCT	DET	FSN	TWT	NGG	NVT	NSN	NGS	NGT			EPI_ISL_127582_A_duck_Guangdong_W12_2011_2011_12_22	D	N	D	N	N	D	D	D	D	D	D	N	D	N	D
	EPI_ISL_104479_A_turkey_Ontario_FAV_9_2011_2011_02_24	KLP	SDN	NSM	NGT	NAT	SSS	NCT	NKE	YSN	NWT	DGS	NVT	KST	NGS	NGT			EPI_ISL_200572_A_duck_Guangdong_04_22_DGCP068_P_2015_Mixed__2015_04_22	D	N	D	N	N	D	D	D	D	D	D	N	D	D	N
	EPI_ISL_104489_A_turkey_Ontario_FAV_3_2011_2011_07_06	KLP	NDN	NSM	NGT	NAT	SSS	NCT	NKE	YSS	NWT	DGS	NVT	SST	NGS	NGT			EPI_ISL_200554_A_duck_Guangdong_04_22_DGCP075_P_2015_Mixed__2015_04_22	D	N	D	N	N	D	D	D	D	D	D	N	D	D	N
	EPI_ISL_106925_A_duck_Mongolia_OIE_7799_2011_2011_09_15	DLP	NDN	NST	NGT	NAT	SSS	DCT	DET	FSN	TWT	NGG	NVT	NSN	NGS	NGT			EPI_ISL_19131183_A_chicken_Vietnam_LBFecal26MC_2019_2019_07_12	D	D	D	D	D	N	D	D	D	D	unknown	D	D	D	N
	EPI_ISL_124305_A_duck_Vietnam_OIE_1212_2012_2012_04_16	---	---	---	---	NAT	SSS	DCT	DET	FSS	TWT	NGG	NVT	NSN	---	---			EPI_ISL_167459_A_mallard_Jiangxi_1_15_2010_2010_01_16	D	N	D	N	D	unknown	D	D	D	D	D	N	D	D	N
	EPI_ISL_124308_A_duck_Vietnam_OIE_1234_2012_2012_04_16	---	---	---	---	NAT	SSS	DCT	DET	FSN	TWT	NGG	NVT	NSN	---	---			EPI_ISL_167461_A_mallard_Jiangxi_1_4_2010_2010_01_16	D	N	D	N	N	D	D	D	D	D	D	N	D	unknown	N
	EPI_ISL_125849_A_ruddy_shelduck_Mongolia_2_29_2007_2007_10_01	DLP	NDN	NST	NGT	NAT	SSS	DCT	DET	FSN	TWT	NGG	NVT	NSN	NGS	NGT			EPI_ISL_10150_A_turkey_Ontario_31232_2005_2005_01_01	D	D	D	N	N	D	N	D	D	N	D	N	D	N	N
	EPI_ISL_127582_A_duck_Guangdong_W12_2011_2011_12_22	NLP	NDS	SST	NGT	NAT	SSS	DCT	DET	FSN	TWS	NGG	NVT	NSN	NGS	NGN			EPI_ISL_22551_A_turkey_MN_366767_2005_2005_01_01	D	D	D	N	N	D	N	D	D	N	D	N	D	N	N
	EPI_ISL_129147_A_muscovy_duck_Vietnam_LBM14_2011__H3N2__2011_09_20	DLP	NDN	NST	NGT	NAT	SSS	DCT	DET	FSN	TWT	NGG	NVT	NSN	NGS	NGT			EPI_ISL_25992_A_turkey_Minnesota_366767_2005_2005_01_01	D	D	D	N	N	D	N	D	D	N	D	N	D	N	N
	EPI_ISL_129955_A_duck_Shanghai_C84_2009_2009_03_01	NLP	NDS	SST	NGT	NAT	SSS	DCT	DET	FSN	TWT	NGG	NVT	NSN	NGS	GGT			EPI_ISL_103836_A_turkey_Ontario_FAV_10_2011_2011_07_21	D	D	D	N	N	D	N	D	D	N	D	N	D	N	N
	EPI_ISL_131765_A_American_black_duck_New_Brunswick_02650_2007_2007_09_24	NPS	NNN	NNT	NGT	NAT	SSS	DCT	DET	FSN	TWT	NGG	NVT	NSN	NGS	NGT			EPI_ISL_104479_A_turkey_Ontario_FAV_9_2011_2011_02_24	D	D	D	N	N	D	N	D	D	N	D	N	D	N	N
	EPI_ISL_131865_A_American_black_duck_New_Brunswick_02651_2007_2007_09_24	NPS	NNN	NNT	NGT	NAT	SSS	DCT	DET	FSN	TWT	NGG	NVT	NSN	NGS	NGT			EPI_ISL_89186_A_turkey_BC_1529_3_2005_2005_05_26	D	D	D	N	N	D	N	D	D	N	D	N	D	N	N
	EPI_ISL_133594_A_mallard_Ohio_10OS1467_2010_2010_08_18	NPS	NNN	NNT	NGT	NAT	SSS	DCT	DET	FSN	TWT	NGG	NVT	NSN	NGS	NGT			EPI_ISL_397535_A_ruddy_turnstone_Delaware_AI10_1021_2010_2010_05_15	D	D	N	N	N	D	D	D	D	D	D	N	D	N	N
	EPI_ISL_133595_A_mallard_Ohio_10OS1469_2010_2010_08_18	NPS	NNN	NNT	NGT	NAT	SSS	DCT	DET	FSN	TWT	NGG	NVT	NSN	NGS	NGT			EPI_ISL_179383_A_duck_Quang_Ninh_220_2014_2014_09_17	D	N	D	N	N	D	D	D	D	D	D	N	D	N	N
	EPI_ISL_133596_A_mallard_Ohio_10OS1470_2010_2010_08_18	NPS	NNN	NNT	NGT	NAT	SSS	DCT	DET	FSN	TWT	NGG	NVT	NSN	NGS	NGT			EPI_ISL_365544_A_duck_Sichuan_S4213_2011_2011_12_31	D	D	N	N	N	D	D	D	D	D	D	N	D	N	N
	EPI_ISL_133598_A_mallard_Michigan_10OS1497_2010_2010_08_20	NPS	NNN	NNT	NGT	NAT	SSS	DCT	DET	FSN	TWT	NGG	NVT	NSN	NGS	NGT			EPI_ISL_69990_A_Turkey_England_69_1969_01_01	D	D	N	N	N	D	D	D	D	D	D	N	D	N	N
	EPI_ISL_133620_A_mallard_Ohio_11OS2141_2011_2011_08_15	NPP	NNN	NNT	NGT	NAT	SSS	DCT	DET	FSN	TWT	NGG	NVT	NSN	NGS	NGT			EPI_ISL_503004_A_duck_Hokkaido_OBF2_2018_2018_10_26	D	D	N	N	N	D	D	D	D	D	unknown	N	D	N	N
	EPI_ISL_133705_A_duck_Jiangsu_26_2004_2004_05_01	DLP	SDN	NST	NGT	NAT	SSS	DCT	DET	FSN	TWT	NGG	NVT	NSN	NGS	NGT			EPI_ISL_79640_A_mallard_Germany_BW_SR632_2008_2008_01_23	D	D	N	N	N	D	D	D	D	D	D	N	D	N	N
	EPI_ISL_134540_A_duck_Vietnam_OIE_3022_2011_2011_10_09	---	---	---	---	NAT	SSS	DCT	DET	FSN	TWT	NGG	NVT	NSN	---	---			EPI_ISL_309592_A_ruddy_turnstone_New_Jersey_UGAI17_2766_2017_2017_05_22	D	D	N	N	N	D	D	D	D	D	D	N	D	N	N
	EPI_ISL_134862_A_muscovy_duck_Vietnam_LBM189_2012_2012_01_01	DLP	NEN	NST	NGT	NAT	SSS	DCT	DET	FSN	TWT	NGG	NVT	NSN	NGS	NGT			EPI_ISL_309593_A_ruddy_turnstone_New_Jersey_UGAI17_2769_2017_2017_05_22	D	D	N	N	N	D	D	D	D	D	D	N	D	N	N
	EPI_ISL_134899_A_mallard_Illinois_10OS2677_2010_2010_10_02	NPS	NNN	NNT	NGT	NAT	SSS	DCT	DET	FSN	TWT	NGG	NVT	NSN	NGS	NGT			EPI_ISL_309613_A_ruddy_turnstone_New_Jersey_UGAI17_2773_2017_2017_05_22	D	D	N	N	N	D	D	D	D	D	D	N	D	N	N
	EPI_ISL_134927_A_mallard_Wisconsin_10OS2538_2010_2010_09_26	NPS	NNN	NNT	NGT	NAT	SFS	DCT	DET	FSN	TWT	NGG	NVT	NSN	NGS	NGT			EPI_ISL_309615_A_ruddy_turnstone_New_Jersey_UGAI17_2777_2017_2017_05_22	D	D	N	N	N	D	D	D	D	D	D	N	D	N	N
	EPI_ISL_134951_A_blue_winged_teal_Wisconsin_10OS2862_2010_2010_10_02	NPS	NNN	NNT	NGT	NAT	SSS	DCT	DET	FSN	TWT	NGG	NVT	NSN	NGS	NGT			EPI_ISL_309616_A_ruddy_turnstone_New_Jersey_UGAI17_2778_2017_2017_05_22	D	D	N	N	N	D	D	D	D	D	D	N	D	N	N
	EPI_ISL_134964_A_mallard_Wisconsin_10OS2900_2010_2010_10_03	NPS	NNN	NNT	NGT	NAT	SSS	DCA	DET	FSN	TWT	NGG	NVT	NSN	NGS	NGT			EPI_ISL_309622_A_ruddy_turnstone_New_Jersey_UGAI17_2786_2017_2017_05_22	D	D	N	N	N	D	D	D	D	D	D	N	D	N	N
	EPI_ISL_135030_A_blue_winged_teal_Iowa_10OS2624_2010_2010_09_18	NPS	NNN	NNT	NGT	NAT	SSS	DCT	DET	FSN	TWT	NGG	NVT	NSN	NGS	NGT			EPI_ISL_309624_A_ruddy_turnstone_New_Jersey_UGAI17_2892_2017_2017_05_24	D	D	N	N	N	D	D	D	D	D	D	N	D	N	N
	EPI_ISL_13732930_A_Chicken_guangdong_G152_2019_H3N2_2019_03_04	NLP	DDS	SST	NGT	NAT	SSS	DCT	DET	FSN	TWT	NGG	NVT	NSN	NGS	NGT			EPI_ISL_309625_A_ruddy_turnstone_New_Jersey_UGAI17_2901_2017_2017_05_24	D	D	N	N	N	D	D	D	D	D	D	N	D	N	N
	EPI_ISL_13732931_A_Chicken_Guangdong_G155_2019_H3N2_2019_03_04	NLP	NDS	SST	NGT	NAT	SSS	DCT	DET	FSN	TWT	NGG	NVT	NSN	NGS	NGT			EPI_ISL_309627_A_ruddy_turnstone_New_Jersey_UGAI17_2912_2017_2017_05_24	D	D	N	N	N	D	D	D	D	D	D	N	D	N	N
	EPI_ISL_13732934_A_Goose_Guangdong_G630_2019_H3N2_2019_08_21	NLP	NDS	SST	NGT	NAT	SSS	DCT	DET	FSN	TWA	NGG	NVT	NSN	NGS	NGT			EPI_ISL_95434_A_blue_winged_teal_Wisconsin_3060_2009_2009_10_17	D	D	N	N	N	D	D	D	D	D	D	N	D	N	N
	EPI_ISL_13732935_A_Duck_Guangdong_H34_2020_H3N2_2020_01_07	NLP	NDS	SST	NGT	NAT	SSS	DCT	DET	FSN	TWA	NGG	NVT	NSN	NGS	NGT			EPI_ISL_99413_A_red_knot_Delaware_Bay_252_1994_1994_05_23	D	D	N	N	N	D	D	D	D	D	D	N	D	N	N
	EPI_ISL_13732936_A_Duck_Guangdong_H140_2020_H3N2_2020_06_04	NLP	NDS	SNT	NGT	NAT	SSS	DCT	DET	FSN	TWA	NGG	NVT	NSN	NGS	NGT			EPI_ISL_99427_A_ruddy_turnstone_Delaware_Bay_170_1994_1994_05_22	D	D	N	N	N	D	D	D	D	D	D	N	D	N	N
	EPI_ISL_13732937_A_Duck_Guangdong_H144_2020_H3N2_2020_06_04	NLP	NDS	SNT	NGT	NAT	SSS	DCT	DET	FSN	TWA	NGG	NVT	NSN	NGS	NGT			EPI_ISL_99441_A_shorebird_Delaware_Bay_64_1994_1994_05_22	D	D	N	N	N	D	D	D	D	D	D	N	D	N	N
	EPI_ISL_13734227_A_Duck_Guangxi_H151_2020_H3N2_2020_06_09	NLP	NDS	SNT	NGT	NAT	SSS	DCT	DET	FSN	TWA	NGG	NVT	NSN	NGS	NGT			EPI_ISL_99443_A_shorebird_Delaware_Bay_3_1994_1994_05_22	D	D	N	N	N	D	D	D	D	D	D	N	D	N	N
	EPI_ISL_13734228_A_Chicken_Sichuan_H157_2020_H3N2_2020_06_09	NLP	NDS	SNT	NGT	NAT	SSS	DCT	DET	FSN	TWA	NGG	NVT	NSN	NGS	NGT			EPI_ISL_99355_A_shorebird_Delaware_Bay_280_1999_1999_05_24	D	D	N	N	N	D	D	D	D	D	D	N	D	N	N
	EPI_ISL_13734229_A_Chicken_Guangdong_H159_2020_H3N2_2020_06_09	NLP	NDS	SNT	NGT	NAT	SSS	DCT	DET	FSN	TWA	NGG	NVT	NSN	NGS	NGT			EPI_ISL_99362_A_shorebird_Delaware_Bay_215_1999_1999_05_24	D	D	N	N	N	D	D	D	D	D	D	N	D	N	N
	EPI_ISL_13930_A_aquatic_bird_Korea_CN_2_2004_2004_01_01	NLP	NEN	NNT	NGT	NAT	NSS	DCT	DET	FSN	NWA	NGG	NVT	---	---	---			EPI_ISL_99363_A_shorebird_Delaware_Bay_214_1999_1999_05_24	D	D	N	N	N	D	D	D	D	D	D	N	D	N	N
	EPI_ISL_13934_A_aquatic_bird_Korea_JN_2_2006_2006_01_01	NLP	NEN	NNT	NGT	NAT	NSS	DCT	DET	FSN	TWA	NGG	NVT	NSN	NGS	NGT			EPI_ISL_99364_A_shorebird_Delaware_Bay_212_1999_1999_05_24	D	D	N	N	N	D	D	D	D	D	D	N	D	N	N
	EPI_ISL_13936_A_aquatic_bird_Korea_KN_2_2005_2005_01_01	DYP	NGN	NNT	NGT	NAT	SSS	DCT	EET	FSN	TWT	NGG	NVT	NSN	NGS	NGT			EPI_ISL_99365_A_shorebird_Delaware_Bay_210_1999_1999_05_24	D	D	N	N	N	D	D	D	D	D	D	N	D	N	N
	EPI_ISL_139403_A_greater_white_fronted_goose_Alaska_44064_108_2006_2006_05_20	DYS	NNN	NST	NGT	NAT	SSS	DCT	DET	FSN	TWT	NGG	NVT	NSN	NGS	NGT			EPI_ISL_99366_A_shorebird_Delaware_Bay_208_1999_1999_05_24	D	D	N	N	N	D	D	D	D	D	D	N	D	N	N
	EPI_ISL_13940_A_duck_Korea_LPM01_2004_2004_01_01	NLP	NEN	NNT	NGT	NAT	NSS	DCT	DET	FSS	TWA	NGG	NVT	NSN	NGS	NGT			EPI_ISL_99367_A_shorebird_Delaware_Bay_206_1999_1999_05_24	D	D	N	N	N	D	D	D	D	D	D	N	D	N	N
	EPI_ISL_13941_A_chicken_Korea_LPM03_2004_2004_01_01	NLP	NEN	NNT	NGT	NAT	NSS	DCT	DET	FSN	TWA	NGG	NVT	NSN	NGS	NGT			EPI_ISL_99369_A_shorebird_Delaware_Bay_200_1999_1999_05_24	D	D	N	N	N	D	D	D	D	D	D	N	D	N	N
	EPI_ISL_13942_A_duck_Korea_LPM09_2004_2004_01_01	NLP	NEN	NNT	NGT	NAT	NSS	DCT	DET	FSN	TWA	NGG	NVT	NSN	NGS	NGT			EPI_ISL_99370_A_shorebird_Delaware_Bay_195_1999_1999_05_24	D	D	N	N	N	D	D	D	D	D	D	N	D	N	N
	EPI_ISL_13943_A_chicken_Korea_LPM17_2004_2004_01_01	NLP	NEN	NNT	NGT	NAT	NSS	DCT	DET	FSS	TWA	NGG	NVT	NSN	NGS	NGT			EPI_ISL_99371_A_shorebird_Delaware_Bay_189_1999_1999_05_24	D	D	N	N	N	D	D	D	D	D	D	N	D	N	N
	EPI_ISL_13945_A_duck_Korea_LPM22_2005_2005_01_01	NLP	NEN	NNT	NGT	NAT	NSS	DCT	DET	FSS	TWA	NGG	NVT	NSN	NGS	NGT			EPI_ISL_99376_A_shorebird_Delaware_Bay_123_1999_1999_05_24	D	D	N	N	N	D	D	D	D	D	D	N	D	N	N
	EPI_ISL_13946_A_duck_Korea_LPM23_2005_2005_01_01	NLP	NEN	NNT	NGT	NAT	NSS	DCT	DET	FSS	TWA	NGG	NVT	NSN	NGS	NGT			EPI_ISL_99378_A_shorebird_Delaware_Bay_120_1999_1999_05_24	D	D	N	N	N	D	D	D	D	D	D	N	D	N	N
	EPI_ISL_13949_A_duck_Korea_LPM39_2005_2005_01_01	NLP	NEN	NNT	NGT	NAT	NSS	DCT	DET	FSN	NWA	NGG	NVT	NSN	NGS	NGT			EPI_ISL_99380_A_shorebird_Delaware_Bay_106_1999_1999_05_24	D	D	N	N	N	D	D	D	D	D	D	N	D	N	N
	EPI_ISL_13950_A_chicken_Korea_LPM43_2005_2005_01_01	NLP	NEN	NNT	NGT	NAT	NSS	DCT	DET	FSS	TWA	NGG	NVT	NSN	NGS	NGT			EPI_ISL_99381_A_shorebird_Delaware_Bay_88_1999_1999_05_24	D	D	N	N	N	D	D	D	D	D	D	N	D	N	N
	EPI_ISL_13951_A_chicken_Korea_LPM44_2005_2005_01_01	NLP	NEN	NNT	NGT	NAT	NSS	DCT	DET	FSS	TWA	NGG	NVT	NSN	NGS	NGT			EPI_ISL_99382_A_shorebird_Delaware_Bay_74_1999_1999_05_24	D	D	N	N	N	D	D	D	D	D	D	N	D	N	N
	EPI_ISL_13952_A_duck_Korea_LPM56_2005_2005_01_01	NLP	NEN	NNT	NGT	NAT	NSS	DCT	DET	FSN	NWA	NGG	NVT	NSN	NGS	NGT			EPI_ISL_19243986_A_goose_China_318G39_2018_2018_01_24	D	N	D	N	N	D	D	D	D	D	D	N	D	N	N
	EPI_ISL_13953_A_chicken_Korea_LPM61_2005_2005_01_01	NLP	NEN	NNT	NGT	NAT	NSS	DCT	DET	FSN	NWA	NGG	NVT	NSN	NGS	NGT			EPI_ISL_99439_A_ruddy_turnstone_Delaware_Bay_81_1994_1994_05_22	D	D	N	N	N	D	D	D	D	D	D	N	D	N	N
	EPI_ISL_13954_A_duck_Korea_LPM66_2006_2006_01_01	NLP	NEN	NNT	NGT	NAT	NSS	DCT	DET	FSN	NWA	NGG	NVT	NSN	NGS	NGT			EPI_ISL_14777711_A_Ruddy_Turnstone_Delaware_193_2021_2021_06_01	D	D	N	N	N	D	D	D	D	D	D	N	D	N	N
	EPI_ISL_13955_A_chicken_Korea_LPM67_2006_2006_01_01	NLP	NEN	NNT	NGT	NAT	NSS	DCT	DET	FSN	NWA	NGG	NVT	NSN	NGS	NGT			EPI_ISL_189483_A_blue_winged_teal_Wisconsin_12OS2603_2012_2012_09_29	D	D	N	N	N	D	D	D	D	D	D	N	D	N	N
	EPI_ISL_13956_A_duck_Korea_LPM86_2006_2006_01_01	NLP	NEN	NNT	NGT	NAT	NSS	DCT	DET	FSN	TWA	NGG	NVT	NSN	NGS	NGT			EPI_ISL_93950_A_duck_Korea_U14_2_2007_2007_05_15	D	D	N	N	N	N	D	D	D	D	D	N	D	N	N
	EPI_ISL_13957_A_chicken_Korea_LPM88_2006_2006_01_01	NLP	NEN	NNT	NGT	NAT	NSS	DCT	DET	FSN	NWA	NGG	NVT	NSN	NGS	NGT			EPI_ISL_13949_A_duck_Korea_LPM39_2005_2005_01_01	D	D	N	N	N	N	D	D	D	D	D	N	D	N	N
	EPI_ISL_13958_A_duck_Korea_LPM91_2006_2006_01_01	NLP	NEN	NNT	NGT	NAT	NSS	DCT	DET	FSN	NWA	NGG	NVT	NSN	NGS	NGT			EPI_ISL_13952_A_duck_Korea_LPM56_2005_2005_01_01	D	D	N	N	N	N	D	D	D	D	D	N	D	N	N
	EPI_ISL_13959_A_duck_Korea_LPM92_2006_2006_01_01	NLP	NEN	NNT	NGT	NAT	NSS	DCT	DET	FSN	NWA	NGG	NVT	NSN	NGS	NGT			EPI_ISL_13953_A_chicken_Korea_LPM61_2005_2005_01_01	D	D	N	N	N	N	D	D	D	D	D	N	D	N	N
	EPI_ISL_13960_A_duck_Korea_LPM18_2004_2004_01_01	NLP	NEN	NNT	NGT	NAT	NSS	DCT	DET	FSS	TWA	NGG	NVT	NSN	NGS	NGT			EPI_ISL_13954_A_duck_Korea_LPM66_2006_2006_01_01	D	D	N	N	N	N	D	D	D	D	D	N	D	N	N
	EPI_ISL_141119_A_mallard_Minnesota_Sg_00949_2008_2008_09_03	NPS	NNN	NNT	NGT	NAT	SSS	DCT	DET	FSN	TWT	NGG	NVT	NSN	NGS	NGT			EPI_ISL_13955_A_chicken_Korea_LPM67_2006_2006_01_01	D	D	N	N	N	N	D	D	D	D	D	N	D	N	N
	EPI_ISL_141145_A_mallard_Minnesota_Sg_01040_2008_2008_09_14	NPS	NNN	NNT	NGT	NAT	SSS	DCT	DET	FSN	TWT	NGG	NVT	NSN	NGS	NGT			EPI_ISL_13957_A_chicken_Korea_LPM88_2006_2006_01_01	D	D	N	N	N	N	D	D	D	D	D	N	D	N	N
	EPI_ISL_141231_A_mallard_Minnesota_AI09_4022_2009_2009_09_06	NPT	NNN	NNT	NGT	NAT	SSS	DCT	DET	FSN	TWT	NGG	NVT	NSN	NGS	NGT			EPI_ISL_13958_A_duck_Korea_LPM91_2006_2006_01_01	D	D	N	N	N	N	D	D	D	D	D	N	D	N	N
	EPI_ISL_141329_A_mallard_Minnesota_199036_1999_1999_01_01	DYP	NNN	NST	NGT	NAT	SSS	DCT	DET	FSN	TWT	NGG	NVT	NSN	NGS	NGT			EPI_ISL_13959_A_duck_Korea_LPM92_2006_2006_01_01	D	D	N	N	N	N	D	D	D	D	D	N	D	N	N
	EPI_ISL_142328_A_American_black_duck_North_Carolina_1321373_2004_2004_12_22	NPS	NNN	NNT	NGT	NAT	SSS	DCT	DET	FSN	TWT	NGG	NVT	NSN	NGS	NGT			EPI_ISL_4676_A_chicken_Korea_S6_03_2003_01_01	D	D	N	N	N	N	D	D	D	D	D	N	D	N	N
	EPI_ISL_142394_A_ruddy_turnstone_New_Jersey_Sg_00513_2008_2008_05_28	NYS	NNN	NST	NGT	NAT	SSS	DCT	DET	FSN	TWT	NGG	NVT	NSN	NGS	NGT			EPI_ISL_93951_A_duck_Korea_U14_1_2007_2007_05_15	D	D	N	N	N	N	D	D	D	D	D	N	D	N	N
	EPI_ISL_142398_A_ruddy_turnstone_New_Jersey_Sg_00519_2008_2008_05_28	NYS	NNN	NST	NGT	NAT	SSS	DCT	DET	FSN	TWT	NGG	NVT	NSN	NGS	NGT			EPI_ISL_93960_A_duck_Korea_U1_4_2007_2007_04_27	D	D	N	N	N	N	D	D	D	D	D	N	D	N	N
	EPI_ISL_142399_A_ruddy_turnstone_New_Jersey_Sg_00520_2008_2008_05_23	NYS	NNN	NST	NGT	NAT	SSS	DCT	DET	FSN	TWT	NGG	NVT	NSN	NGS	NGT			EPI_ISL_93972_A_duck_Korea_KJ_2003_2003_12_21	D	D	N	N	N	N	D	D	D	D	D	N	D	N	N
	EPI_ISL_142402_A_ruddy_turnstone_New_Jersey_Sg_00523_2008_2008_05_28	NYS	NNN	NST	NGT	NAT	SSS	DCT	DET	FSN	TWT	NGG	NVT	NSN	NGS	NGT			EPI_ISL_93956_A_duck_Korea_U4_1_2007_2007_05_01	D	D	N	N	N	D	D	D	D	D	D	N	D	N	N
	EPI_ISL_142407_A_ruddy_turnstone_New_Jersey_Sg_00529_2008_2008_05_28	NYS	NNN	NST	NGT	NAT	SSS	DCT	DET	FSN	TWT	NGG	NVT	NSN	NGS	NGT			EPI_ISL_200618_A_duck_Guangdong_04_16_SZLGWL009_2015_Mixed__2015_04_16	D	D	N	N	N	D	D	D	D	D	D	N	D	N	N
	EPI_ISL_142452_A_ruddy_turnstone_New_Jersey_Sg_00518_2008_2008_05_28	NYS	NNN	NST	NGT	NAT	SSS	DCT	DET	FSN	TWT	NGG	NVT	NSN	NGS	NGT			EPI_ISL_13934_A_aquatic_bird_Korea_JN_2_2006_2006_01_01	D	D	N	N	N	N	D	D	D	D	D	N	D	N	N
	EPI_ISL_142458_A_ruddy_turnstone_New_Jersey_Sg_00555_2008_2008_05_22	NYS	NNN	NST	NGT	NAT	SSS	DCT	DET	FSN	TWT	NGG	NVT	NSN	NGS	NGT			EPI_ISL_13941_A_chicken_Korea_LPM03_2004_2004_01_01	D	D	N	N	N	N	D	D	D	D	D	N	D	N	N
	EPI_ISL_142462_A_ruddy_turnstone_Delaware_Sg_00469_2008_2008_05_21	NYS	NNN	NST	NGT	NAT	SSS	DCT	DET	FSN	TWT	NGG	NVT	NSN	NGS	NGT			EPI_ISL_13942_A_duck_Korea_LPM09_2004_2004_01_01	D	D	N	N	N	N	D	D	D	D	D	N	D	N	N
	EPI_ISL_142468_A_mallard_New_Jersey_Sg_00888_2008_2008_09_23	NPS	NNN	NNT	NGT	NAT	SSS	DCT	DET	FSN	TWT	NGG	NVT	NSN	NGS	NGT			EPI_ISL_13956_A_duck_Korea_LPM86_2006_2006_01_01	D	D	N	N	N	N	D	D	D	D	D	N	D	N	N
	EPI_ISL_142470_A_mallard_New_Jersey_Sg_00893_2008_2008_09_23	NPS	NNN	NNT	NGT	NAT	SSS	DCT	DET	FSN	TWT	NGG	NVT	NSN	NGS	NGT			EPI_ISL_93962_A_duck_Korea_JS49_2004_2004_12_05	D	D	N	N	N	N	D	D	D	D	D	N	D	N	N
	EPI_ISL_143736_A_chicken_Hong_Kong_37_1978_1978_01_01	DLP	NDN	NST	NGT	NAT	SSS	ECT	DET	FSN	TWT	NGG	NVT	NSN	NGS	NGT			EPI_ISL_19733245_A_swan_Yangzhou_901084_2018_2018_01_01	D	N	D	N	N	N	D	D	D	D	D	N	D	N	N
	EPI_ISL_14767437_A_mallard_Alaska_AK19_199E_T1_2019_2019_09_29	DLP	NDN	NNT	NGT	NAT	SSS	DCT	DET	FSN	TWT	NGG	NVT	NSN	NGS	NGT			EPI_ISL_19733239_A_duck_Anhui_LY_2021_2021_07_01	D	N	D	N	N	D	D	D	D	D	D	N	D	N	N
	EPI_ISL_14776042_A_duck_Bangladesh_46090_2020_2020_10_22	DLP	SDN	NST	NGT	NAT	SSS	DCT	DET	FSN	TWT	NGG	NVT	NSN	NGS	NET			EPI_ISL_327777_A_duck_France_161005_2016_2016_03_13	D	D	N	N	N	D	D	D	D	D	D	N	D	N	N
	EPI_ISL_14777711_A_Ruddy_Turnstone_Delaware_193_2021_2021_06_01	DYS	NSN	NST	NGT	NAT	SSS	DCT	HET	FSN	TWT	NGE	NVT	NSN	NGS	NGT			EPI_ISL_158464_A_mallard_Wisconsin_11OS3493_2011_2011_10_23	D	D	N	N	N	D	D	D	D	D	D	N	D	N	N
	EPI_ISL_14809_A_duck_Alberta_78_1976_1976_01_01	DYS	SNN	NST	NGT	NAT	SSS	DCT	DET	FSN	TWT	NGG	NVT	NSN	NGS	NGT			EPI_ISL_158519_A_mallard_Wisconsin_11OS3192_2011_2011_09_24	D	D	N	N	N	D	D	D	D	D	D	N	D	N	N
	EPI_ISL_14812_A_mallard_New_York_6874_1978_1978_01_01	DLS	NNN	NNT	NGT	NAT	SSS	DCT	DET	FSN	TWT	NGG	NVT	NSN	NGS	NGT			EPI_ISL_84829_A_mallard_New_Zealand_449_84_2004_2004_01_01	D	D	N	N	N	D	D	D	D	D	D	N	D	N	N
	EPI_ISL_14931847_A_duck_Moscow_5881_2021_2021_10_06	DLP	NDN	NST	NGT	NAT	SSS	DCT	DET	FSN	TWT	NGG	NVT	NSN	NGS	NGT			EPI_ISL_20064650_A_chicken_Vietnam_RAHO7_22S_928_2022_2022_02_17	D	D	N	N	N	D	D	D	D	D	D	N	D	N	N
	EPI_ISL_14989784_A_mallard_Netherlands_22014777_004_2022_2022_08_28	DLS	SDN	NST	NGT	NAT	SSS	DCT	DET	FSN	TWT	NGG	NVT	NSN	NGS	NGT			EPI_ISL_237791_A_mallard_Germany_439_2004_2004_01_01	D	D	N	N	N	D	D	D	D	D	D	N	D	N	N
	EPI_ISL_158441_A_blue_winged_teal_Iowa_44555_551_2011_2011_09_17	NPS	NNN	NNT	NGT	NAT	SSS	DCT	DET	FSN	TWT	NGG	NVT	NSN	NGS	NGT			EPI_ISL_32007_A_mallard_Germany_WV437_2004_2004_01_01	D	D	N	N	N	D	D	D	D	D	D	N	D	N	N
	EPI_ISL_158446_A_blue_winged_teal_Wisconsin_11OS3052_2011_2011_09_24	NPS	NNN	NNT	NGT	NAT	SFS	DCT	DET	FSN	TWT	NGG	NVT	NSN	NGS	NGT			EPI_ISL_79637_A_mallard_Germany_BW_SR519_2007_2007_10_22	D	D	N	N	N	D	D	D	D	D	D	N	D	N	N
	EPI_ISL_158448_A_mallard_Wisconsin_11OS3079_2011_2011_09_24	NPS	NNN	NNT	NGT	NAT	SFS	DCT	DET	FSN	TWT	NGG	NVT	NSN	NGS	NGT			EPI_ISL_79638_A_mallard_Germany_BW_SR520_2007_2007_10_22	D	D	N	N	N	D	D	D	D	D	D	N	D	N	N
	EPI_ISL_158449_A_mallard_Wisconsin_11OS3092_2011_2011_09_25	NPS	NNN	NNT	NGT	NAT	SFS	DCT	DET	FSN	TWT	NGG	NVT	NSN	NGS	NGT			EPI_ISL_79639_A_mallard_Germany_BW_SR530_2007_2007_11_07	D	D	N	N	N	D	D	D	D	D	D	N	D	N	N
	EPI_ISL_158451_A_mallard_Wisconsin_11OS3106_2011_2011_09_25	NPS	NNN	NNT	NGT	NAT	SFS	DCT	DET	FSN	TWT	NGG	NVT	NSN	NGS	NGT			EPI_ISL_200495_A_duck_Guangdong_04_22_DGCP070_O_2015_Mixed__2015_04_22	D	N	D	N	N	D	D	D	D	D	D	N	D	N	N
	EPI_ISL_158461_A_mallard_Wisconsin_11OS3482_2011_2011_10_23	NPS	NNN	NNT	NGT	NAT	SSS	DCT	DET	FSN	TWT	NGG	NVT	NSN	NGS	NGT			EPI_ISL_13732936_A_Duck_Guangdong_H140_2020_H3N2_2020_06_04	D	N	D	N	N	D	D	D	D	D	D	N	D	N	N
	EPI_ISL_158464_A_mallard_Wisconsin_11OS3493_2011_2011_10_23	NPS	NNN	NNT	NGT	NAT	SSS	DCT	DET	FSN	TWA	NGG	NVT	NSN	NGS	NGT			EPI_ISL_13732937_A_Duck_Guangdong_H144_2020_H3N2_2020_06_04	D	N	D	N	N	D	D	D	D	D	D	N	D	N	N
	EPI_ISL_158466_A_mallard_Wisconsin_11OS4238_2011_2011_10_23	NPS	NNN	NNT	NGT	NAT	GSS	DCT	DET	FSN	TWT	NGG	NVT	NSN	NGS	NGT			EPI_ISL_13734227_A_Duck_Guangxi_H151_2020_H3N2_2020_06_09	D	N	D	N	N	D	D	D	D	D	D	N	D	N	N
	EPI_ISL_158469_A_blue_winged_teal_Wisconsin_11OS3301_2011_2011_10_01	NPS	NNN	NNT	NGT	NAT	SSS	DCT	DET	FSN	TWT	NGG	NVT	NSN	NGS	NGT			EPI_ISL_13734228_A_Chicken_Sichuan_H157_2020_H3N2_2020_06_09	D	N	D	N	N	D	D	D	D	D	D	N	D	N	N
	EPI_ISL_158470_A_blue_winged_teal_Wisconsin_11OS3303_2011_2011_10_01	NPS	NNN	NNT	NGT	NAT	SSS	DCT	DET	FSN	TWT	NGG	NVT	NSN	NGS	NGT			EPI_ISL_13734229_A_Chicken_Guangdong_H159_2020_H3N2_2020_06_09	D	N	D	N	N	D	D	D	D	D	D	N	D	N	N
	EPI_ISL_158471_A_mallard_Wisconsin_11OS3305_2011_2011_10_01	NPS	NNN	NNT	NGT	NAT	SSS	DCT	DET	FSN	TWT	NGG	NVT	NSN	NGS	NGT			EPI_ISL_13732934_A_Goose_Guangdong_G630_2019_H3N2_2019_08_21	D	N	D	N	N	D	D	D	D	D	D	N	D	N	N
	EPI_ISL_158481_A_mallard_Wisconsin_11OS3408_2011_2011_10_15	NPS	NNN	NNT	NGT	NAT	SSS	DCT	DET	FSN	TWT	NGG	NVT	NSN	NGS	NGT			EPI_ISL_13732935_A_Duck_Guangdong_H34_2020_H3N2_2020_01_07	D	N	D	N	N	D	D	D	D	D	D	N	D	N	N
	EPI_ISL_158511_A_mallard_Wisconsin_11OS3157_2011_2011_09_24	NPS	NNN	NNT	NGT	NAT	SSS	DCT	DET	FSN	TWT	NGG	NVT	NSN	NGS	NGT			EPI_ISL_163870_A_duck_Zhejiang_4613_2013_2013_04_06	D	N	D	N	N	D	D	D	D	D	D	N	D	N	N
	EPI_ISL_158512_A_mallard_Wisconsin_11OS3158_2011_2011_09_24	NPS	NNN	NNT	NGT	NAT	SSS	DCT	DET	FSN	TWT	NGG	NVT	NSN	NGS	NGT			EPI_ISL_163871_A_duck_Zhejiang_4637_2013_2013_04_06	D	N	D	N	N	D	D	D	D	D	D	N	D	N	N
	EPI_ISL_158513_A_mallard_Wisconsin_11OS3159_2011_2011_09_24	NPS	NNN	NNT	NGT	NAT	SSS	DCT	DET	FSN	TWT	NGG	NVT	NSN	NGS	NGT			EPI_ISL_163874_A_duck_Zhejiang_4625_2013_2013_04_06	D	N	D	N	N	D	D	D	D	D	D	N	D	N	N
	EPI_ISL_158514_A_mallard_Wisconsin_11OS3161_2011_2011_09_24	NPS	NNN	NNT	NGT	NAT	SSS	DCT	DET	FSN	TWT	NGG	NVT	NSN	NGS	NGT			EPI_ISL_16840599_A_Duck_Foshan_11_2019_2019_01_01	D	N	D	N	N	D	D	D	D	D	D	N	D	N	N
	EPI_ISL_158516_A_mallard_Wisconsin_11OS3171_2011_2011_09_24	SPS	NNN	NNT	NGT	NAT	SSS	DCT	DET	FSN	TWT	NGG	NVT	NSN	NGS	NGT			EPI_ISL_19243977_A_chicken_China_117B3_2018_2018_01_27	D	N	D	N	N	D	D	D	D	D	D	N	D	N	N
	EPI_ISL_158519_A_mallard_Wisconsin_11OS3192_2011_2011_09_24	NPS	NNN	NNT	NGT	NAT	SSS	DCT	DET	FSN	TWA	NGG	NVT	NSN	NGS	NGT			EPI_ISL_19818738_A_duck_Guangdong_F0208_2022_2022_12_08	D	N	D	N	N	D	D	D	D	D	D	N	D	N	N
	EPI_ISL_158538_A_black_scoter_Wisconsin_11OS4260_2011_2011_10_24	NPS	NNN	NNT	NGT	NAT	SFS	DCT	DET	FSN	TWT	NGG	NVT	NSN	NGS	NGT			EPI_ISL_19818745_A_duck_Jiangxi_F1205_2023_2023_12_05	D	N	D	N	N	D	D	D	D	D	D	N	D	N	N
	EPI_ISL_158543_A_blue_winged_teal_Wisconsin_11OS2873_2011_2011_09_24	NPS	NNN	NNT	NGT	NAT	SSS	DCT	DET	FSN	TWT	NGG	NVT	NSN	NGS	NET			EPI_ISL_19818748_A_duck_Jiangxi_M0643_2023_2023_06_29	D	N	D	N	N	D	D	D	D	D	D	N	D	N	N
	EPI_ISL_158784_A_duck_Vietnam_LBM446_2013_2013_03_07	?LQ	NDS	SST	NGT	NAT	SSS	DCT	DET	FSN	TWT	NGG	NVT	NSN	NGS	NGT			EPI_ISL_19818752_A_duck_Jiangxi_M31101_2023_2023_03_31	D	N	D	N	N	D	D	D	D	D	D	N	D	N	N
	EPI_ISL_161057_A_American_green_winged_teal_Ohio_13OS2056_2013_2013_09_21	NPS	NNN	NNT	NGT	NAT	SSS	DCT	DET	FSN	TWT	NGG	NVT	NSN	NGS	NGT			EPI_ISL_19818755_A_duck_Jiangxi_M3187_2023_2023_03_31	D	N	D	N	N	D	D	D	D	D	D	N	D	N	N
	EPI_ISL_161095_A_blue_winged_teal_Ohio_13OS1831_2013_2013_09_07	NPS	NNN	NNT	NGT	NAT	SSS	DCT	DET	FSN	TWT	NGG	NVT	NSN	NGS	NGT			EPI_ISL_19818756_A_duck_Jiangxi_M3195_2023_2023_03_31	D	N	D	N	N	D	D	D	D	D	D	N	D	N	N
	EPI_ISL_16215528_A_Bufflehead_Alberta_600_2021_2021_08_26	DYS	NNN	NST	NGT	NAT	SSS	DCT	DET	FSN	TWT	NGG	NVT	NSN	NGS	NGT			EPI_ISL_19818757_A_duck_Jiangxi_M3196_2023_2023_03_31	D	N	D	N	N	D	D	D	D	D	D	N	D	N	N
	EPI_ISL_162255_A_blue_winged_teal_Wisconsin_13OS3463_2013_2013_09_29	NPS	NNN	NNT	NGT	NAT	SSS	DCT	DET	FSN	TWT	NGG	NVT	NSN	NGS	NGT			EPI_ISL_266397_A_duck_Guangxi_015D2_2009_2009_04_01	D	N	D	N	N	D	D	D	D	D	D	N	D	N	N
	EPI_ISL_163870_A_duck_Zhejiang_4613_2013_2013_04_06	NLP	NDS	SST	NGT	NAT	SSS	DCT	DET	FSN	TWA	NGG	NVT	NSN	NGS	NGT			EPI_ISL_332678_A_duck_Guangdong_F138_2017_2017_11_28	D	N	D	N	N	D	D	D	D	D	D	N	D	N	N
	EPI_ISL_163871_A_duck_Zhejiang_4637_2013_2013_04_06	NLP	NDS	SST	NGT	NAT	SSS	DCT	DET	FSN	TWA	NGG	NVT	NSN	NGS	NGT			EPI_ISL_365538_A_duck_Guangxi_S4011_2014_2014_12_31	D	N	D	N	N	D	D	D	D	D	D	N	D	N	N
	EPI_ISL_163874_A_duck_Zhejiang_4625_2013_2013_04_06	NLP	NDS	SST	NGT	NAT	SSS	DCT	DET	FSN	TWA	NGG	NVT	NSN	NGS	NGT			EPI_ISL_365542_A_duck_Hubei_S4295_2011_2011_12_31	D	N	D	N	N	D	D	D	D	D	D	N	D	N	N
	EPI_ISL_163897_A_duck_Zhejiang_D11_2013_2013_10_16	DLT	NDN	NST	NGT	NAT	SSS	DCT	DET	FSN	TWT	NGG	NVT	NSN	NGS	NGT			EPI_ISL_18708430_A_duck_China_GVRI_402D27_2019_2019_12_26	D	D	N	N	N	D	D	D	D	D	D	N	D	N	N
	EPI_ISL_163898_A_duck_Zhejiang_D13_2013_2013_10_16	DLT	NDN	NST	NGT	NAT	SSS	DCT	DET	FSN	TWT	NGG	NVT	NSN	NGS	NGT			EPI_ISL_18718874_A_duck_China_GVRI_402D22_2019_2019_12_26	D	D	N	N	N	D	D	D	D	D	D	N	D	N	N
	EPI_ISL_163899_A_duck_Zhejiang_6D4_2013_2013_12_14	NLP	NDS	SST	NGT	NAT	SSS	DCT	DET	FSN	TWT	NGG	NVT	NSN	NGS	NGT			EPI_ISL_19866074_A_chicken_Vietnam_NCVD_22_2122_14_621_2022_2022_09_05	D	D	N	N	N	D	D	D	D	D	D	N	D	N	N
	EPI_ISL_163900_A_duck_Zhejiang_6D7_2013_2013_12_14	NLP	NDS	SST	NGT	NAT	SSS	DCT	DET	FSN	TWT	NGG	NVT	NSN	NGS	NGT			EPI_ISL_20064995_A_chicken_Vietnam_RAHO7_22S_5026_2022_2022_07_11	D	D	N	N	N	D	D	D	D	D	D	N	D	N	N
	EPI_ISL_165367_A_mallard_Netherlands_56_2008_2008_10_08	---	---	---	NGT	NAT	SSS	DCT	DET	FSN	TWT	NGG	NVT	NSN	NGS	NGT			EPI_ISL_20065074_A_chicken_Vietnam_RAHO7_22S_6935_2022_2022_09_12	D	D	N	N	N	D	D	D	D	D	D	N	D	N	N
	EPI_ISL_165376_A_mallard_Netherlands_47_2008_2008_10_08	---	---	---	NGT	NAT	SSS	DCT	DET	FSN	TWT	NGG	NVT	NSN	NGS	NGT			EPI_ISL_19862844_A_duck_Vietnam_Raho5_1222_3_2023_2023_10_10	D	D	N	N	N	D	D	D	D	D	D	N	D	N	N
	EPI_ISL_165383_A_mallard_Netherlands_9_2011_2011_09_14	---	---	---	NGT	NAT	NSS	DCT	DET	FSN	TWT	NGG	NVT	NSN	NGS	NGT			EPI_ISL_19863589_A_duck_Vietnam_Raho5_1484_2_2023_2023_11_23	D	D	N	N	N	D	D	D	D	D	D	N	D	N	N
	EPI_ISL_165390_A_mallard_Netherlands_48_2008_2008_10_08	---	---	---	NGT	NAT	SSS	DCT	DET	FSN	TWT	NGG	NVT	NSN	NGS	NGT			EPI_ISL_13940_A_duck_Korea_LPM01_2004_2004_01_01	D	D	N	N	N	N	D	D	D	D	D	N	D	N	N
	EPI_ISL_165394_A_mallard_Netherlands_50_2008_2008_10_08	---	---	---	NGT	NAT	SSS	DCT	DET	FSN	TWT	NGG	NVT	NSN	NGS	NGT			EPI_ISL_13943_A_chicken_Korea_LPM17_2004_2004_01_01	D	D	N	N	N	N	D	D	D	D	D	N	D	N	N
	EPI_ISL_165397_A_mallard_Netherlands_39_2008_2008_10_08	---	---	---	NGT	NAT	SSS	DCT	DET	FSN	TWT	NGG	NVT	NSN	NGS	NGT			EPI_ISL_13945_A_duck_Korea_LPM22_2005_2005_01_01	D	D	N	N	N	N	D	D	D	D	D	N	D	N	N
	EPI_ISL_165402_A_mallard_Netherlands_44_2008_2008_10_08	---	---	---	NGT	NAT	SSS	DCT	DET	FSN	TWT	NGG	NVT	NSN	NGS	NGT			EPI_ISL_13946_A_duck_Korea_LPM23_2005_2005_01_01	D	D	N	N	N	N	D	D	D	D	D	N	D	N	N
	EPI_ISL_165404_A_mallard_Netherlands_55_2010_2010_10_13	---	---	---	NGT	NAT	NSS	DCT	DET	FSN	TWT	NGG	NVT	NSN	NGS	NGT			EPI_ISL_13950_A_chicken_Korea_LPM43_2005_2005_01_01	D	D	N	N	N	N	D	D	D	D	D	N	D	N	N
	EPI_ISL_165415_A_mallard_Netherlands_10_2011_2011_09_14	---	---	---	NGT	NAT	NSS	DCT	DET	FSN	TWT	NGG	NVT	NSN	NGS	NGT			EPI_ISL_13951_A_chicken_Korea_LPM44_2005_2005_01_01	D	D	N	N	N	N	D	D	D	D	D	N	D	N	N
	EPI_ISL_165421_A_mallard_Netherlands_34_2010_2010_11_22	---	---	---	NGT	NAT	SSS	DCT	DET	FSN	TWT	NGG	NVT	NSN	NGS	NGT			EPI_ISL_13960_A_duck_Korea_LPM18_2004_2004_01_01	D	D	N	N	N	N	D	D	D	D	D	N	D	N	N
	EPI_ISL_165793_A_duck_Bangladesh_1772_2010_2010_11_12	DLP	NDN	NST	NGT	NAT	SSS	DCT	DET	FSN	TWT	NGG	NVT	NSN	NGS	NGT			EPI_ISL_282917_A_duck_Jiangshu_YZ916_2016_2016_09_09	D	N	D	N	N	D	D	D	D	D	D	N	D	N	N
	EPI_ISL_165794_A_duck_Bangladesh_1822_2011_2011_01_19	DLP	NDN	NST	NGT	NAT	SSS	DCT	DET	FSN	TWT	NGG	NVT	NSN	NGS	NGT			EPI_ISL_25671_A_duck_Italy_194659_2006_2006_01_01	D	D	N	N	N	D	D	D	D	D	D	N	D	N	N
	EPI_ISL_165795_A_duck_Bangladesh_1025_2011_2011_02_21	DLP	NDN	NST	NGT	NAT	SSS	DCT	DET	FSN	TWT	NGG	NVT	NSN	NGS	NGT			EPI_ISL_28842_A_duck_Italy_194659_2006_2006_01_01	D	D	N	N	N	D	D	D	D	D	D	N	D	N	N
	EPI_ISL_167102_A_chicken_Shanghai_LPM2_2013_2013_08_15	DLP	NDN	NST	NGT	NAT	SSS	DCT	DET	FSN	TWT	NGG	NVT	NSN	NGS	NGT			EPI_ISL_209505_A_duck_Jiangsu_J1436_2014_2014_04_28	D	D	N	N	N	D	D	D	D	D	D	N	D	N	N
	EPI_ISL_167103_A_duck_Shanghai_SH1_2013_2013_04_26	DLP	NEN	NST	NGT	NAT	SSS	DCT	DET	FSN	TWT	NGG	NVT	NSN	NGS	NGT			EPI_ISL_19244046_A_duck_China_272D18_2016_2016_12_18	D	N	D	N	N	D	D	D	D	D	D	N	D	N	N
	EPI_ISL_167104_A_duck_Shanghai_SH2_2013_2013_04_26	DLP	NEN	NST	NGT	NAT	SSS	DCT	DET	FSN	TWT	NGG	NVT	NSN	NGS	NGT			EPI_ISL_329591_A_duck_Bangladesh_33137_2017_2017_07_21	D	D	N	N	N	D	D	D	D	D	D	N	D	N	N
	EPI_ISL_167105_A_duck_Shanghai_SH3_2013_2013_04_26	NLP	NDN	NST	NGT	NAT	SSS	DCT	DET	FSN	TWT	NGG	NVT	NSN	NGS	NGT			EPI_ISL_258569_A_blue_winged_teal_Lousiana_UGAI14_0420_2014_2014_04_04	D	D	D	N	N	D	D	D	D	D	D	N	D	N	N
	EPI_ISL_167460_A_mallard_Jiangxi_1_19_2010_2010_01_16	NLP	NDS	SST	NGT	NAT	SSS	DCT	DET	FSS	TWT	NGG	NVT	NSN	NGS	NGT			EPI_ISL_258571_A_blue_winged_teal_Lousiana_UGAI14_0462_2014_2014_04_04	D	D	D	N	N	D	D	D	D	D	D	N	D	N	N
	EPI_ISL_167461_A_mallard_Jiangxi_1_4_2010_2010_01_16	NLP	NDS	SST	NGT	NAT	SSS	DCT	DET	FSS	TWT	NGG	NVT	NSN	NG?	NGT			EPI_ISL_258575_A_blue_winged_teal_Lousiana_UGAI14_0511_2014_2014_04_04	D	D	D	N	N	D	D	D	D	D	D	N	D	N	N
	EPI_ISL_167462_A_mallard_Jiangxi_2_5_2010_2010_01_14	NLP	NDS	SST	NGT	NAT	SSS	DCT	DET	FSS	TWT	NGG	NVT	NSN	NGS	NGT			EPI_ISL_258576_A_blue_winged_teal_Lousiana_UGAI14_0553_2014_2014_04_04	D	D	D	N	N	D	D	D	D	D	D	N	D	N	N
	EPI_ISL_16840599_A_Duck_Foshan_11_2019_2019_01_01	NLP	NDS	SST	NGT	NAT	SSS	DCT	DET	FSN	TWA	NGG	NVT	NSN	NGS	NGT			EPI_ISL_258583_A_blue_winged_teal_Lousiana_UGAI14_1081_2014_2014_04_03	D	D	D	N	N	D	D	D	D	D	D	N	D	N	N
	EPI_ISL_170078_A_chicken_Changzhou_c02_2013_2014_04_17	KLP	NDN	NST	NGT	NAT	NSS	NCT	NKK	YSN	NWA	NGT	NVT	NST	NGS	NGT			EPI_ISL_22552_A_guinea_fowl_NJ_8848_18_1998_1998_01_01	D	D	N	N	N	D	D	D	D	D	D	N	D	N	N
	EPI_ISL_17471717_A_turkey_Ohio_OH_7964_2021_2021_04_08	KLP	SDN	NSM	NGT	NAT	SSS	NCT	NKE	YSS	NWT	DGS	NVT	NST	NGS	NGT			EPI_ISL_19818739_A_duck_Guangdong_F1014_2022_2022_10_14	D	N	D	N	unknown	unknown	unknown	D	D	D	D	N	D	N	N
	EPI_ISL_174879_A_mule_duck_Bulgaria_248_2009_2009_02_09	ELS	SNN	NST	NGT	NAT	SSS	DCT	DET	FSN	TWT	NGG	NVT	NSN	NGS	NGT			EPI_ISL_179384_A_muscovy_duck_Vietnam_LBM728_2014_2014_09_16	D	D	N	N	N	D	D	D	D	D	D	N	D	N	N
	EPI_ISL_174913_A_duck_Vietnam_LBM48_2011_2011_11_22	DSP	SDN	NST	NGT	NAT	SSS	DCT	DET	FSN	TWT	NGG	NVT	NSN	NGS	NGT			EPI_ISL_19256320_A_Duck_Jiangsu_0566_2019_2019_05_01	D	D	N	N	N	D	D	D	D	D	D	N	D	N	N
	EPI_ISL_177706_A_duck_Vietnam_1501_2014_2014_11_18	NLS	NDS	SST	NGT	NAT	SSS	DCT	DET	YSN	TWT	NGG	NVT	NSN	NGS	NGT			EPI_ISL_199310_A_chicken_Jiangxi_02_05_YGYXG001_P_2015_H3N2__2015_02_05	D	D	N	N	N	D	D	D	D	D	D	N	D	N	N
	EPI_ISL_17805205_A_duck_Guangxi_4130_2020_2020_12_15	NLP	NDT	TST	NGT	NAT	NSS	DCT	DET	FSN	TWT	NGG	NVT	NSN	NGS	NGT			EPI_ISL_199315_A_chicken_Jiangxi_01_08_YGCB018_P_2015_H3N2__2015_01_08	D	D	N	N	N	D	D	D	D	D	D	N	D	N	N
	EPI_ISL_179383_A_duck_Quang_Ninh_220_2014_2014_09_17	DLP	NDS	SST	NGT	NAT	SSS	DCT	DET	FSN	TWA	NGG	NVS	NSN	NGS	NGT			EPI_ISL_200472_A_duck_Jiangsu_12_18_NJLH1266_P_2014_Mixed__2014_12_18	D	D	N	N	N	D	D	D	D	D	D	N	D	N	N
	EPI_ISL_179384_A_muscovy_duck_Vietnam_LBM728_2014_2014_09_16	DLP	NNN	NNT	NGT	NAT	SSS	DCA	DET	FSN	TWT	NGG	NVT	NSN	NGS	NGT			EPI_ISL_378354_A_baikal_teal_Shanghai_SH_89_2013_2013_11_05	D	D	N	N	N	D	D	D	D	D	D	N	D	N	N
	EPI_ISL_179387_A_duck_Quang_Ninh_90c112_2013_2013_06_07	DLP	NDN	NST	NGT	NAT	SSS	DCT	DET	FSN	TWT	NGG	NVT	NSN	NGS	NGT			EPI_ISL_378355_A_baikal_teal_Shanghai_SH_101_2013_2013_11_01	D	D	N	N	N	D	D	D	D	D	D	N	D	N	N
	EPI_ISL_181116_A_muscovy_duck_Vietnam_LBM115_2012_2012_07_11	DFP	NEN	NST	NGT	NAT	SSS	DCT	DET	FSN	TWT	NGG	NVT	NSN	NGS	NGT			EPI_ISL_134964_A_mallard_Wisconsin_10OS2900_2010_2010_10_03	D	D	N	N	N	D	D	D	D	D	D	N	D	N	N
	EPI_ISL_181117_A_muscovy_duck_Vietnam_LBM201_2012_2012_07_11	DLP	NEN	NST	NGT	NAT	SSS	DCT	DET	FSN	TWT	NGG	NVT	NSN	NGS	NGT			EPI_ISL_200488_A_duck_Jiangxi_01_08_YGCB023_P_2015_Mixed__2015_01_08	D	D	N	N	N	D	D	D	D	D	D	N	D	N	N
	EPI_ISL_181123_A_duck_Vietnam_LBM559_2013_2013_12_10	NLP	NDN	NST	NGT	NAT	SSS	DCT	DET	FSN	TWT	NGG	NVT	NSN	NGS	NGT			EPI_ISL_378361_A_baikal_teal_Shanghai_SH_104_2013_2013_11_01	D	D	N	N	D	D	D	D	D	D	D	N	D	N	N
	EPI_ISL_18708428_A_duck_China_GVRI_400D17_2019_2019_12_12	NLP	NDS	SST	NGT	NAT	SSS	DCT	DET	FSS	TWT	NGG	NVT	NSN	NGS	NGT			EPI_ISL_19818744_A_duck_Jiangsu_M6175_2023_2023_06_17	D	N	D	N	N	D	D	D	D	D	D	N	D	N	N
	EPI_ISL_18708429_A_duck_China_GVRI_401D23_2019_2019_12_19	NLP	NDS	SST	NGT	NAT	SSS	DCT	DET	FSS	TWT	NGG	NVT	NSN	NGS	NGT			EPI_ISL_158466_A_mallard_Wisconsin_11OS4238_2011_2011_10_23	D	D	N	N	N	GSS	D	D	D	D	D	N	D	N	N
	EPI_ISL_18708430_A_duck_China_GVRI_402D27_2019_2019_12_26	NLP	NNN	NNT	NGT	NAT	SSS	NCA	DET	FSN	TWA	NGG	NVT	NSN	NGS	NGT			EPI_ISL_506153_A_mallard_South_Korea_N12_032_2012_2012_11_27	D	D	N	N	N	N	D	D	D	D	D	N	D	N	N
	EPI_ISL_18708431_A_duck_China_GVRI_403D49_2020_2020_01_02	NLP	NNS	SST	NGT	NAT	SSS	DCT	DET	FSS	TWT	NGG	NVT	NSN	NGS	NGT			EPI_ISL_506155_A_mallard_South_Korea_N12_036_2012_2012_12_11	D	D	N	N	N	N	D	D	D	D	D	N	D	N	N
	EPI_ISL_18718874_A_duck_China_GVRI_402D22_2019_2019_12_26	NLP	NNN	NNT	NGT	NAT	SSS	NCA	DET	FSN	TWA	NGG	NVT	NSN	NGS	NGT			EPI_ISL_506157_A_mallard_South_Korea_N13_011_2013_2013_01_23	D	D	N	N	N	N	D	D	D	D	D	N	D	N	N
	EPI_ISL_18852465_A_northern_pintail_Delaware_ISU_A00285974_2007_2007_11_02	NYS	NNN	NST	NGT	NAT	SSS	DCT	DET	FSN	TWT	NGG	NVT	NSN	NGS	NGT			EPI_ISL_506158_A_pheasant_South_Korea_N13_010_2013_2013_01_23	D	D	N	N	N	N	D	D	D	D	D	N	D	N	N
	EPI_ISL_18873803_A_turkey_Ohio_NVSL_000851_002_2024_2024_01_03	KLP	NDN	NNM	NGT	NAT	NFS	NCT	NNK	HSD	NWT	DGA	EVT	NST	NGS	NGT			EPI_ISL_506063_A_mallard_South_Korea_N06_1355_2006_2006_12_27	D	D	N	N	N	N	D	D	D	D	D	N	D	N	N
	EPI_ISL_18873805_A_turkey_Ohio_NVSL_000851_004_2024_2024_01_03	KLP	NDN	NNM	NGT	NAT	NFS	NCT	NNK	HSD	NWT	DGA	EVT	SST	NGS	NGT			EPI_ISL_93936_A_duck_Korea_GJ108_2007_2007_12_10	D	D	N	N	N	N	D	D	D	D	D	N	D	N	N
	EPI_ISL_18873825_A_turkey_Ohio_NVSL_001680_001_2024_2024_01_08	KIP	NDN	NGT	NGT	NAT	NSS	NCT	NKQ	YSN	NWT	NGI	NVI	NST	NGS	NGT			EPI_ISL_93937_A_duck_Korea_GJ107_2007_2007_12_10	D	D	N	N	N	N	D	D	D	D	D	N	D	N	N
	EPI_ISL_189483_A_blue_winged_teal_Wisconsin_12OS2603_2012_2012_09_29	NPP	NNN	NNT	NGT	NAT	SSS	DCT	DET	FSN	KWT	NGG	NVT	NSN	NGS	NGT			EPI_ISL_93952_A_duck_Korea_U12_2007_2007_05_10	D	D	N	N	N	N	D	D	D	D	D	N	D	N	N
	EPI_ISL_189491_A_blue_winged_teal_Wisconsin_12OS4239_2012_2012_10_13	NPP	NNN	NNT	NGT	NAT	SSS	DCT	DET	FSN	TWT	NGG	NVT	NSN	NGS	NGT			EPI_ISL_19256312_A_Duck_Jiangsu_1222_2018_2018_12_01	D	D	N	N	N	N	D	D	D	D	D	N	D	N	N
	EPI_ISL_189503_A_blue_winged_teal_Ohio_12OS2154_2012_2012_09_15	NPS	NNN	NNT	NGT	NAT	SSS	DCT	DET	FSN	TWT	NGG	NVT	NSN	NGS	NGT			EPI_ISL_19256309_A_Duck_Shandong_0939_2018_2018_09_01	D	D	N	N	N	N	D	D	D	D	D	N	D	N	N
	EPI_ISL_189577_A_blue_winged_teal_Ohio_12OS2123_2012_2012_09_02	NPS	NNN	NNT	NGT	NAT	SSS	DCT	DET	FSN	TWT	NGG	NVT	NSN	NGS	NGT			EPI_ISL_267203_A_mallard_duck_Netherlands_14_2011_2011_09_14	D	D	N	N	N	N	D	D	D	D	D	N	D	N	N
	EPI_ISL_19226336_A_duck_Kaohsiung_19WB0234_44_2019_2019_10_26	DLP	SDN	NST	NGT	NAT	SSS	DCT	DVT	FSN	TWT	NGG	NVT	NSN	NGS	NGT			EPI_ISL_506081_A_mallard_South_Korea_N07_0397_2007_2007_03_13	D	D	N	N	N	N	D	D	D	D	D	N	D	N	N
	EPI_ISL_19226347_A_duck_Kaohsiung_20WB0201_76_80_2020_2020_11_14	DLP	SDN	NST	NGT	NAT	SSS	DCT	DET	FSN	TWT	NGG	NVT	NSN	NGS	NGT			EPI_ISL_17805205_A_duck_Guangxi_4130_2020_2020_12_15	D	N	D	N	N	N	D	D	D	D	D	N	D	N	N
	EPI_ISL_19243977_A_chicken_China_117B3_2018_2018_01_27	NLP	NDS	SST	NGT	NAT	SSS	DCT	DET	FSN	TWA	NGG	NVT	NSN	NGS	NGT			EPI_ISL_19560354_A_mallard_Maine_23_038113_002_original_2023_2023_11_15	D	D	N	N	N	D	D	D	D	D	D	N	D	N	N
	EPI_ISL_19243986_A_goose_China_318G39_2018_2018_01_24	NLP	NDS	SNT	NGT	NAT	SSS	GCT	DET	FSN	TWT	NGE	NVT	NSN	NGS	NGT			EPI_ISL_243739_A_blue_winged_teal_Guatemala_CIP049H109_28_2012_2012_11_16	D	D	N	N	N	D	D	D	D	D	D	N	D	N	N
	EPI_ISL_19243994_A_pigeon_China_286P45_2017_2017_05_18	NLP	NDS	SST	NGT	NAT	SSS	DCT	DET	FSN	TWT	NGG	NVT	NSN	NGS	NGT			EPI_ISL_257127_A_blue_winged_teal_Guatemala_CIP049H109_15_2012_2012_11_16	D	D	N	N	N	D	D	D	D	D	D	N	D	N	N
	EPI_ISL_19244026_A_chicken_China_252C6_2016_2016_05_19	NLP	NDS	SST	NGT	NAT	SSS	DCT	DET	FSN	TWT	NGG	NVT	NSN	NGS	NGT			EPI_ISL_134927_A_mallard_Wisconsin_10OS2538_2010_2010_09_26	D	D	N	N	N	D	D	D	D	D	D	N	D	N	N
	EPI_ISL_19244027_A_chicken_China_284C1_2017_2017_05_04	NLP	NDS	SST	NGT	NAT	SSS	DCT	DET	FSS	TWT	NGG	NVT	NSN	NGS	NGT			EPI_ISL_158446_A_blue_winged_teal_Wisconsin_11OS3052_2011_2011_09_24	D	D	N	N	N	D	D	D	D	D	D	N	D	N	N
	EPI_ISL_19244046_A_duck_China_272D18_2016_2016_12_18	NLP	NDS	SST	NGT	NAT	SSS	DCT	DET	FSD	TWT	NGG	NVT	NSN	NGS	NGT			EPI_ISL_158448_A_mallard_Wisconsin_11OS3079_2011_2011_09_24	D	D	N	N	N	D	D	D	D	D	D	N	D	N	N
	EPI_ISL_19256305_A_Duck_Jiangsu_0121_2019_2019_01_01	DLP	NDN	NST	NGT	NAT	SSS	DCT	DET	FSN	TWT	NGG	NVT	NSN	NGS	NGT			EPI_ISL_158449_A_mallard_Wisconsin_11OS3092_2011_2011_09_25	D	D	N	N	N	D	D	D	D	D	D	N	D	N	N
	EPI_ISL_19256306_A_chicken_Jiangsu_0562_2018_2018_05_01	NLP	NDS	SST	NGT	NAT	SSS	DCT	DET	FSN	TWT	NGG	NVT	NSN	NGS	NGT			EPI_ISL_158451_A_mallard_Wisconsin_11OS3106_2011_2011_09_25	D	D	N	N	N	D	D	D	D	D	D	N	D	N	N
	EPI_ISL_19256307_A_Duck_Shandong_1029_2017_2017_10_01	DLP	NDN	NST	NGT	NAT	SSS	DCT	DET	FSN	TWT	NGG	NVT	NSN	NGS	NGT			EPI_ISL_158538_A_black_scoter_Wisconsin_11OS4260_2011_2011_10_24	D	D	N	N	N	D	D	D	D	D	D	N	D	N	N
	EPI_ISL_19256308_A_Duck_Shandong_0958_2018_2018_09_01	DLP	NDS	SST	NGT	NAT	SSS	DCT	DET	FSN	TWT	NGG	NVT	NSN	NGS	NGT			EPI_ISL_243735_A_blue_winged_teal_Guatemala_CIP049H108_67_2012_2012_11_09	D	D	N	N	N	D	D	D	D	D	D	N	D	N	N
	EPI_ISL_19256309_A_Duck_Shandong_0939_2018_2018_09_01	DSP	SDN	NST	NGT	NAT	NSS	DCT	DET	FSN	TWT	NGG	NVT	NSN	NGS	NGT			EPI_ISL_243742_A_blue_winged_teal_Guatemala_CIP049H102_25_2011_2011_11_11	D	D	N	N	N	D	D	D	D	D	D	N	D	N	N
	EPI_ISL_19256310_A_Duck_Jiangsu_1267_2018_2018_12_01	DLP	NDN	NST	NGT	NAT	SSS	DCT	DET	FSN	TWT	NGG	NVT	NSN	NGS	NGT			EPI_ISL_243748_A_blue_winged_teal_Guatemala_CIP049H102_29_2011_2011_11_11	D	D	N	N	N	D	D	D	D	D	D	N	D	N	N
	EPI_ISL_19256311_A_Duck_Jiangsu_1240_2017_2017_12_01	NLP	NDS	SST	NGT	NAT	SSS	DCT	DET	FSN	TWT	NGG	NVT	NSN	NGS	NGT			EPI_ISL_257117_A_blue_winged_teal_Guatemala_CIP049H103_20_2011_2011_11_25	D	D	N	N	N	D	D	D	D	D	D	N	D	N	N
	EPI_ISL_19256312_A_Duck_Jiangsu_1222_2018_2018_12_01	DSP	GDN	NST	NGT	NAT	NSS	DCT	DET	FSN	TWT	NGG	NVT	NSN	NGS	NGT			EPI_ISL_257135_A_blue_winged_teal_Guatemala_CIP049H102_09_2011_2011_11_11	D	D	N	N	N	D	D	D	D	D	D	N	D	N	N
	EPI_ISL_19256313_A_Duck_Jiangsu_11130_2017_2017_11_01	NLP	NDS	SST	NGT	NAT	SSS	DCT	DET	FSN	TWT	NGG	NVT	NSN	NGS	NGT			EPI_ISL_379042_A_blue_winged_teal_Guatemala_CIP049_S_H116_17_2013_2013_08_01	D	D	N	N	N	D	D	D	D	D	D	N	D	N	N
	EPI_ISL_19256314_A_Duck_Jiangsu_1082_2018_2018_10_01	DLL	NDN	NST	NGT	NAT	SSS	DCT	DET	FSN	TWT	NGG	NVT	NSN	NGS	NGT			EPI_ISL_379050_A_blue_winged_teal_Guatemala_CIP049_S_H116_76_2013_2013_08_01	D	D	N	N	N	D	D	D	D	D	D	N	D	N	N
	EPI_ISL_19256315_A_Duck_Jiangsu_10116_2018_2018_10_01	DLP	NDN	NST	NGT	NAT	SSS	DCT	DET	FSN	TWT	NGG	NVT	NSN	NGS	NGT			EPI_ISL_379060_A_blue_winged_teal_Guatemala_CIP049_I_H116_17_2013_2013_08_01	D	D	N	N	N	D	D	D	D	D	D	N	D	N	N
	EPI_ISL_19256316_A_Duck_Jiangsu_0934_2017_2017_09_01	NLP	NDS	SST	NGT	NAT	SSS	DCT	DET	FSN	TWT	NGG	NVT	NSN	NGS	NGT			EPI_ISL_257118_A_blue_winged_teal_Guatemala_CIP049H108_45_2012_2012_11_09	D	D	N	N	N	D	D	D	D	D	D	N	D	N	N
	EPI_ISL_19256317_A_Duck_Jiangsu_0827_2018_2018_08_01	DLP	NDN	NST	NGT	NAT	SSS	DCT	DET	FSN	TWT	NGG	NVT	NSN	NGS	NGT			EPI_ISL_9951289_A_duck_Bangladesh_18D1578_2021_2021_01_04	D	D	N	N	unknown	D	D	D	D	D	D	N	D	N	N
	EPI_ISL_19256318_A_Duck_Jiangsu_0734_2018_2018_07_01	DLP	NDN	NST	NGT	NAT	SSS	DCT	DET	FSN	TWT	NGG	NVT	NSN	NGS	NGT			EPI_ISL_252830_A_chicken_Ganzhou_GZ157_2016_2016_03_03	D	D	N	D	N	D	D	D	D	D	D	N	D	N	N
	EPI_ISL_19256319_A_Duck_Jiangsu_0667_2018_2018_06_01	DLP	NDN	NSA	NGT	NAT	SSS	DCT	DET	FSN	TWT	NGG	NVT	NSN	NGS	NGT			EPI_ISL_365532_A_chicken_Chongqing_S4101_2010_2010_12_31	D	D	N	N	N	D	D	D	D	D	D	N	D	N	N
	EPI_ISL_19256320_A_Duck_Jiangsu_0566_2019_2019_05_01	DLP	NNN	NNT	NGT	NAT	SSS	DCA	DET	FSN	TWT	NGG	NVT	NSN	NGS	NGT			EPI_ISL_19865691_A_chicken_Vietnam_NCVD_22_1525_13_512_2022_2022_07_04	D	D	N	N	N	D	D	D	D	D	D	N	D	N	N
	EPI_ISL_19256321_A_Duck_Jiangsu_0369_2019_2019_03_01	DLL	NDN	NST	NGT	NAT	SSS	DCT	DET	FSN	TWT	NGG	NVT	NSN	NGS	NGT			EPI_ISL_14767437_A_mallard_Alaska_AK19_199E_T1_2019_2019_09_29	D	D	N	N	N	D	D	D	D	D	D	N	D	N	N
	EPI_ISL_19256322_A_goose_Jiangsu_0133_2018_2018_01_01	NLP	NDS	SST	NGT	NAT	SSS	DCT	DET	FSN	TWT	NGG	NVT	NSN	NGS	NGT			EPI_ISL_70183_A_duck_Vietnam_OIE_2382_2009_2009_01_01	D	D	N	N	N	D	D	D	D	D	D	N	D	N	N
	EPI_ISL_19256323_A_goose_Jiangsu_0138_2018_2018_01_01	NLP	NDS	SST	NGT	NAT	SSS	DCT	DET	FSN	TWT	NGG	NVT	NSN	NGS	NGT			EPI_ISL_208386_A_duck_Cambodia_537W15M1_2013_2013_04_10	D	D	N	N	N	D	D	D	D	D	D	N	D	N	N
	EPI_ISL_19266386_A_turkey_Ohio_A02685219_2024_2024_01_11	KIP	NDN	NGT	NGT	NAT	NSS	NCT	NKQ	YSN	NWT	NGI	NVI	NST	NGS	NGT			EPI_ISL_66197_A_duck_Thailand_AY_354_2008_2008_01_01	D	D	N	N	N	D	D	D	D	D	D	N	D	N	N
	EPI_ISL_19560354_A_mallard_Maine_23_038113_002_original_2023_2023_11_15	DYS	TNN	NST	NGT	NAT	SAS	DCT	DET	FSN	TWT	NGG	NVT	NSN	NGS	NGT			EPI_ISL_216566_A_mallard_Maryland_10OS1087_2010_2010_08_20	D	D	N	N	N	D	D	D	D	D	D	N	D	N	N
	EPI_ISL_19640557_A_mallard_Minnesota_MN20_114E_T1_2020_2020_08_31	DYT	NNN	NST	NGT	NAT	SSS	DCT	DET	FSN	TWT	NGG	NVT	NSN	NGS	NGT			EPI_ISL_216584_A_mallard_Maryland_10OS1094_2010_2010_08_20	D	D	N	N	N	D	D	D	D	D	D	N	D	N	N
	EPI_ISL_196407_A_duck_Vietnam_HU1_1128_2014_2014_09_01	NLS	NDS	SST	NGT	NAT	SSS	DCT	DET	YSN	TWT	NGG	NVT	NSN	---	---			EPI_ISL_216589_A_mallard_Maryland_10OS1934_2010_2010_09_15	D	D	N	N	N	D	D	D	D	D	D	N	D	N	N
	EPI_ISL_196417_A_duck_Vietnam_HU1_1044_2014_2014_09_01	NLS	NDS	SST	NGT	NAT	SSS	DCT	DET	YSN	TWT	NGG	NVT	NSN	NGS	---			EPI_ISL_216591_A_mallard_Maryland_10OS1953_2010_2010_09_15	D	D	N	N	N	D	D	D	D	D	D	N	D	N	N
	EPI_ISL_19733239_A_duck_Anhui_LY_2021_2021_07_01	DLP	NDS	SST	NGT	NAT	SFS	DCT	DET	FSN	TWA	NGG	NVT	NSN	NGS	NGT			EPI_ISL_14812_A_mallard_New_York_6874_1978_1978_01_01	D	D	N	N	N	D	D	D	D	D	D	N	D	N	N
	EPI_ISL_19733240_A_duck_Gaoyou_4D1_1_2021_2021_02_01	NLP	NDS	SST	NGT	NAT	SSS	DCT	DET	FSN	TWT	NGG	NVT	NSN	NGS	NGT			EPI_ISL_20805_A_duck_NY_6874_1978_1978_01_01	D	D	N	N	N	D	D	D	D	D	D	N	D	N	N
	EPI_ISL_19733241_A_chicken_Jiangsu_W23910_2017_2017_02_01	NLS	NDS	SST	NGT	NAT	SSS	DCT	DET	FSS	TWA	NGG	NVT	NSN	NGS	NGT			EPI_ISL_6460_A_mallard_Ohio_424_1988_1988_01_01	D	D	N	N	N	D	D	D	D	D	D	N	D	N	N
	EPI_ISL_19733243_A_duck_Jiangsu_JY020416_2019_2019_02_01	NLP	NDS	SST	NGT	NAT	SSS	DCT	DET	FSN	TWT	NGG	NVT	NSN	NGS	NGT			EPI_ISL_6933_A_mallard_Ohio_48_1986_1986_10_20	D	D	N	N	N	D	D	D	D	D	D	N	D	N	N
	EPI_ISL_19733245_A_swan_Yangzhou_901084_2018_2018_01_01	NLP	NDS	SST	NGT	NAT	NSS	DCT	DET	FSN	TWA	NGG	NVT	NSN	NGS	NGT			EPI_ISL_216618_A_mallard_Maryland_05OS630_2005_2005_06_30	D	D	N	N	N	D	D	D	D	D	D	N	D	N	N
	EPI_ISL_19755969_A_mallard_USA_002982_005_2025_2025_01_01	NLT	SNT	TSD	NGT	NAT	SVS	DCT	DAT	FSN	TWT	NGG	NVT	NSN	NGS	NGT			EPI_ISL_216619_A_mallard_Maryland_05OS677_2005_2005_06_30	D	D	N	N	N	D	D	D	D	D	D	N	D	N	N
	EPI_ISL_19755972_A_mallard_USA_002982_001_2025_2025_01_01	NLT	SNT	TSD	NGT	NAT	SVS	DCT	DAT	FSN	TWT	NGG	NVT	NSN	NGS	NGT			EPI_ISL_216620_A_mallard_Maryland_05OS693_2005_2005_06_30	D	D	N	N	N	D	D	D	D	D	D	N	D	N	N
	EPI_ISL_19804513_A_Turkey_ON_FAV_0003_002_2024_2024_01_17	KIP	GDN	NNM	NGT	NAT	SSS	NCT	NKE	YSN	NWT	DGS	NVT	NSK	NGS	NET			EPI_ISL_216621_A_mallard_Maryland_05OS694_2005_2005_06_30	D	D	N	N	N	D	D	D	D	D	D	N	D	N	N
	EPI_ISL_19809958_A_chicken_Vietnam_LBFecal197LC_2021_2021_12_16	KLP	NDN	NST	NGT	NAT	SSS	NCT	DVT	FSN	TWT	NGG	NVT	NSN	NGS	NGT			EPI_ISL_216622_A_mallard_Maryland_05OS702_2005_2005_06_30	D	D	N	N	N	D	D	D	D	D	D	N	D	N	N
	EPI_ISL_19809960_A_chicken_Vietnam_LBFecal206LC_2022_2022_03_19	KLP	NDN	NST	NGT	NAT	SSS	NCT	DVT	FSN	TWT	NGG	NVT	NSN	NGS	NGT			EPI_ISL_216623_A_mallard_Maryland_05OS713_2005_2005_06_30	D	D	N	N	N	D	D	D	D	D	D	N	D	N	N
	EPI_ISL_19809961_A_chicken_Vietnam_LBFecal227MC_2022_2022_09_30	KLP	NDN	NST	NGT	NAT	SSS	NCT	NKK	YSN	NWT	NGT	NVT	NSN	NGS	NGT			EPI_ISL_64896_A_mallard_Maryland_708_2005_2005_01_01	D	D	N	N	N	D	D	D	D	D	D	N	D	N	N
	EPI_ISL_19809962_A_chicken_Vietnam_LBOral137MC_2022_2022_04_09	KLP	NDN	NST	NGT	NAT	SSS	NCT	NKK	YSN	NWT	NGT	NVT	NST	NGS	NGT			EPI_ISL_6999_A_mallard_Maryland_681_2005_2005_01_01	D	D	N	N	N	D	D	D	D	D	D	N	D	N	N
	EPI_ISL_19818730_A_duck_Chongqing_M0309_2023_2023_03_09	NLP	NDS	SST	NGT	NAT	SSS	DCT	DET	FSS	TWT	NGG	NVT	NSN	NGS	NGT			EPI_ISL_7000_A_mallard_Maryland_691_2005_2005_01_01	D	D	N	N	N	D	D	D	D	D	D	N	D	N	N
	EPI_ISL_19818731_A_duck_Chongqing_M3923_2023_2023_03_09	NLP	NDS	SST	NGT	NAT	SSS	DCT	DET	FSS	TWT	NGG	NVT	NSN	NGS	NGT			EPI_ISL_7001_A_mallard_Maryland_631_2005_2005_01_01	D	D	N	N	N	D	D	D	D	D	D	N	D	N	N
	EPI_ISL_19818732_A_duck_Fujian_F0218_2022_2022_12_18	NLP	NDS	SST	NGT	NAT	SSS	DCT	DET	FSN	TWT	NGG	NVT	NSN	NGS	NGT			EPI_ISL_7020_A_mallard_Maryland_615_2005_2005_01_01	D	D	N	N	N	D	D	D	D	D	D	N	D	N	N
	EPI_ISL_19818733_A_duck_Fujian_F1219_2022_2022_12_19	NLP	NDS	SST	NGT	NAT	SSS	DCT	DET	FSN	TWT	NGG	NVT	NSN	NGS	NGT			EPI_ISL_7021_A_mallard_Maryland_710_2005_2005_01_01	D	D	N	N	N	D	D	D	D	D	D	N	D	N	N
	EPI_ISL_19818734_A_duck_Guangdong_F0114_2022_2022_11_04	NLP	NDS	SST	NGT	NAT	SSS	DCT	DET	FSN	TWT	NGG	NVT	NSN	NGS	NGT			EPI_ISL_7172_A_mallard_Maryland_712_2005_2005_01_01	D	D	N	N	N	D	D	D	D	D	D	N	D	N	N
	EPI_ISL_19818735_A_duck_Guangdong_F0127_2022_2022_11_27	NLP	NDS	SST	NGT	NAT	SSS	DCT	D?T	FSN	TWT	NGG	NVT	NSN	NGS	??T			EPI_ISL_199317_A_duck_Jiangxi_01_14_NCJD038_P_2015_H3N2__2015_01_14	D	D	N	N	N	D	D	D	D	D	D	N	D	N	N
	EPI_ISL_19818738_A_duck_Guangdong_F0208_2022_2022_12_08	NLP	NDS	SST	NGT	NAT	SSS	DCT	DET	FSN	TWA	NGG	NVT	NSN	NGS	NGT			EPI_ISL_199318_A_duck_Jiangxi_01_14_NCJD035_P_2015_H3N2__2015_01_14	D	D	N	N	N	D	D	D	D	D	D	N	D	N	N
	EPI_ISL_19818740_A_duck_Guangdong_M5142_2023_2023_05_14	NLP	NDS	SST	NGT	NAT	SSS	???	??T	FSS	TWT	NGG	NVT	NSN	NGS	NGT			EPI_ISL_200481_A_duck_Jiangxi_01_14_NCJD033_P_2015_Mixed__2015_01_14	D	D	N	N	N	D	D	D	D	D	D	N	D	N	N
	EPI_ISL_19818741_A_duck_Jiangsu_M21539_2023_2023_02_15	NLS	NDS	SST	NGT	NAT	SSS	DCT	DET	FSN	TWT	NGG	NVT	NSN	NGS	NGT			EPI_ISL_133620_A_mallard_Ohio_11OS2141_2011_2011_08_15	D	D	N	N	N	D	D	D	D	D	D	N	D	N	N
	EPI_ISL_19818742_A_duck_Jiangsu_M21542_2023_2023_02_15	NLS	NDS	SST	NGT	NAT	SSS	DCT	DET	FSN	TWT	NGG	NVT	NSN	NGS	NGT			EPI_ISL_189491_A_blue_winged_teal_Wisconsin_12OS4239_2012_2012_10_13	D	D	N	N	N	D	D	D	D	D	D	N	D	N	N
	EPI_ISL_19818743_A_duck_Jiangsu_M21732_2023_2023_02_17	NLP	NDS	SST	NGT	NAT	SSS	DCT	DET	FSN	TWA	NGG	NVT	NSN	???	NGT			EPI_ISL_216676_A_green_winged_teal_Ohio_14OS1964_2014_2014_09_06	D	D	N	N	N	D	D	D	D	D	D	N	D	N	N
	EPI_ISL_19818744_A_duck_Jiangsu_M6175_2023_2023_06_17	NLP	NDS	SNT	NGT	NAT	SSS	DCI	DET	FSN	TWT	NGG	NVT	NSN	NGS	NGT			EPI_ISL_216686_A_mallard_Ohio_14OS0468_2014_2014_08_27	D	D	N	N	N	D	D	D	D	D	D	N	D	N	N
	EPI_ISL_19818745_A_duck_Jiangxi_F1205_2023_2023_12_05	NLP	NDS	SST	NGT	NAT	SSS	DCT	DET	FSN	TWA	NGG	NVT	NSN	NGS	NGT			EPI_ISL_216687_A_mallard_Ohio_14OS0470_2014_2014_08_27	D	D	N	N	N	D	D	D	D	D	D	N	D	N	N
	EPI_ISL_19818747_A_duck_Jiangxi_M0209_2023_2023_02_09	DLS	NDN	NST	NGT	NAT	SSS	DCT	DET	YSN	TWT	NGG	NVT	NSN	NGS	NGT			EPI_ISL_216690_A_mallard_Ohio_14OS0554_2014_2014_08_22	D	D	N	N	N	D	D	D	D	D	D	N	D	N	N
	EPI_ISL_19818748_A_duck_Jiangxi_M0643_2023_2023_06_29	NLP	NDS	SST	NGT	NAT	SSS	DCT	DET	FSN	TWA	NGG	NVT	NSN	NGS	NGT			EPI_ISL_216694_A_mallard_Ohio_14OS0569_2014_2014_08_22	D	D	N	N	N	D	D	D	D	D	D	N	D	N	N
	EPI_ISL_19818749_A_duck_Jiangxi_M0702_2023_2023_07_31	DLS	NDN	NST	NGT	NAT	SSS	DCT	DET	YSN	TWT	NGG	NVT	NSN	NGS	NGT			EPI_ISL_216698_A_mallard_Ohio_14OS0589_2014_2014_08_26	D	D	N	N	N	D	D	D	D	D	D	N	D	N	N
	EPI_ISL_19818750_A_duck_Jiangxi_M21581_2023_2023_02_15	DLS	NDN	NST	NGT	NAT	SSS	DCT	DET	YSN	TWT	NGG	NVT	NSN	NGS	NGT			EPI_ISL_216700_A_mallard_Ohio_14OS0961_2014_2014_09_03	D	D	N	N	N	D	D	D	D	D	D	N	D	N	N
	EPI_ISL_19818751_A_duck_Jiangxi_M2159_2023_2023_02_15	DLS	NDN	NST	NGT	NAT	SSS	DCT	DET	YSN	TWT	NGG	NVT	NSN	NGS	NGT			EPI_ISL_216708_A_mallard_Ohio_14OS0986_2014_2014_09_04	D	D	N	N	N	D	D	D	D	D	D	N	D	N	N
	EPI_ISL_19818752_A_duck_Jiangxi_M31101_2023_2023_03_31	NLP	NDS	SST	NGT	NAT	SSS	DCT	DET	FSN	TWA	NGG	NVT	NSN	NGS	NGT			EPI_ISL_216710_A_mallard_Ohio_14OS0999_2014_2014_09_04	D	D	N	N	N	D	D	D	D	D	D	N	D	N	N
	EPI_ISL_19818753_A_duck_Jiangxi_M3148_2023_2023_03_31	DLP	SDN	NST	NGT	NAT	SSS	DCT	DET	FSN	TWT	NGG	NVT	NSN	NGS	NGT			EPI_ISL_22553_A_chicken_NY_11602_12_1998_1998_01_01	D	D	N	N	N	D	D	D	D	D	D	N	D	N	N
	EPI_ISL_19818754_A_duck_Jiangxi_M3185_2023_2023_03_31	DLS	NDN	NST	NGT	NAT	SSS	DCT	DET	YSN	TWT	NGG	NVT	NSN	NGS	NGT			EPI_ISL_245524_A_blue_winged_teal_Missouri_15OS4769_2015_2015_09_12	D	D	N	N	N	D	D	D	D	D	D	N	D	N	N
	EPI_ISL_19818755_A_duck_Jiangxi_M3187_2023_2023_03_31	NLP	NDS	SST	NGT	NAT	SSS	DCT	DET	FSN	TWA	NGG	NVT	NSN	NGS	NGT			EPI_ISL_256467_A_mallard_Ohio_15OS4278_2015_2015_08_21	D	D	N	N	N	D	D	D	D	D	D	N	D	N	N
	EPI_ISL_19818756_A_duck_Jiangxi_M3195_2023_2023_03_31	NLP	NDS	SST	NGT	NAT	SSS	DCT	DET	FSN	TWA	NGG	NVT	NSN	NGS	NGT			EPI_ISL_256476_A_mallard_Ohio_15OS3986_2015_2015_08_07	D	D	N	N	N	D	D	D	D	D	D	N	D	N	N
	EPI_ISL_19818757_A_duck_Jiangxi_M3196_2023_2023_03_31	NLP	NDS	SST	NGT	NAT	SSS	DCT	DET	FSN	TWA	NGG	NVT	NSN	NGS	NGT			EPI_ISL_294017_A_mallard_duck_Ohio_16OS4983_2016_2016_11_12	D	D	N	N	N	D	D	D	D	D	D	N	D	N	N
	EPI_ISL_19818758_A_duck_Liaoning_F0223_2023_2023_02_23	DLP	GDN	NST	NGT	NAT	SSS	DCT	DET	FSN	TWT	NGG	NVT	NSN	NGS	NGT			EPI_ISL_294054_A_gadwall_duck_Wisconsin_16OS4758_2016_2016_10_29	D	D	N	N	N	D	D	D	D	D	D	N	D	N	N
	EPI_ISL_19861080_A_duck_Vietnam_NCVD_23CB6V7S5_30_2023_2023_10_10	GFP	SDN	NGT	NGT	NAT	SSS	DCT	DVT	FSN	TWT	NGG	NVT	NSN	NGS	KGT			EPI_ISL_294162_A_blue_winged_teal_Ohio_16OS1061_2016_2016_09_07	D	D	N	N	N	D	D	D	D	D	D	N	D	N	N
	EPI_ISL_19861081_A_duck_Vietnam_NCVD_23CB6V7S6_31_2023_2023_10_10	GFP	SDN	NGT	NGT	NAT	SSS	DCT	DVT	FSN	TWT	NGG	NVT	NSN	NGS	KGT			EPI_ISL_701027_A_Blue_winged_Teal_Wisconsin_AH0099825I_4_A_2016_2016_12_01	D	D	N	N	N	D	D	D	D	D	D	N	D	N	N
	EPI_ISL_19862844_A_duck_Vietnam_Raho5_1222_3_2023_2023_10_10	DFP	SDN	NGT	NGT	NAT	SSS	GCT	DVT	FSN	TWA	NGG	NVT	NSN	NGS	NGT			EPI_ISL_131765_A_American_black_duck_New_Brunswick_02650_2007_2007_09_24	D	D	N	N	N	D	D	D	D	D	D	N	D	N	N
	EPI_ISL_19863589_A_duck_Vietnam_Raho5_1484_2_2023_2023_11_23	DFP	SDN	NGT	NGT	NAT	SSS	GCT	DVT	FSN	TWA	NGG	NVT	NSN	NGS	NGT			EPI_ISL_131865_A_American_black_duck_New_Brunswick_02651_2007_2007_09_24	D	D	N	N	N	D	D	D	D	D	D	N	D	N	N
	EPI_ISL_19865458_A_chicken_Vietnam_NCVD_22LS3V8P_152_2022_2022_08_02	KLP	NDS	SST	NGT	NAT	SSS	DCT	DET	FSN	TWT	NGG	NVT	NSN	NGS	NET			EPI_ISL_133594_A_mallard_Ohio_10OS1467_2010_2010_08_18	D	D	N	N	N	D	D	D	D	D	D	N	D	N	N
	EPI_ISL_19865537_A_chicken_Vietnam_NCVD_LC3V7S2_347_2022_2022_07_13	DFP	SDN	NGT	NGT	NAT	SSS	DCT	DVT	FSN	TWT	NGG	NVT	NSN	NGS	NGT			EPI_ISL_133595_A_mallard_Ohio_10OS1469_2010_2010_08_18	D	D	N	N	N	D	D	D	D	D	D	N	D	N	N
	EPI_ISL_19865691_A_chicken_Vietnam_NCVD_22_1525_13_512_2022_2022_07_04	NFP	SDN	NGT	NGT	NAT	SSS	DCT	DET	FSN	TWT	NGG	NVT	NSN	NGS	NGT			EPI_ISL_133596_A_mallard_Ohio_10OS1470_2010_2010_08_18	D	D	N	N	N	D	D	D	D	D	D	N	D	N	N
	EPI_ISL_19866074_A_chicken_Vietnam_NCVD_22_2122_14_621_2022_2022_09_05	DFP	SDN	NGT	NGT	NAT	SSS	DCT	DVT	FSN	TWA	NGG	NVT	NSN	NGS	NGT			EPI_ISL_133598_A_mallard_Michigan_10OS1497_2010_2010_08_20	D	D	N	N	N	D	D	D	D	D	D	N	D	N	N
	EPI_ISL_19866151_A_duck_Vietnam_NCVD_TH4V4P1_774_2022_2022_06_24	NLP	SDN	NST	NGT	NAT	SSS	DCT	DVT	FSN	TWT	NGG	NVT	NSN	NGS	NGT			EPI_ISL_134899_A_mallard_Illinois_10OS2677_2010_2010_10_02	D	D	N	N	N	D	D	D	D	D	D	N	D	N	N
	EPI_ISL_19866163_A_duck_Vietnam_NCVD_TH3V4P1_772_2022_2022_06_23	DFP	SDN	NGT	NGT	NAT	SSS	DCT	DVT	FSN	TWT	NGG	NVT	NSN	NGS	NGT			EPI_ISL_134951_A_blue_winged_teal_Wisconsin_10OS2862_2010_2010_10_02	D	D	N	N	N	D	D	D	D	D	D	N	D	N	N
	EPI_ISL_199310_A_chicken_Jiangxi_02_05_YGYXG001_P_2015_H3N2__2015_02_05	DLP	NNN	NNT	NGT	NAT	SSS	DCA	DET	FSN	TWT	NGG	NVT	NSN	NGS	NGT			EPI_ISL_135030_A_blue_winged_teal_Iowa_10OS2624_2010_2010_09_18	D	D	N	N	N	D	D	D	D	D	D	N	D	N	N
	EPI_ISL_199315_A_chicken_Jiangxi_01_08_YGCB018_P_2015_H3N2__2015_01_08	DLP	NNN	NNT	NGT	NAT	SSS	DCA	DET	FSN	TWT	NGG	NVT	NSN	NGS	NGT			EPI_ISL_141119_A_mallard_Minnesota_Sg_00949_2008_2008_09_03	D	D	N	N	N	D	D	D	D	D	D	N	D	N	N
	EPI_ISL_199317_A_duck_Jiangxi_01_14_NCJD038_P_2015_H3N2__2015_01_14	NLP	NNN	NNT	NGT	NAT	SSS	DCT	DET	FSN	TWT	NGG	NVT	NSN	NGS	NGT			EPI_ISL_141145_A_mallard_Minnesota_Sg_01040_2008_2008_09_14	D	D	N	N	N	D	D	D	D	D	D	N	D	N	N
	EPI_ISL_199318_A_duck_Jiangxi_01_14_NCJD035_P_2015_H3N2__2015_01_14	NLP	NNN	NNT	NGT	NAT	SSS	DCT	DET	FSN	TWT	NGG	NVT	NSN	NGS	NGT			EPI_ISL_142328_A_American_black_duck_North_Carolina_1321373_2004_2004_12_22	D	D	N	N	N	D	D	D	D	D	D	N	D	N	N
	EPI_ISL_199321_A_duck_Guangdong_04_22_DGCP074_P_2015_H3N2__2015_04_22	NLP	NDS	SST	NGT	NAT	SSS	DCT	DET	FSN	TWT	NGG	NVT	NSN	NGS	NGT			EPI_ISL_142468_A_mallard_New_Jersey_Sg_00888_2008_2008_09_23	D	D	N	N	N	D	D	D	D	D	D	N	D	N	N
	EPI_ISL_200389_A_duck_Hunan_04_14_YYGK0451_Z_O_2015_Mixed__2015_04_14	#NAME?	NDN	NST	NGT	NAT	SSS	DCT	DET	FSN	TWT	NGG	NVT	NSN	NGS	NGT			EPI_ISL_142470_A_mallard_New_Jersey_Sg_00893_2008_2008_09_23	D	D	N	N	N	D	D	D	D	D	D	N	D	N	N
	EPI_ISL_200472_A_duck_Jiangsu_12_18_NJLH1266_P_2014_Mixed__2014_12_18	DLP	NNN	NNT	NGT	NAT	SSS	DCA	DET	FSN	TWT	NGG	NVT	NSN	NGS	NGT			EPI_ISL_158441_A_blue_winged_teal_Iowa_44555_551_2011_2011_09_17	D	D	N	N	N	D	D	D	D	D	D	N	D	N	N
	EPI_ISL_200477_A_duck_Guangdong_04_22_DGCP064_P_2015_Mixed__2015_04_22	NLP	NDS	SST	NGT	NAT	SSS	DCT	DET	FSN	TWT	NGG	NVT	NSN	NGS	NGT			EPI_ISL_158461_A_mallard_Wisconsin_11OS3482_2011_2011_10_23	D	D	N	N	N	D	D	D	D	D	D	N	D	N	N
	EPI_ISL_200481_A_duck_Jiangxi_01_14_NCJD033_P_2015_Mixed__2015_01_14	NLP	NNN	NNT	NGT	NAT	SSS	DCT	DET	FSN	TWT	NGG	NVT	NSN	NGS	NGT			EPI_ISL_158469_A_blue_winged_teal_Wisconsin_11OS3301_2011_2011_10_01	D	D	N	N	N	D	D	D	D	D	D	N	D	N	N
	EPI_ISL_200488_A_duck_Jiangxi_01_08_YGCB023_P_2015_Mixed__2015_01_08	DLP	NNN	NST	NGT	NAT	SSS	DCA	DET	FSN	TWT	NGG	NVT	NSN	NGS	NGT			EPI_ISL_158470_A_blue_winged_teal_Wisconsin_11OS3303_2011_2011_10_01	D	D	N	N	N	D	D	D	D	D	D	N	D	N	N
	EPI_ISL_200495_A_duck_Guangdong_04_22_DGCP070_O_2015_Mixed__2015_04_22	NLP	NDS	SGT	NGT	NAT	SSS	DCT	DET	FSN	TWA	NGG	NVT	NSN	NGS	NGT			EPI_ISL_158471_A_mallard_Wisconsin_11OS3305_2011_2011_10_01	D	D	N	N	N	D	D	D	D	D	D	N	D	N	N
	EPI_ISL_200499_A_duck_Guangdong_04_23_DGQTSJ122_P_2015_Mixed__2015_04_23	DLP	NDN	NST	NGT	NAT	SSS	DCT	DET	FSN	TWT	NGG	NVT	NSN	NGS	NGT			EPI_ISL_158481_A_mallard_Wisconsin_11OS3408_2011_2011_10_15	D	D	N	N	N	D	D	D	D	D	D	N	D	N	N
	EPI_ISL_200506_A_duck_Guangdong_04_22_DGCP078_P_2015_Mixed__2015_04_22	NLP	NDS	SST	NGT	NAT	SSS	DCT	DET	FSN	TWT	NGG	NVT	NSN	NGS	NGT			EPI_ISL_158511_A_mallard_Wisconsin_11OS3157_2011_2011_09_24	D	D	N	N	N	D	D	D	D	D	D	N	D	N	N
	EPI_ISL_20050824_A_duck_Sukhbaatar_14_2024_2024_09_01	NLP	SDN	NTT	NGT	NAT	SSS	DCT	DVT	FSN	TWT	NGG	NVT	NSN	NGS	NGT			EPI_ISL_158512_A_mallard_Wisconsin_11OS3158_2011_2011_09_24	D	D	N	N	N	D	D	D	D	D	D	N	D	N	N
	EPI_ISL_20050825_A_duck_Sukhbaatar_120_2024_2024_09_01	NLP	SDN	NTT	NGT	NAT	SSS	DCT	DVT	FSN	TWT	NGG	NVT	NSN	NGS	NGT			EPI_ISL_158513_A_mallard_Wisconsin_11OS3159_2011_2011_09_24	D	D	N	N	N	D	D	D	D	D	D	N	D	N	N
	EPI_ISL_200518_A_duck_Guangdong_04_23_DGQTSJ126_P_2015_Mixed__2015_04_23	DLP	NDN	NST	NGT	NAT	SSS	DCT	DET	FSN	TWT	NGG	NVT	NSN	NGS	NGT			EPI_ISL_158514_A_mallard_Wisconsin_11OS3161_2011_2011_09_24	D	D	N	N	N	D	D	D	D	D	D	N	D	N	N
	EPI_ISL_200536_A_duck_Guangdong_04_23_DGQTSJ126_O_2015_Mixed__2015_04_23	DLP	NDN	NST	NGT	NAT	SSS	DCT	DET	FSN	TWT	NGG	NVT	NSN	NGS	NGT			EPI_ISL_161057_A_American_green_winged_teal_Ohio_13OS2056_2013_2013_09_21	D	D	N	N	N	D	D	D	D	D	D	N	D	N	N
	EPI_ISL_200544_A_duck_Guangdong_04_23_DGQTSJ123_P_2015_Mixed__2015_04_23	DLP	NDN	NST	NGT	NAT	SSS	DCT	DET	FSN	TWT	NGG	NVT	NSN	NGS	NGT			EPI_ISL_161095_A_blue_winged_teal_Ohio_13OS1831_2013_2013_09_07	D	D	N	N	N	D	D	D	D	D	D	N	D	N	N
	EPI_ISL_200554_A_duck_Guangdong_04_22_DGCP075_P_2015_Mixed__2015_04_22	NLP	NDS	SST	NGT	NAT	SSS	DCT	DET	FSN	TWT	NGG	NVT	NSN	DGS	NGT			EPI_ISL_162255_A_blue_winged_teal_Wisconsin_13OS3463_2013_2013_09_29	D	D	N	N	N	D	D	D	D	D	D	N	D	N	N
	EPI_ISL_200572_A_duck_Guangdong_04_22_DGCP068_P_2015_Mixed__2015_04_22	NLP	NDS	SGT	NGT	NAT	SSS	DCT	DET	FSN	TWA	NGG	NVT	NSN	DGS	NGT			EPI_ISL_189503_A_blue_winged_teal_Ohio_12OS2154_2012_2012_09_15	D	D	N	N	N	D	D	D	D	D	D	N	D	N	N
	EPI_ISL_200579_A_chicken_Jiangsu_12_30_WZNHQ013_P_2014_Mixed__2014_12_30	DLP	NDN	NST	NGT	NAT	SSS	DCT	DET	FSN	TWT	NGG	NVT	NSN	NGS	NGT			EPI_ISL_189577_A_blue_winged_teal_Ohio_12OS2123_2012_2012_09_02	D	D	N	N	N	D	D	D	D	D	D	N	D	N	N
	EPI_ISL_200586_A_duck_Guangxi_04_10_JX050_2015_Mixed__2015_04_10	NLP	NDN	NST	NGT	NAT	SSS	DCT	DET	FSN	TWT	NGG	NVT	NSN	NGS	NGT			EPI_ISL_20099108_A_blue_winged_teal_Ohio_24OS0881_2024_2024_09_09	D	D	N	N	N	D	D	D	D	D	D	N	D	N	N
	EPI_ISL_200618_A_duck_Guangdong_04_16_SZLGWL009_2015_Mixed__2015_04_16	DLP	NNN	NNT	NGT	NAT	SSS	DCA	DET	FSN	TWA	NGG	NVT	NSN	NGS	NGT			EPI_ISL_20176417_A_mallard_USA_023707_002_2025_2025_01_01	D	D	N	N	N	D	D	D	D	D	D	N	D	N	N
	EPI_ISL_20064285_A_avian_Vietnam_RAHO5_DL3V5S2_2022_2022_05_11	DFP	NDN	NGT	NGT	NAT	SSS	DCT	DVT	FSN	TWT	NGG	NVT	NSN	NGS	NGT			EPI_ISL_20176623_A_mallard_USA_023214_006_2025_2025_01_01	D	D	N	N	N	D	D	D	D	D	D	N	D	N	N
	EPI_ISL_20064289_A_avian_Vietnam_RAHO5_DL3V5P1_2022_2022_05_11	DFP	NDN	NGT	NGT	NAT	SSS	DCT	DVT	FSN	TWT	NGG	NVT	NSN	NGS	NGT			EPI_ISL_20176630_A_mallard_USA_023213_003_2025_2025_01_01	D	D	N	N	N	D	D	D	D	D	D	N	D	N	N
	EPI_ISL_20064650_A_chicken_Vietnam_RAHO7_22S_928_2022_2022_02_17	NLP	NDN	NST	NGT	NAT	SSS	DCT	DET	FSN	TWA	NGG	NVT	NSN	NGS	NGT			EPI_ISL_20176673_A_mallard_USA_023210_011_2025_2025_01_01	D	D	N	N	N	D	D	D	D	D	D	N	D	N	N
	EPI_ISL_20064995_A_chicken_Vietnam_RAHO7_22S_5026_2022_2022_07_11	NLP	NDN	NST	NGT	NAT	SSS	DCT	DVT	FSN	TWA	NGG	NVT	NSN	NGS	NGT			EPI_ISL_216538_A_mallard_Maryland_09OS1350_2009_2009_08_26	D	D	N	N	N	D	D	D	D	D	D	N	D	N	N
	EPI_ISL_20065074_A_chicken_Vietnam_RAHO7_22S_6935_2022_2022_09_12	NLP	NDN	NST	NGT	NAT	SSS	DCT	DVT	FSN	TWA	NGG	NVT	NSN	NGS	NGT			EPI_ISL_216539_A_mallard_Maryland_09OS1351_2009_2009_08_26	D	D	N	N	N	D	D	D	D	D	D	N	D	N	N
	EPI_ISL_20074835_A_duck_Vietnam_NCVD_23CB2V3S3_2023_2023_06_10	DFP	SDN	NGT	NGT	NAT	SSS	DCT	DVT	FSN	TWT	NGG	NVT	NSN	NGS	KGT			EPI_ISL_216678_A_blue_winged_teal_Ohio_14OS1080_2014_2014_09_06	D	D	N	N	N	D	D	D	D	D	D	N	D	N	N
	EPI_ISL_20074842_A_duck_Vietnam_NCVD_23CB2V4S3_2023_2023_07_14	GFP	SDN	NGT	NGT	NAT	SSS	DCT	DVT	FSN	TWT	NGG	NVT	NSN	NGS	KGT			EPI_ISL_216688_A_mallard_Ohio_14OS0550_2014_2014_08_22	D	D	N	N	N	D	D	D	D	D	D	N	D	N	N
	EPI_ISL_20074889_A_duck_Vietnam_NCVD_23CB6V4S1_2023_2023_07_14	DFP	SDN	NGT	NGT	NAT	SSS	DCT	DVT	FSN	TWT	NGG	NVT	NSN	NGS	KGT			EPI_ISL_254852_A_green_winged_teal_Ohio_15OS5438_2015_2015_09_16	D	D	N	N	N	D	D	D	D	D	D	N	D	N	N
	EPI_ISL_20074890_A_duck_Vietnam_NCVD_23CB6V4S2_2023_2023_07_14	?FP	SDN	NGT	NGT	NAT	SSS	DCT	DVT	FSN	TWT	NGG	NVT	NSN	NGS	KGT			EPI_ISL_31598_A_green_winged_teal_Minnesota_Sg_00131_2007_2007_09_29	D	D	N	N	N	D	D	D	D	D	D	N	D	N	N
	EPI_ISL_20083210_A_turkey_Missouri_25_000081_001_2024_2024_12_31	KIP	NDN	NST	NGT	NAT	NSS	NCT	NKE	NSS	NWT	NGT	NVT	NST	NGS	NET			EPI_ISL_33516_A_blue_winged_teal_Minnesota_Sg_00787_2008_2008_08_03	D	D	N	N	N	D	D	D	D	D	D	N	D	N	N
	EPI_ISL_20083211_A_turkey_Ohio_24_026950_001_2024_2024_09_10	KIP	NDN	NGT	NGM	NAT	NSS	NCT	NKQ	YSN	NWT	NGR	NVI	NST	NGS	NGT			EPI_ISL_33523_A_blue_winged_teal_Minnesota_Sg_00797_2008_2008_09_01	D	D	N	N	N	D	D	D	D	D	D	N	D	N	N
	EPI_ISL_20099108_A_blue_winged_teal_Ohio_24OS0881_2024_2024_09_09	NPS	NNN	NNT	NGT	NAT	SSS	DCT	DET	FSN	TWT	NGG	NVT	NSN	NGS	NGT			EPI_ISL_376260_A_mallard_Wisconsin_17OS3655_2017_2017_09_30	D	D	N	N	N	D	D	D	D	D	D	N	D	N	N
	EPI_ISL_20176417_A_mallard_USA_023707_002_2025_2025_01_01	NPS	NNN	NNT	NGT	NAT	SSS	DCT	DET	FSN	TWT	NGG	NVT	NSN	NGS	NGT			EPI_ISL_376267_A_mallard_Ohio_17OS1964_2017_2017_08_11	D	D	N	N	N	D	D	D	D	D	D	N	D	N	N
	EPI_ISL_20176418_A_mallard_USA_023707_001_2025_2025_01_01	?PS	NNN	NNT	NGT	NAT	SSS	DCT	DET	FSN	TWT	NGG	NVT	NSN	NGS	NGT			EPI_ISL_376272_A_mallard_Ohio_17OS1795_2017_2017_08_08	D	D	N	N	N	D	D	D	D	D	D	N	D	N	N
	EPI_ISL_20176623_A_mallard_USA_023214_006_2025_2025_01_01	NPS	NNN	NNT	NGT	NAT	SSS	DCT	DET	FSN	TWT	NGG	NVT	NSN	NGS	NGT			EPI_ISL_376275_A_mallard_Ohio_17OS1801_2017_2017_08_08	D	D	N	N	N	D	D	D	D	D	D	N	D	N	N
	EPI_ISL_20176630_A_mallard_USA_023213_003_2025_2025_01_01	NPS	NNN	NNT	NGT	NAT	SSS	DCT	DET	FSN	TWT	NGG	NVT	NSN	NGS	NGT			EPI_ISL_376281_A_mallard_Ohio_17OS1806_2017_2017_08_08	D	D	N	N	N	D	D	D	D	D	D	N	D	N	N
	EPI_ISL_20176673_A_mallard_USA_023210_011_2025_2025_01_01	NPS	NNN	NNT	NGT	NAT	SSS	DCT	DET	FSN	TWT	NGG	NVT	NSN	NGS	NGT			EPI_ISL_376307_A_mallard_Ohio_17OS1802_2017_2017_08_08	D	D	N	N	N	D	D	D	D	D	D	N	D	N	N
	EPI_ISL_20187775_A_turkey_Ohio_24_672_2024_2024_01_11	KIP	NDN	NGT	NGT	NAT	NSS	NCT	NKQ	YSN	NWT	NGI	NVI	NST	NGS	NGT			EPI_ISL_376322_A_mallard_Ohio_17OS1796_2017_2017_08_08	D	D	N	N	N	D	D	D	D	D	D	N	D	N	N
	EPI_ISL_20805_A_duck_NY_6874_1978_1978_01_01	DLS	NNN	NNT	NGT	NAT	SSS	DCT	DET	FSN	TWT	NGG	NVT	NSN	NGS	NGT			EPI_ISL_376354_A_mallard_Ohio_17OS1804_2017_2017_08_08	D	D	N	N	N	D	D	D	D	D	D	N	D	N	N
	EPI_ISL_208386_A_duck_Cambodia_537W15M1_2013_2013_04_10	DLP	NGN	NNT	NGT	NAT	SSS	DCT	DET	FSN	TWT	NGG	NVT	NSN	NGS	NGT			EPI_ISL_376355_A_mallard_Ohio_17OS1807_2017_2017_08_08	D	D	N	N	N	D	D	D	D	D	D	N	D	N	N
	EPI_ISL_209453_A_duck_Anhui_A1710_2014_2014_04_22	DLP	NDS	SST	NGT	NAT	SSS	DCT	DET	FSS	TWT	NGG	NVT	NSN	NGS	NGT			EPI_ISL_388034_A_Sandpiper_Southcentral_Alaska_17MB02139_2017_2017_05_10	D	D	N	N	N	D	D	D	D	D	D	N	D	N	N
	EPI_ISL_209454_A_duck_Anhui_A1785_2014_2014_04_22	DLP	NDN	NST	NGT	NAT	SSS	DCT	DET	FSN	TWT	NGG	NVT	NSN	NGS	NGT			EPI_ISL_388039_A_American_Black_Duck_Maine_A00090256_2007_2007_09_25	D	D	N	N	N	D	D	D	D	D	D	N	D	N	N
	EPI_ISL_209455_A_duck_Anhui_A1786_2014_2014_04_22	DLP	NDN	NST	NGT	NAT	SSS	DCT	DET	FSN	TWT	NGG	NVT	NSN	NGS	NGT			EPI_ISL_393457_A_Mallard_Ohio_18OS1844_2018_2018_10_13	D	D	N	N	N	D	D	D	D	D	D	N	D	N	N
	EPI_ISL_209456_A_duck_Anhui_A1789_2014_2014_04_22	DLP	NDN	NST	NGT	NAT	SSS	DCT	DET	FSN	TWT	NGG	NVT	NSN	NGS	NGT			EPI_ISL_501699_A_Mallard_Ohio_17OS1798_2017_2017_07_01	D	D	N	N	N	D	D	D	D	D	D	N	D	N	N
	EPI_ISL_209457_A_duck_Anhui_A1790_2014_2014_04_22	DLP	NDN	NST	NGT	NAT	SSS	DCT	DET	FSN	TWT	NGG	NVT	NSN	NGS	NGT			EPI_ISL_501705_A_Mallard_Ohio_17OS1805_2017_2017_07_01	D	D	N	N	N	D	D	D	D	D	D	N	D	N	N
	EPI_ISL_209459_A_duck_Anhui_A1792_2014_2014_04_22	DLP	NDN	NST	NGT	NAT	SSS	DCT	DET	FSN	TWT	NGG	NVT	NSN	NGS	NGT			EPI_ISL_502684_A_mallard_Maine_ME_Y17_243_2017_2017_09_25	D	D	N	N	N	D	D	D	D	D	D	N	D	N	N
	EPI_ISL_209460_A_duck_Anhui_A1796_2014_2014_04_22	DLP	NDN	NST	NGT	NAT	SSS	DCT	DET	FSN	TWT	NGG	NVT	NSN	NGS	NGT			EPI_ISL_502697_A_mallard_Maine_UGAI16_5404_2016_2016_08_24	D	D	N	N	N	D	D	D	D	D	D	N	D	N	N
	EPI_ISL_209461_A_duck_Anhui_A1798_2014_2014_04_22	DLP	NDS	SST	NGT	NAT	SSS	DCT	DET	FSN	TWT	NGG	NVT	NSN	NGS	NGT			EPI_ISL_5345_A_blue_winged_teal_Ohio_908_2002_2002_09_07	D	D	N	N	N	D	D	D	D	D	D	N	D	N	N
	EPI_ISL_209462_A_duck_Anhui_A1803_2014_2014_04_22	DLP	NDN	NST	NGT	NAT	SSS	DCT	DET	FSN	TWT	NGG	NVT	NSN	NGS	NGT			EPI_ISL_63573_A_northern_pintail_Saskatchewan_22910_2007_2007_08_10	D	D	N	N	N	D	D	D	D	D	D	N	D	N	N
	EPI_ISL_209463_A_duck_Anhui_A1808_2014_2014_04_22	DLP	NDN	NST	NGT	NAT	SSS	DCT	DET	FSN	TWT	NGG	NVT	NSN	NGS	NGT			EPI_ISL_64023_A_American_black_duck_Quebec_11235_2006_2006_08_24	D	D	N	N	N	D	D	D	D	D	D	N	D	N	N
	EPI_ISL_209464_A_duck_Anhui_A1809_2014_2014_04_22	DLP	NDN	NST	NGT	NAT	SSS	DCT	DET	FSN	TWT	NGG	NVT	NSN	NGS	NGT			EPI_ISL_64380_A_mallard_Quebec_11040_2006_2006_08_19	D	D	N	N	N	D	D	D	D	D	D	N	D	N	N
	EPI_ISL_209465_A_duck_Anhui_A1810_2014_2014_04_22	DLP	NDN	NST	NGT	NAT	SSS	DCT	DET	FSN	TWT	NGG	NVT	NSN	NGS	NGT			EPI_ISL_64381_A_mallard_Quebec_11045_2006_2006_08_19	D	D	N	N	N	D	D	D	D	D	D	N	D	N	N
	EPI_ISL_209466_A_duck_Anhui_A1813_2014_2014_04_22	DLP	NDN	NST	NGT	NAT	SSS	DCT	DET	FSN	TWT	NGG	NVT	NSN	NGS	NGT			EPI_ISL_64388_A_mallard_Quebec_11121_2006_2006_08_20	D	D	N	N	N	D	D	D	D	D	D	N	D	N	N
	EPI_ISL_209468_A_duck_Anhui_A1817_2014_2014_04_22	DLP	NDN	NST	NGT	NAT	SSS	DCT	DET	FSN	TWT	NGG	NVT	NSN	NGS	---			EPI_ISL_64390_A_mallard_Quebec_11194_2006_2006_08_24	D	D	N	N	N	D	D	D	D	D	D	N	D	N	N
	EPI_ISL_209469_A_duck_Anhui_A1819_2014_2014_04_22	DLP	NDN	NST	NGT	NAT	SSS	DCT	DET	FSN	TWT	NGG	NVT	NSN	NGS	NGT			EPI_ISL_64391_A_mallard_Quebec_11247_2006_2006_08_24	D	D	N	N	N	D	D	D	D	D	D	N	D	N	N
	EPI_ISL_209470_A_duck_Anhui_A1820_2014_2014_04_22	DLP	NDN	NST	NGT	NAT	SSS	DCT	DET	FSN	TWT	NGG	NVT	NSN	NGS	NGT			EPI_ISL_6533_A_blue_winged_teal_Ohio_31_1999_1999_10_16	D	D	N	N	N	D	D	D	D	D	D	N	D	N	N
	EPI_ISL_209471_A_duck_Anhui_A1826_2014_2014_04_22	DLP	NDN	NST	NGT	NAT	SSS	DCT	DET	FSN	TWT	NGG	NVT	NSN	NGS	NGT			EPI_ISL_65658_A_American_black_duck_North_Carolina_675_075_2004_2004_01_01	D	D	N	N	N	D	D	D	D	D	D	N	D	N	N
	EPI_ISL_209472_A_duck_Anhui_A1827_2014_2014_04_22	DLP	NDN	NST	NGT	NAT	SSS	DCT	DET	FSN	TWT	NGG	NVT	NSN	NGS	NGT			EPI_ISL_68401_A_mallard_Minnesota_282_2000_2000_01_01	D	D	N	N	N	D	D	D	D	D	D	N	D	N	N
	EPI_ISL_209473_A_duck_Anhui_A1830_2014_2014_04_22	DLP	NDN	NST	NGT	NAT	SSS	DCT	DET	FSN	TWT	NGG	NVT	NSN	NGS	NGT			EPI_ISL_82483_A_mallard_Washington_44242_124_2006_2006_07_23	D	D	N	N	N	D	D	D	D	D	D	N	D	N	N
	EPI_ISL_209474_A_duck_Anhui_A1832_2014_2014_04_22	DLP	NDN	NST	NGT	NAT	SSS	DCT	DET	FSN	TWT	NGG	NVT	NSN	NGS	NGT			EPI_ISL_94087_A_mallard_Quebec_11093_2006_2006_08_20	D	D	N	N	N	D	D	D	D	D	D	N	D	N	N
	EPI_ISL_209475_A_duck_Anhui_A1834_2014_2014_04_22	DLP	NDS	SST	NGT	NAT	SSS	DCT	DET	FSS	TWT	NGG	NVT	NSN	NGS	NGT			EPI_ISL_95400_A_blue_winged_teal_Wisconsin_2720_2009_2009_10_17	D	D	N	N	N	D	D	D	D	D	D	N	D	N	N
	EPI_ISL_209476_A_duck_Anhui_A1835_2014_2014_04_22	---	---	#VALUE!	NGT	NAT	SSS	DCT	DET	FSN	TWT	NGG	NVT	NSN	NGS	NGT			EPI_ISL_95461_A_mallard_Wisconsin_2543_2009_2009_10_05	D	D	N	N	N	D	D	D	D	D	D	N	D	N	N
	EPI_ISL_209477_A_duck_Anhui_A1836_2014_2014_04_22	DLP	NDS	SST	NGT	NAT	SSS	DCT	DET	FSS	TWT	NGG	NVT	NSN	NGS	NGT			EPI_ISL_141231_A_mallard_Minnesota_AI09_4022_2009_2009_09_06	D	D	N	N	N	D	D	D	D	D	D	N	D	N	N
	EPI_ISL_209478_A_duck_Anhui_A1838_2014_2014_04_22	DLP	NDS	SST	NGT	NAT	SSS	DCT	DET	FSS	TWT	NGG	NVT	NSN	NGS	NGT			EPI_ISL_95399_A_northern_pintail_Wisconsin_2737_2009_2009_10_17	D	D	N	N	N	D	D	D	D	D	D	N	D	N	N
	EPI_ISL_209479_A_duck_Anhui_A1840_2014_2014_04_22	DLP	NDN	NST	NGT	NAT	SSS	DCT	DET	FSN	TWT	NGG	NVT	TSN	NGS	NGT			EPI_ISL_95418_A_mallard_Wisconsin_2575_2009_2009_10_06	D	D	N	N	N	D	D	D	D	D	D	N	D	N	N
	EPI_ISL_209480_A_duck_Anhui_A1841_2014_2014_04_22	DLP	NDN	NST	NGT	NAT	SSS	DCT	DET	FSN	TWT	NGG	NVT	NSN	NGS	NGT			EPI_ISL_95420_A_mallard_Wisconsin_2549_2009_2009_10_05	D	D	N	N	N	D	D	D	D	D	D	N	D	N	N
	EPI_ISL_209481_A_duck_Anhui_A1843_2014_2014_04_22	DLP	NDN	NST	NGT	NAT	SSS	DCT	DET	FSN	TWT	NGG	NVT	NSN	NGS	NGT			EPI_ISL_158516_A_mallard_Wisconsin_11OS3171_2011_2011_09_24	D	D	N	N	N	D	D	D	D	D	D	N	D	N	N
	EPI_ISL_209482_A_duck_Anhui_A1849_2014_2014_04_22	DLP	NDN	NST	NGT	NAT	SSS	DCT	DET	FSN	TWT	NGG	NVT	NSN	NGS	NGT			EPI_ISL_19256319_A_Duck_Jiangsu_0667_2018_2018_06_01	D	D	D	N	N	D	D	D	D	D	D	N	D	N	N
	EPI_ISL_209483_A_duck_Anhui_A1860_2014_2014_04_22	DLP	NDN	NST	NGT	NAT	SSS	DCT	DET	FSN	TWT	NGG	NVT	NSN	NGS	NGT			EPI_ISL_368626_A_duck_Hokkaido_W150_2015_2015_10_22	D	D	D	N	N	D	D	D	D	D	D	N	D	N	N
	EPI_ISL_209484_A_duck_Anhui_A1861_2014_2014_04_22	DLP	NDN	NST	NGT	NAT	SSS	DCT	DET	FSN	TWT	NGG	NVT	NSN	NGS	NGT			EPI_ISL_401827_A_duck_East_Java_Spg258_2019_2019_02_21	D	D	N	N	N	D	D	D	D	D	D	N	D	N	N
	EPI_ISL_209485_A_duck_Anhui_A1862_2014_2014_04_22	DLP	NDN	NST	NGT	NAT	SSS	DCT	DET	FSN	TWT	NGG	NVT	NSN	NGS	NGT			EPI_ISL_19818758_A_duck_Liaoning_F0223_2023_2023_02_23	D	D	N	N	N	D	D	D	D	D	D	N	D	N	N
	EPI_ISL_209486_A_duck_Anhui_A1865_2014_2014_04_22	DLP	NDN	NST	NGT	NAT	SSS	DCT	DET	FSN	TWT	NGG	NVT	NSN	NGS	NGT			EPI_ISL_284779_A_duck_Bangladesh_31019_2016_2016_10_24	D	D	N	N	N	D	D	D	D	D	D	N	D	N	N
	EPI_ISL_209487_A_duck_Anhui_A1870_2014_2014_04_22	DLP	NDN	NST	NGT	NAT	SSS	DCT	DET	FSN	TWT	NGG	NVT	NSN	NGS	NGT			EPI_ISL_19256314_A_Duck_Jiangsu_1082_2018_2018_10_01	D	D	N	N	N	D	D	D	D	D	D	N	D	N	N
	EPI_ISL_209488_A_duck_Anhui_A1876_2014_2014_04_22	DLP	NDN	NST	NGT	NAT	SSS	DCT	DET	FSN	TWT	NGG	NVT	NSN	NGS	NGT			EPI_ISL_19256321_A_Duck_Jiangsu_0369_2019_2019_03_01	D	D	N	N	N	D	D	D	D	D	D	N	D	N	N
	EPI_ISL_209489_A_duck_Anhui_A1877_2014_2014_04_22	DLP	NDN	NST	NGT	NAT	SSS	DCT	DET	FSN	TWT	NGG	NVT	NSN	NGS	NGT			EPI_ISL_32008_A_wild_duck_Germany_WV2555_2006_2006_01_01	D	D	N	N	N	D	D	D	D	D	D	N	D	N	N
	EPI_ISL_209490_A_duck_Anhui_A1878_2014_2014_04_22	DLP	NDN	NST	NGT	NAT	SSS	DCT	DET	FSN	TWT	NGG	NVT	NSN	NGS	NGT			EPI_ISL_106925_A_duck_Mongolia_OIE_7799_2011_2011_09_15	D	D	N	N	N	D	D	D	D	D	D	N	D	N	N
	EPI_ISL_209491_A_duck_Anhui_A1880_2014_2014_04_22	DLP	NDN	NST	NGT	NAT	SSS	DCT	DET	FSN	TWT	NGG	NVT	NSN	NGS	NGT			EPI_ISL_125849_A_ruddy_shelduck_Mongolia_2_29_2007_2007_10_01	D	D	N	N	N	D	D	D	D	D	D	N	D	N	N
	EPI_ISL_209492_A_duck_Anhui_A1885_2014_2014_04_22	DLP	NDN	NST	NGT	NAT	SSS	DCT	DET	FSN	TWT	NGG	NVT	NSN	NGS	NGT			EPI_ISL_129147_A_muscovy_duck_Vietnam_LBM14_2011__H3N2__2011_09_20	D	D	N	N	N	D	D	D	D	D	D	N	D	N	N
	EPI_ISL_209493_A_duck_Anhui_A1886_2014_2014_04_22	DLP	NDN	NST	NGT	NAT	SSS	DCT	DET	FSN	TWT	NGG	NVT	NSN	NGS	NGT			EPI_ISL_14931847_A_duck_Moscow_5881_2021_2021_10_06	D	D	N	N	N	D	D	D	D	D	D	N	D	N	N
	EPI_ISL_209494_A_duck_Anhui_A1887_2014_2014_04_22	DLP	NDN	NST	NGT	NAT	SSS	DCT	DET	FSN	TWT	NGG	NVT	NSN	NGS	NGT			EPI_ISL_165793_A_duck_Bangladesh_1772_2010_2010_11_12	D	D	N	N	N	D	D	D	D	D	D	N	D	N	N
	EPI_ISL_209495_A_duck_Anhui_A1888_2014_2014_04_22	DLP	NDN	NST	NGT	NAT	SSS	DCT	DET	FSN	TWT	NGG	NVT	NSN	NGS	NGT			EPI_ISL_165794_A_duck_Bangladesh_1822_2011_2011_01_19	D	D	N	N	N	D	D	D	D	D	D	N	D	N	N
	EPI_ISL_209498_A_duck_Guangdong_G1529_2014_2014_04_15	---	---	---	NGT	NAT	SSS	DCT	DET	FSN	TWT	NGG	NVT	NSN	NGS	NGT			EPI_ISL_165795_A_duck_Bangladesh_1025_2011_2011_02_21	D	D	N	N	N	D	D	D	D	D	D	N	D	N	N
	EPI_ISL_209505_A_duck_Jiangsu_J1436_2014_2014_04_28	DLP	NDN	NST	NGT	NAT	SSS	DCT	DET	FNN	TWT	NGG	NVT	NSN	NGS	NGT			EPI_ISL_167102_A_chicken_Shanghai_LPM2_2013_2013_08_15	D	D	N	N	N	D	D	D	D	D	D	N	D	N	N
	EPI_ISL_209506_A_duck_Jiangsu_J1438_2014_2014_04_28	DLP	NDN	NST	NGT	NAT	SSS	DCT	DET	FSN	TWT	NGG	NVT	NSN	NGS	NGT			EPI_ISL_179387_A_duck_Quang_Ninh_90c112_2013_2013_06_07	D	D	N	N	N	D	D	D	D	D	D	N	D	N	N
	EPI_ISL_209566_A_duck_Anhui_A1454_2014_2014_04_22	DLP	NDN	NST	NGT	NAT	SSS	DCT	DET	FSN	TWT	NGG	NVT	NSN	NGS	NGT			EPI_ISL_19256305_A_Duck_Jiangsu_0121_2019_2019_01_01	D	D	N	N	N	D	D	D	D	D	D	N	D	N	N
	EPI_ISL_209567_A_duck_Anhui_A1455_2014_2014_04_22	DLP	NDN	NST	NGT	NAT	SSS	DCT	DET	FSN	TWT	NGG	NVT	NSN	NGS	NGT			EPI_ISL_19256307_A_Duck_Shandong_1029_2017_2017_10_01	D	D	N	N	N	D	D	D	D	D	D	N	D	N	N
	EPI_ISL_209568_A_duck_Anhui_A1456_2014_2014_04_22	DLP	NDN	NST	NGT	NAT	SSS	DCT	DET	FSN	TWT	NGG	NVT	NSN	NGS	NGT			EPI_ISL_19256310_A_Duck_Jiangsu_1267_2018_2018_12_01	D	D	N	N	N	D	D	D	D	D	D	N	D	N	N
	EPI_ISL_209569_A_duck_Anhui_A1457_2014_2014_04_22	DLP	NDN	NST	NGT	NAT	SSS	DCT	DET	FSN	TWT	NGG	NVT	NSN	NGS	NGT			EPI_ISL_19256315_A_Duck_Jiangsu_10116_2018_2018_10_01	D	D	N	N	N	D	D	D	D	D	D	N	D	N	N
	EPI_ISL_209570_A_duck_Anhui_A1458_2014_2014_04_22	DLP	NDS	SST	NGT	NAT	SSS	DCT	DET	FSS	TWT	NGG	NVT	NSN	NGS	NGT			EPI_ISL_19256317_A_Duck_Jiangsu_0827_2018_2018_08_01	D	D	N	N	N	D	D	D	D	D	D	N	D	N	N
	EPI_ISL_209571_A_duck_Anhui_A1463_2014_2014_04_22	DLP	NDN	NST	NGT	NAT	SSS	DCT	DET	FSN	TWT	NGG	NVT	NSN	NGS	NGT			EPI_ISL_19256318_A_Duck_Jiangsu_0734_2018_2018_07_01	D	D	N	N	N	D	D	D	D	D	D	N	D	N	N
	EPI_ISL_209572_A_duck_Anhui_A1464_2014_2014_04_22	DLP	NDN	NST	NGT	NAT	SSS	DCT	DET	FSN	TWT	NGG	NVT	NSN	NGS	NGT			EPI_ISL_200499_A_duck_Guangdong_04_23_DGQTSJ122_P_2015_Mixed__2015_04_23	D	D	N	N	N	D	D	D	D	D	D	N	D	N	N
	EPI_ISL_209573_A_duck_Anhui_A1467_2014_2014_04_22	DLP	NDN	NST	NGT	NAT	SSS	DCT	DET	FSN	TWT	NGG	NVT	NSN	NGS	NGT			EPI_ISL_200518_A_duck_Guangdong_04_23_DGQTSJ126_P_2015_Mixed__2015_04_23	D	D	N	N	N	D	D	D	D	D	D	N	D	N	N
	EPI_ISL_209574_A_duck_Anhui_A1472_2014_2014_04_22	DLP	NDN	NST	NGT	NAT	SSS	DCT	DET	FSN	TWT	NGG	NVT	NSN	NGS	NGT			EPI_ISL_200536_A_duck_Guangdong_04_23_DGQTSJ126_O_2015_Mixed__2015_04_23	D	D	N	N	N	D	D	D	D	D	D	N	D	N	N
	EPI_ISL_209575_A_duck_Anhui_A1477_2014_2014_04_22	DLP	NDN	NST	NGT	NAT	SSS	DCT	DET	FSN	TWT	NGG	NVT	NSN	NGS	NGT			EPI_ISL_200544_A_duck_Guangdong_04_23_DGQTSJ123_P_2015_Mixed__2015_04_23	D	D	N	N	N	D	D	D	D	D	D	N	D	N	N
	EPI_ISL_212045_A_duck_Anhui_D293_2014_2014_02_04	DLP	NEN	NST	NGT	NAT	SSS	DCT	DET	FSN	TWT	NGG	NVT	NSN	NGS	NGT			EPI_ISL_200579_A_chicken_Jiangsu_12_30_WZNHQ013_P_2014_Mixed__2014_12_30	D	D	N	N	N	D	D	D	D	D	D	N	D	N	N
	EPI_ISL_216538_A_mallard_Maryland_09OS1350_2009_2009_08_26	NPS	NNN	NNT	NGT	NAT	SSS	DCT	DET	FSN	TWT	NGG	NVT	NSN	NGS	NGT			EPI_ISL_209454_A_duck_Anhui_A1785_2014_2014_04_22	D	D	N	N	N	D	D	D	D	D	D	N	D	N	N
	EPI_ISL_216539_A_mallard_Maryland_09OS1351_2009_2009_08_26	NPS	NNN	NNT	NGT	NAT	SSS	DCT	DET	FSN	TWT	NGG	NVT	NSN	NGS	NGT			EPI_ISL_209455_A_duck_Anhui_A1786_2014_2014_04_22	D	D	N	N	N	D	D	D	D	D	D	N	D	N	N
	EPI_ISL_216566_A_mallard_Maryland_10OS1087_2010_2010_08_20	NPS	NKN	NNT	NGT	NAT	SSS	DCT	DET	FSN	TWT	NGG	NVT	NSN	NGS	NGT			EPI_ISL_209456_A_duck_Anhui_A1789_2014_2014_04_22	D	D	N	N	N	D	D	D	D	D	D	N	D	N	N
	EPI_ISL_216584_A_mallard_Maryland_10OS1094_2010_2010_08_20	NPS	NKN	NNT	NGT	NAT	SSS	DCT	DET	FSN	TWT	NGG	NVT	NSN	NGS	NGT			EPI_ISL_209457_A_duck_Anhui_A1790_2014_2014_04_22	D	D	N	N	N	D	D	D	D	D	D	N	D	N	N
	EPI_ISL_216589_A_mallard_Maryland_10OS1934_2010_2010_09_15	NPS	NKN	NNT	NGT	NAT	SSS	DCT	DET	FSN	TWT	NGG	NVT	NSN	NGS	NGT			EPI_ISL_209459_A_duck_Anhui_A1792_2014_2014_04_22	D	D	N	N	N	D	D	D	D	D	D	N	D	N	N
	EPI_ISL_216591_A_mallard_Maryland_10OS1953_2010_2010_09_15	NPS	NKN	NNT	NGT	NAT	SSS	DCT	DET	FSN	TWT	NGG	NVT	NSN	NGS	NGT			EPI_ISL_209460_A_duck_Anhui_A1796_2014_2014_04_22	D	D	N	N	N	D	D	D	D	D	D	N	D	N	N
	EPI_ISL_216618_A_mallard_Maryland_05OS630_2005_2005_06_30	HPS	NNN	NNT	NGT	NAT	SSS	DCT	DET	FSN	TWT	NGG	NVT	NSN	NGS	NGT			EPI_ISL_209462_A_duck_Anhui_A1803_2014_2014_04_22	D	D	N	N	N	D	D	D	D	D	D	N	D	N	N
	EPI_ISL_216619_A_mallard_Maryland_05OS677_2005_2005_06_30	HPS	NNN	NNT	NGT	NAT	SSS	DCT	DET	FSN	TWT	NGG	NVT	NSN	NGS	NGT			EPI_ISL_209463_A_duck_Anhui_A1808_2014_2014_04_22	D	D	N	N	N	D	D	D	D	D	D	N	D	N	N
	EPI_ISL_216620_A_mallard_Maryland_05OS693_2005_2005_06_30	HPS	NNN	NNT	NGT	NAT	SSS	DCT	DET	FSN	TWT	NGG	NVT	NSN	NGS	NGT			EPI_ISL_209464_A_duck_Anhui_A1809_2014_2014_04_22	D	D	N	N	N	D	D	D	D	D	D	N	D	N	N
	EPI_ISL_216621_A_mallard_Maryland_05OS694_2005_2005_06_30	HPS	NNN	NNT	NGT	NAT	SSS	DCT	DET	FSN	TWT	NGG	NVT	NSN	NGS	NGT			EPI_ISL_209465_A_duck_Anhui_A1810_2014_2014_04_22	D	D	N	N	N	D	D	D	D	D	D	N	D	N	N
	EPI_ISL_216622_A_mallard_Maryland_05OS702_2005_2005_06_30	HPS	NNN	NNT	NGT	NAT	SSS	DCT	DET	FSN	TWT	NGG	NVT	NSN	NGS	NGT			EPI_ISL_209466_A_duck_Anhui_A1813_2014_2014_04_22	D	D	N	N	N	D	D	D	D	D	D	N	D	N	N
	EPI_ISL_216623_A_mallard_Maryland_05OS713_2005_2005_06_30	HPS	NNN	NNT	NGT	NAT	SSS	DCT	DET	FSN	TWT	NGG	NVT	NSN	NGS	NGT			EPI_ISL_209469_A_duck_Anhui_A1819_2014_2014_04_22	D	D	N	N	N	D	D	D	D	D	D	N	D	N	N
	EPI_ISL_216676_A_green_winged_teal_Ohio_14OS1964_2014_2014_09_06	NPP	NNN	NNT	NGT	NAT	SSS	DCT	DET	FSN	TWT	NGG	NVT	NSN	NGS	NGT			EPI_ISL_209470_A_duck_Anhui_A1820_2014_2014_04_22	D	D	N	N	N	D	D	D	D	D	D	N	D	N	N
	EPI_ISL_216678_A_blue_winged_teal_Ohio_14OS1080_2014_2014_09_06	NPS	NNN	NNT	NGT	NAT	SSS	DCT	DET	FSN	TWT	NGG	NVT	NSN	NGS	NGT			EPI_ISL_209471_A_duck_Anhui_A1826_2014_2014_04_22	D	D	N	N	N	D	D	D	D	D	D	N	D	N	N
	EPI_ISL_216686_A_mallard_Ohio_14OS0468_2014_2014_08_27	NPP	NNN	NNT	NGT	NAT	SSS	DCT	DET	FSN	TWT	NGG	NVT	NSN	NGS	NGT			EPI_ISL_209472_A_duck_Anhui_A1827_2014_2014_04_22	D	D	N	N	N	D	D	D	D	D	D	N	D	N	N
	EPI_ISL_216687_A_mallard_Ohio_14OS0470_2014_2014_08_27	NPP	NNN	NNT	NGT	NAT	SSS	DCT	DET	FSN	TWT	NGG	NVT	NSN	NGS	NGT			EPI_ISL_209473_A_duck_Anhui_A1830_2014_2014_04_22	D	D	N	N	N	D	D	D	D	D	D	N	D	N	N
	EPI_ISL_216688_A_mallard_Ohio_14OS0550_2014_2014_08_22	NPS	NNN	NNT	NGT	NAT	SSS	DCT	DET	FSN	TWT	NGG	NVT	NSN	NGS	NGT			EPI_ISL_209474_A_duck_Anhui_A1832_2014_2014_04_22	D	D	N	N	N	D	D	D	D	D	D	N	D	N	N
	EPI_ISL_216690_A_mallard_Ohio_14OS0554_2014_2014_08_22	NPP	NNN	NNT	NGT	NAT	SSS	DCT	DET	FSN	TWT	NGG	NVT	NSN	NGS	NGT			EPI_ISL_209480_A_duck_Anhui_A1841_2014_2014_04_22	D	D	N	N	N	D	D	D	D	D	D	N	D	N	N
	EPI_ISL_216694_A_mallard_Ohio_14OS0569_2014_2014_08_22	NPP	NNN	NNT	NGT	NAT	SSS	DCT	DET	FSN	TWT	NGG	NVT	NSN	NGS	NGT			EPI_ISL_209481_A_duck_Anhui_A1843_2014_2014_04_22	D	D	N	N	N	D	D	D	D	D	D	N	D	N	N
	EPI_ISL_216698_A_mallard_Ohio_14OS0589_2014_2014_08_26	NPP	NNN	NNT	NGT	NAT	SSS	DCT	DET	FSN	TWT	NGG	NVT	NSN	NGS	NGT			EPI_ISL_209482_A_duck_Anhui_A1849_2014_2014_04_22	D	D	N	N	N	D	D	D	D	D	D	N	D	N	N
	EPI_ISL_216700_A_mallard_Ohio_14OS0961_2014_2014_09_03	NPP	NNN	NNT	NGT	NAT	SSS	DCT	DET	FSN	TWT	NGG	NVT	NSN	NGS	NGT			EPI_ISL_209483_A_duck_Anhui_A1860_2014_2014_04_22	D	D	N	N	N	D	D	D	D	D	D	N	D	N	N
	EPI_ISL_216708_A_mallard_Ohio_14OS0986_2014_2014_09_04	NPP	NNN	NNT	NGT	NAT	SSS	DCT	DET	FSN	TWT	NGG	NVT	NSN	NGS	NGT			EPI_ISL_209484_A_duck_Anhui_A1861_2014_2014_04_22	D	D	N	N	N	D	D	D	D	D	D	N	D	N	N
	EPI_ISL_216710_A_mallard_Ohio_14OS0999_2014_2014_09_04	NPP	NNN	NNT	NGT	NAT	SSS	DCT	DET	FSN	TWT	NGG	NVT	NSN	NGS	NGT			EPI_ISL_209485_A_duck_Anhui_A1862_2014_2014_04_22	D	D	N	N	N	D	D	D	D	D	D	N	D	N	N
	EPI_ISL_217488_A_Bean_Goose_Hubei_chenhu__XVI35_1_2016_H3N2_2016_01_27	DLP	SDN	NST	NGT	NAT	SSS	NCT	DVT	FSN	TWT	NGG	NVT	NSN	NGS	NGT			EPI_ISL_209486_A_duck_Anhui_A1865_2014_2014_04_22	D	D	N	N	N	D	D	D	D	D	D	N	D	N	N
	EPI_ISL_224894_A_duck_Hebei_B1645_2_2011_2011_07_01	DHP	NGN	NNT	NGT	NAT	SSS	DCT	GET	FSN	TWT	NGG	NVT	NSN	NGS	NGT			EPI_ISL_209487_A_duck_Anhui_A1870_2014_2014_04_22	D	D	N	N	N	D	D	D	D	D	D	N	D	N	N
	EPI_ISL_224895_A_duck_Hebei_B1646_2_2011_2011_07_01	DYP	NGN	NNT	NGT	NAT	SSS	DCT	EET	FSN	TWT	NGG	NVT	NSN	NGS	NGT			EPI_ISL_209488_A_duck_Anhui_A1876_2014_2014_04_22	D	D	N	N	N	D	D	D	D	D	D	N	D	N	N
	EPI_ISL_224896_A_duck_Hebei_B1647_1_2011_2011_07_01	DYP	NGN	NNT	NGT	NAT	SSS	DCT	GET	FSN	TWT	NGG	NVT	NSN	NGS	NGT			EPI_ISL_209489_A_duck_Anhui_A1877_2014_2014_04_22	D	D	N	N	N	D	D	D	D	D	D	N	D	N	N
	EPI_ISL_224897_A_duck_Shanghai_74_1_2009_2009_07_01	DFP	NDN	NST	NGT	NAT	SSS	DCT	DET	SSN	TWT	NGG	NVT	NSN	NGS	NGT			EPI_ISL_209490_A_duck_Anhui_A1878_2014_2014_04_22	D	D	N	N	N	D	D	D	D	D	D	N	D	N	N
	EPI_ISL_22522_A_mallard_MN_380_1999_1999_01_01	DYP	NNN	NST	NGT	NAT	SSS	DCT	DET	FSN	TWT	NGG	NVT	NSN	NGS	NGT			EPI_ISL_209491_A_duck_Anhui_A1880_2014_2014_04_22	D	D	N	N	N	D	D	D	D	D	D	N	D	N	N
	EPI_ISL_22551_A_turkey_MN_366767_2005_2005_01_01	KLP	SDN	NSM	NGT	NAT	SSS	NCT	NKE	YSN	NWT	DGS	NVT	HST	NGS	NGT			EPI_ISL_209492_A_duck_Anhui_A1885_2014_2014_04_22	D	D	N	N	N	D	D	D	D	D	D	N	D	N	N
	EPI_ISL_22552_A_guinea_fowl_NJ_8848_18_1998_1998_01_01	NPS	NNN	NNT	NGT	NAT	SSS	DCT	DEA	FSN	TWT	NGG	NVT	NSN	NGS	NGT			EPI_ISL_209493_A_duck_Anhui_A1886_2014_2014_04_22	D	D	N	N	N	D	D	D	D	D	D	N	D	N	N
	EPI_ISL_22553_A_chicken_NY_11602_12_1998_1998_01_01	NPP	NNN	NNT	NGT	NAT	SSS	DCT	DET	FSN	TWT	NGG	NVT	NSN	NGS	NGT			EPI_ISL_209494_A_duck_Anhui_A1887_2014_2014_04_22	D	D	N	N	N	D	D	D	D	D	D	N	D	N	N
	EPI_ISL_235753_A_turkey_OH_313053_CIP046_RGJS49_2004_2004_01_01	KLP	SDN	NSM	NGT	NAT	SSS	NCT	NKE	YSN	NWT	DGT	NVT	SST	NGS	NGT			EPI_ISL_209495_A_duck_Anhui_A1888_2014_2014_04_22	D	D	N	N	N	D	D	D	D	D	D	N	D	N	N
	EPI_ISL_235757_A_turkey_OH_313053_CIP046_RGJS54_2004_2004_01_01	KLP	SDN	NSM	NGT	NAT	SSS	NCT	NKE	YSN	NWT	DGT	NVT	SST	NGS	NGT			EPI_ISL_209506_A_duck_Jiangsu_J1438_2014_2014_04_28	D	D	N	N	N	D	D	D	D	D	D	N	D	N	N
	EPI_ISL_235758_A_turkey_OH_313053_CIP046_RGJS44_2004_2004_01_01	KLP	SDN	NSM	NGT	NAT	SSS	NCT	NKE	YSN	NWT	DGT	NVT	SST	NGS	NGT			EPI_ISL_209566_A_duck_Anhui_A1454_2014_2014_04_22	D	D	N	N	N	D	D	D	D	D	D	N	D	N	N
	EPI_ISL_235760_A_turkey_OH_313053_CIP046_RGJS72_2004_2004_01_01	KLP	SDN	NSM	NGT	NAT	SSS	NCT	NKE	YSN	NWT	DGT	NVT	SST	NGS	NGT			EPI_ISL_209567_A_duck_Anhui_A1455_2014_2014_04_22	D	D	N	N	N	D	D	D	D	D	D	N	D	N	N
	EPI_ISL_235761_A_turkey_OH_313053_CIP046_RGJS70_2004_2004_01_01	KLP	SDN	NSM	NGT	NAT	SSS	NCT	NKE	YSN	NWT	DGT	NVT	SST	NGS	NGT			EPI_ISL_209568_A_duck_Anhui_A1456_2014_2014_04_22	D	D	N	N	N	D	D	D	D	D	D	N	D	N	N
	EPI_ISL_235762_A_turkey_OH_313053_CIP046_RGJS71_2004_2004_01_01	KLP	SDN	NSM	NGT	NAT	SSS	NCT	NKE	YSN	NWT	DGT	NVT	SST	NGS	NGT			EPI_ISL_209569_A_duck_Anhui_A1457_2014_2014_04_22	D	D	N	N	N	D	D	D	D	D	D	N	D	N	N
	EPI_ISL_237791_A_mallard_Germany_439_2004_2004_01_01	DLL	SDN	NST	NGT	NAT	SSS	DCT	DET	FSN	TWA	NGG	NVT	NSN	NGS	NGT			EPI_ISL_209571_A_duck_Anhui_A1463_2014_2014_04_22	D	D	N	N	N	D	D	D	D	D	D	N	D	N	N
	EPI_ISL_243735_A_blue_winged_teal_Guatemala_CIP049H108_67_2012_2012_11_09	NPS	NNN	NNT	NGT	NAT	SFS	DCT	DET	FSN	TWT	NGG	NVT	NSN	NGS	NGT			EPI_ISL_209572_A_duck_Anhui_A1464_2014_2014_04_22	D	D	N	N	N	D	D	D	D	D	D	N	D	N	N
	EPI_ISL_243739_A_blue_winged_teal_Guatemala_CIP049H109_28_2012_2012_11_16	DPS	NNN	NNT	NGT	NAT	SFS	DCT	DET	FSN	TWT	NGG	NVT	NSN	NGS	NGT			EPI_ISL_209573_A_duck_Anhui_A1467_2014_2014_04_22	D	D	N	N	N	D	D	D	D	D	D	N	D	N	N
	EPI_ISL_243742_A_blue_winged_teal_Guatemala_CIP049H102_25_2011_2011_11_11	NPS	NNN	NNT	NGT	NAT	SFS	DCT	DET	FSN	TWT	NGG	NVT	NSN	NGS	NGT			EPI_ISL_209574_A_duck_Anhui_A1472_2014_2014_04_22	D	D	N	N	N	D	D	D	D	D	D	N	D	N	N
	EPI_ISL_243748_A_blue_winged_teal_Guatemala_CIP049H102_29_2011_2011_11_11	NPS	NNN	NNT	NGT	NAT	SFS	DCT	DET	FSN	TWT	NGG	NVT	NSN	NGS	NGT			EPI_ISL_209575_A_duck_Anhui_A1477_2014_2014_04_22	D	D	N	N	N	D	D	D	D	D	D	N	D	N	N
	EPI_ISL_245524_A_blue_winged_teal_Missouri_15OS4769_2015_2015_09_12	NPP	NNN	NNT	NGT	NAT	SSS	DCT	DET	FSN	TWT	NGG	NVT	NSN	NGS	NGT			EPI_ISL_337398_A_mallard_Buryatia_114_2018_2018_09_15	D	D	N	N	N	D	D	D	D	D	D	N	D	N	N
	EPI_ISL_252830_A_chicken_Ganzhou_GZ157_2016_2016_03_03	DLS	NDN	NST	NGA	NAT	SSS	DCT	DET	FSN	TWT	NGG	NVT	NSN	NGS	NGT			EPI_ISL_365534_A_duck_Fujian_S2186_2011_2011_06_30	D	D	N	N	N	D	D	D	D	D	D	N	D	N	N
	EPI_ISL_252831_A_chicken_Ganzhou_GZ43_2016_2016_01_27	DLS	NDN	NST	NGT	NAT	SSS	DCT	DET	FSN	TWT	NGG	NVT	NSN	NGS	NGT			EPI_ISL_365536_A_duck_Guangxi_S3236_2012_2012_11_30	D	D	N	N	N	D	D	D	D	D	D	N	D	N	N
	EPI_ISL_254852_A_green_winged_teal_Ohio_15OS5438_2015_2015_09_16	NPS	NNN	NNT	NGT	NAT	SSS	DCT	DET	FSN	TWT	NGG	NVT	NSN	NGS	NGT			EPI_ISL_365548_A_chicken_Guangxi_S2154_2012_2012_06_30	D	D	N	N	N	D	D	D	D	D	D	N	D	N	N
	EPI_ISL_256467_A_mallard_Ohio_15OS4278_2015_2015_08_21	NPP	NNN	NNT	NGT	NAT	SSS	DCT	DET	FSN	TWT	NGG	NVT	NSN	NGS	NGT			EPI_ISL_370668_A_duck_Hokkaido_W144_2017_2017_10_26	D	D	N	N	N	D	D	D	D	D	D	N	D	N	N
	EPI_ISL_256476_A_mallard_Ohio_15OS3986_2015_2015_08_07	NPP	NNN	NNT	NGT	NAT	SSS	DCT	DET	FSN	TWT	NGG	NVT	NSN	NGS	NGT			EPI_ISL_370669_A_duck_Hokkaido_W151_2017_2017_10_26	D	D	N	N	N	D	D	D	D	D	D	N	D	N	N
	EPI_ISL_25671_A_duck_Italy_194659_2006_2006_01_01	DLP	SDN	NST	NGT	NAT	SSL	DCT	DET	FSN	TWN	NGG	NVT	NSN	NGS	NGT			EPI_ISL_370670_A_duck_Hokkaido_W154_2017_2017_10_26	D	D	N	N	N	D	D	D	D	D	D	N	D	N	N
	EPI_ISL_257117_A_blue_winged_teal_Guatemala_CIP049H103_20_2011_2011_11_25	NPS	NNN	NNT	NGT	NAT	SFS	DCT	DET	FSN	TWT	NGG	NVT	NSN	NGS	NGT			EPI_ISL_252831_A_chicken_Ganzhou_GZ43_2016_2016_01_27	D	D	N	N	N	D	D	D	D	D	D	N	D	N	N
	EPI_ISL_257118_A_blue_winged_teal_Guatemala_CIP049H108_45_2012_2012_11_09	NPS	NSN	NNT	NGT	NAT	SFS	DCT	DET	FSN	TWT	NGG	NVT	NSN	NGS	NGT			EPI_ISL_163897_A_duck_Zhejiang_D11_2013_2013_10_16	D	D	N	N	N	D	D	D	D	D	D	N	D	N	N
	EPI_ISL_257127_A_blue_winged_teal_Guatemala_CIP049H109_15_2012_2012_11_16	DPS	NNN	NNT	NGT	NAT	SFS	DCT	DET	FSN	TWT	NGG	NVT	NSN	NGS	NGT			EPI_ISL_163898_A_duck_Zhejiang_D13_2013_2013_10_16	D	D	N	N	N	D	D	D	D	D	D	N	D	N	N
	EPI_ISL_257135_A_blue_winged_teal_Guatemala_CIP049H102_09_2011_2011_11_11	NPS	NNN	NNT	NGT	NAT	SFS	DCT	DET	FSN	TWT	NGG	NVT	NSN	NGS	NGT			EPI_ISL_266401_A_chicken_Guangxi_125C8_2012_2012_06_01	D	D	N	N	N	D	D	D	D	D	D	N	D	N	N
	EPI_ISL_258569_A_blue_winged_teal_Lousiana_UGAI14_0420_2014_2014_04_04	DLT	SNT	TSD	NGT	NAT	SVS	DCT	DAT	FSN	TWT	NGG	NVT	NSN	NGS	NGT			EPI_ISL_266402_A_chicken_Guangxi_135C10_2013_2013_03_01	D	D	N	N	N	D	D	D	D	D	D	N	D	N	N
	EPI_ISL_258571_A_blue_winged_teal_Lousiana_UGAI14_0462_2014_2014_04_04	DLT	SNT	TSD	NGT	NAT	SVS	DCT	DAT	FSN	TWT	NGG	NVT	NSN	NGS	NGT			EPI_ISL_266403_A_pigeon_Guangxi_128P9_2012_2012_11_01	D	D	N	N	N	D	D	D	D	D	D	N	D	N	N
	EPI_ISL_258575_A_blue_winged_teal_Lousiana_UGAI14_0511_2014_2014_04_04	DLT	SNT	TSD	NGT	NAT	SVS	DCT	DAT	FSN	TWT	NGG	NVT	NSN	NGS	NGT			EPI_ISL_266404_A_duck_Guangxi_135D20_2013_2013_03_01	D	D	N	N	N	D	D	D	D	D	D	N	D	N	N
	EPI_ISL_258576_A_blue_winged_teal_Lousiana_UGAI14_0553_2014_2014_04_04	DLT	SNT	TSD	NGT	NAT	SVS	DCT	DAT	FSN	TWT	NGG	NVT	NSN	NGS	NGT			EPI_ISL_365549_A_duck_Guangxi_S3671_2014_2014_11_30	D	D	N	N	N	D	D	D	D	D	D	N	D	N	N
	EPI_ISL_258583_A_blue_winged_teal_Lousiana_UGAI14_1081_2014_2014_04_03	DLT	SNT	TSD	NGT	NAT	SVS	DCT	DAT	FSN	TWT	NGG	NVT	NSN	NGS	NGT			EPI_ISL_167105_A_duck_Shanghai_SH3_2013_2013_04_26	D	D	N	N	N	D	D	D	D	D	D	N	D	N	N
	EPI_ISL_25992_A_turkey_Minnesota_366767_2005_2005_01_01	KLP	SDN	NSM	NGT	NAT	SSS	NCT	NKE	YSN	NWT	DGS	NVT	HST	NGS	NGT			EPI_ISL_181123_A_duck_Vietnam_LBM559_2013_2013_12_10	D	D	N	N	N	D	D	D	D	D	D	N	D	N	N
	EPI_ISL_25993_A_turkey_North_Carolina_353568_2005_2005_01_01	KLP	SDN	NSM	NGT	NAT	SSS	NCT	NKE	YSD	IWT	DGT	NVT	NST	NGS	NGT			EPI_ISL_200586_A_duck_Guangxi_04_10_JX050_2015_Mixed__2015_04_10	D	D	N	N	N	D	D	D	D	D	D	N	D	N	N
	EPI_ISL_266396_A_chicken_Guangxi_015C10_2009_2009_04_01	NLP	NDS	SST	NGT	NAT	SSS	DCT	DET	FSN	TWT	NGG	NVT	NSN	NGS	NGT			EPI_ISL_365533_A_duck_Chongqing_S1278_2013_2013_04_30	D	D	N	N	N	D	D	D	D	D	D	N	D	N	N
	EPI_ISL_266397_A_duck_Guangxi_015D2_2009_2009_04_01	NLP	NDS	SST	NGT	NAT	SSS	DCT	DET	FSN	TWA	NGG	NVT	NSN	NGS	NGT			EPI_ISL_365537_A_duck_Guangxi_S3732_2014_2014_11_30	D	D	N	N	N	D	D	D	D	D	D	N	D	N	N
	EPI_ISL_266398_A_duck_Guangxi_057D6_2010_2010_04_01	NLP	NDS	SST	NGT	NAT	SSS	DCT	DET	FSN	TWT	NGG	NVT	NSN	NGS	NGT			EPI_ISL_365539_A_duck_Guangxi_S4234_2014_2014_12_31	D	D	N	N	N	D	D	D	D	D	D	N	D	N	N
	EPI_ISL_266399_A_chicken_Guangxi_073C2_2010_2010_07_01	NLP	NDS	SST	NGT	NAT	SSS	DCT	DET	FSN	TWT	NGG	NVT	NSN	NGS	NGT			EPI_ISL_522_A_duck_Hokkaido_5_1977_1977_01_01	D	D	N	N	N	D	D	D	D	D	D	N	D	N	N
	EPI_ISL_266400_A_duck_Guangxi_112D4_2012_2012_06_01	NLP	NDS	SST	NGT	NAT	SSS	DCT	DET	FSN	TWT	NGG	NVT	NSN	NGS	NGT			EPI_ISL_181116_A_muscovy_duck_Vietnam_LBM115_2012_2012_07_11	D	D	N	N	N	D	D	D	D	D	D	N	D	N	N
	EPI_ISL_266401_A_chicken_Guangxi_125C8_2012_2012_06_01	DPP	NDN	NST	NGT	NAT	SSS	DCT	DET	FSN	TWT	NGG	NVT	NSN	NGS	NGT			EPI_ISL_134862_A_muscovy_duck_Vietnam_LBM189_2012_2012_01_01	D	D	N	N	N	D	D	D	D	D	D	N	D	N	N
	EPI_ISL_266402_A_chicken_Guangxi_135C10_2013_2013_03_01	DPP	NDN	NST	NGT	NAT	SSS	DCT	DET	FSN	TWT	NGG	NVT	NSN	NGS	NGT			EPI_ISL_167103_A_duck_Shanghai_SH1_2013_2013_04_26	D	D	N	N	N	D	D	D	D	D	D	N	D	N	N
	EPI_ISL_266403_A_pigeon_Guangxi_128P9_2012_2012_11_01	DPP	NDN	NST	NGT	NAT	SSS	DCT	DET	FSN	TWT	NGG	NVT	NSN	NGS	NGT			EPI_ISL_167104_A_duck_Shanghai_SH2_2013_2013_04_26	D	D	N	N	N	D	D	D	D	D	D	N	D	N	N
	EPI_ISL_266404_A_duck_Guangxi_135D20_2013_2013_03_01	DPP	NDN	NST	NGT	NAT	SSS	DCT	DET	FSN	TWT	NGG	NVT	NSN	NGS	NGT			EPI_ISL_181117_A_muscovy_duck_Vietnam_LBM201_2012_2012_07_11	D	D	N	N	N	D	D	D	D	D	D	N	D	N	N
	EPI_ISL_266405_A_goose_Guangxi_139G20_2013_2013_06_01	DLP	SDN	NST	NGT	NAT	SSS	DCT	DET	FSN	TWT	NGG	NVT	NSN	NGS	NGT			EPI_ISL_212045_A_duck_Anhui_D293_2014_2014_02_04	D	D	N	N	N	D	D	D	D	D	D	N	D	N	N
	EPI_ISL_266406_A_chicken_Guangxi_165C7_2014_2014_04_01	NLP	NDS	SST	NGT	NAT	SSS	DCT	DET	FSN	TWT	NGG	NVT	NSN	NGS	NGT			EPI_ISL_141329_A_mallard_Minnesota_199036_1999_1999_01_01	D	D	N	N	N	D	D	D	D	D	D	N	D	N	N
	EPI_ISL_267203_A_mallard_duck_Netherlands_14_2011_2011_09_14	NLP	SDN	NST	NGT	NAT	NSS	DCT	DET	FSN	TWT	NGG	NVT	NSN	NGS	NGT			EPI_ISL_22522_A_mallard_MN_380_1999_1999_01_01	D	D	N	N	N	D	D	D	D	D	D	N	D	N	N
	EPI_ISL_267224_A_mallard_duck_Netherlands_16_2012_2012_08_17	DLP	SDN	NST	NGT	NAT	SSS	DCT	DET	FSN	TWT	NGG	NVT	NSN	NGS	NGT			EPI_ISL_8434_A_mallard_MN_290_99_1999_01_01	D	D	N	N	N	D	D	D	D	D	D	N	D	N	N
	EPI_ISL_267236_A_mallard_duck_Netherlands_51_2008_2008_10_08	NLP	SDN	NST	NGT	NAT	SSS	DCT	DET	FSN	TWT	NGG	NVT	NSN	NGS	NGT			EPI_ISL_8456_A_mallard_MN_68_99_1999_01_01	D	D	N	N	N	D	D	D	D	D	D	N	D	N	N
	EPI_ISL_267386_A_mallard_duck_Netherlands_34_2010_2010_10_08	DLP	SDN	NST	NGT	NAT	SSS	DCT	DET	FSN	TWT	NGG	NVT	NSN	NGS	NGT			EPI_ISL_139403_A_greater_white_fronted_goose_Alaska_44064_108_2006_2006_05_20	D	D	N	N	N	D	D	D	D	D	D	N	D	N	N
	EPI_ISL_2818_A_finch_China_R172_02_2002_01_01	---	---	---	---	NAT	SSS	DCT	DET	FSN	TWT	NGG	NVT	NSN	---	---			EPI_ISL_16215528_A_Bufflehead_Alberta_600_2021_2021_08_26	D	D	N	N	N	D	D	D	D	D	D	N	D	N	N
	EPI_ISL_282917_A_duck_Jiangshu_YZ916_2016_2016_09_09	NLP	NDS	SST	NGT	NAT	SSS	DCT	DET	FSS	TWA	NGG	NVT	NSN	NGS	NGT			EPI_ISL_502639_A_American_black_duck_Maine_UGAI15_7694_2015_2015_08_26	D	D	N	N	N	D	D	D	D	D	D	N	D	N	N
	EPI_ISL_284779_A_duck_Bangladesh_31019_2016_2016_10_24	DIP	NDN	NST	NGT	NAT	SSS	DCT	DET	FSN	TWT	NGG	NVT	NSN	NGS	NGT			EPI_ISL_502640_A_American_black_duck_Maine_UGAI15_7795_2015_2015_09_28	D	D	N	N	N	D	D	D	D	D	D	N	D	N	N
	EPI_ISL_28842_A_duck_Italy_194659_2006_2006_01_01	DLP	SDN	NST	NGT	NAT	SSL	DCT	DET	FSN	TWN	NGG	NVT	NSN	NGS	NGT			EPI_ISL_502690_A_mallard_Maine_UGAI15_7687_2015_2015_08_26	D	D	N	N	N	D	D	D	D	D	D	N	D	N	N
	EPI_ISL_29341_A_ruddy_turnstone_New_Jersey_Sg_00513_2008_2008_05_28	NYS	NNN	NST	NGT	NAT	SSS	DCT	DET	FSN	TWT	NGG	NVT	NSN	NGS	NGT			EPI_ISL_502691_A_mallard_Maine_UGAI15_7688_2015_2015_08_26	D	D	N	N	N	D	D	D	D	D	D	N	D	N	N
	EPI_ISL_29342_A_ruddy_turnstone_New_Jersey_Sg_00518_2008_2008_05_28	NYS	NNN	NST	NGT	NAT	SSS	DCT	DET	FSN	TWT	NGG	NVT	NSN	NGS	NGT			EPI_ISL_502692_A_mallard_Maine_UGAI15_7689_2015_2015_08_26	D	D	N	N	N	D	D	D	D	D	D	N	D	N	N
	EPI_ISL_294017_A_mallard_duck_Ohio_16OS4983_2016_2016_11_12	NPP	NNN	NNT	NGT	NAT	SSS	DCT	DET	FSN	TWT	NGG	NVT	NSN	NGS	NGT			EPI_ISL_502693_A_mallard_Maine_UGAI15_7690_2015_2015_08_26	D	D	N	N	N	D	D	D	D	D	D	N	D	N	N
	EPI_ISL_294054_A_gadwall_duck_Wisconsin_16OS4758_2016_2016_10_29	NPP	NNN	NNT	NGT	NAT	SSS	DCT	DET	FSN	TWT	NGG	NVT	NSN	NGS	NGT			EPI_ISL_502694_A_mallard_Maine_UGAI15_7692_2015_2015_08_26	D	D	N	N	N	D	D	D	D	D	D	N	D	N	N
	EPI_ISL_294162_A_blue_winged_teal_Ohio_16OS1061_2016_2016_09_07	NPP	NNN	NNT	NGT	NAT	SSS	DCT	DET	FSN	TWT	NGG	NVT	NSN	NGS	NGT			EPI_ISL_502696_A_mallard_Maine_UGAI15_7790_2015_2015_09_28	D	D	N	N	N	D	D	D	D	D	D	N	D	N	N
	EPI_ISL_307646_A_ruddy_turnstone_New_Jersey_UGAI17_2629_2017_2017_05_19	NPS	NNN	NNT	NGT	NAT	SSS	DCT	DET	---	---	---	---	---	---	---			EPI_ISL_81842_A_mallard_Alaska_44187_043_2006_2006_08_19	D	D	N	N	N	D	D	D	D	D	D	N	D	N	N
	EPI_ISL_309592_A_ruddy_turnstone_New_Jersey_UGAI17_2766_2017_2017_05_22	NPS	NNN	NNT	NGT	NAT	SSS	DCT	DET	FSN	TWT	NGE	NVT	NSN	NGS	NGT			EPI_ISL_81844_A_mallard_Alaska_44185_043_2006_2006_08_19	D	D	N	N	N	D	D	D	D	D	D	N	D	N	N
	EPI_ISL_309593_A_ruddy_turnstone_New_Jersey_UGAI17_2769_2017_2017_05_22	NPS	NNN	NNT	NGT	NAT	SSS	DCT	DET	FSN	TWT	NGE	NVT	NSN	NGS	NGT			EPI_ISL_81845_A_mallard_Alaska_44185_078_2006_2006_08_19	D	D	N	N	N	D	D	D	D	D	D	N	D	N	N
	EPI_ISL_309613_A_ruddy_turnstone_New_Jersey_UGAI17_2773_2017_2017_05_22	NPS	NNN	NNT	NGT	NAT	SSS	DCT	DET	FSN	TWT	NGE	NVT	NSN	NGS	NGT			EPI_ISL_81846_A_mallard_Alaska_44185_067_2006_2006_08_19	D	D	N	N	N	D	D	D	D	D	D	N	D	N	N
	EPI_ISL_309615_A_ruddy_turnstone_New_Jersey_UGAI17_2777_2017_2017_05_22	NPS	NNN	NNT	NGT	NAT	SSS	DCT	DET	FSN	TWT	NGE	NVT	NSN	NGS	NGT			EPI_ISL_81847_A_mallard_Alaska_44187_129_2006_2006_08_19	D	D	N	N	N	D	D	D	D	D	D	N	D	N	N
	EPI_ISL_309616_A_ruddy_turnstone_New_Jersey_UGAI17_2778_2017_2017_05_22	NPS	NNN	NNT	NGT	NAT	SSS	DCT	DET	FSN	TWT	NGE	NVT	NSN	NGS	NGT			EPI_ISL_81852_A_mallard_Alaska_44185_044_2006_2006_08_19	D	D	N	N	N	D	D	D	D	D	D	N	D	N	N
	EPI_ISL_309622_A_ruddy_turnstone_New_Jersey_UGAI17_2786_2017_2017_05_22	NPS	NNN	NNT	NGT	NAT	SSS	DCT	DET	FSN	TWT	NGE	NVT	NSN	NGS	NGT			EPI_ISL_81853_A_mallard_Alaska_44187_131_2006_2006_08_19	D	D	N	N	N	D	D	D	D	D	D	N	D	N	N
	EPI_ISL_309624_A_ruddy_turnstone_New_Jersey_UGAI17_2892_2017_2017_05_24	NPS	NNN	NNT	NGT	NAT	SSS	DCT	DET	FSN	TWT	NGE	NVT	NSN	NGS	NGT			EPI_ISL_85061_A_mallard_Interior_Alaska_6MP0991_2006_2006_08_19	D	D	N	N	N	D	D	D	D	D	D	N	D	N	N
	EPI_ISL_309625_A_ruddy_turnstone_New_Jersey_UGAI17_2901_2017_2017_05_24	NPS	NNN	NNT	NGT	NAT	SSS	DCT	DET	FSN	TWT	NGE	NVT	NSN	NGS	NGT			EPI_ISL_85062_A_mallard_Interior_Alaska_6MP0992_2006_2006_08_19	D	D	N	N	N	D	D	D	D	D	D	N	D	N	N
	EPI_ISL_309627_A_ruddy_turnstone_New_Jersey_UGAI17_2912_2017_2017_05_24	NPS	NNN	NNT	NGT	NAT	SSS	DCT	DET	FSN	TWT	NGE	NVT	NSN	NGS	NGT			EPI_ISL_99256_A_shorebird_Delaware_Bay_485_2008_2008_05_17	D	D	N	N	N	D	D	D	D	D	D	N	D	N	N
	EPI_ISL_3152_A_Chicken_Nanchang_3_120_2001_2001_03_01	DLS	SDN	NST	NGT	NAT	SFS	DCT	DET	FSN	TWT	NGG	---	---	---	---			EPI_ISL_99375_A_ruddy_turnstone_Delaware_Bay_142_1999_1999_05_24	D	D	N	N	N	D	D	D	D	D	D	N	D	N	N
	EPI_ISL_31598_A_green_winged_teal_Minnesota_Sg_00131_2007_2007_09_29	NPS	NNN	NNT	NGT	NAT	SSS	DCT	DET	FSN	TWT	NGG	NVT	NSN	NGS	NGT			EPI_ISL_99513_A_ruddy_turnstone_Delaware_Bay_136_1999_1999_05_24	D	D	N	N	N	D	D	D	D	D	D	N	D	N	N
	EPI_ISL_32007_A_mallard_Germany_WV437_2004_2004_01_01	DLL	SDN	NST	NGT	NAT	SSS	DCT	DET	FSN	TWA	NGG	NVT	NSN	NGS	NGT			EPI_ISL_19640557_A_mallard_Minnesota_MN20_114E_T1_2020_2020_08_31	D	D	N	N	N	D	D	D	D	D	D	N	D	N	N
	EPI_ISL_32008_A_wild_duck_Germany_WV2555_2006_2006_01_01	DLL	NDN	NST	NGT	NAT	SSS	DCT	DET	FSN	TWT	NGG	NVT	NSN	NGS	NGT			EPI_ISL_1041175_A_mallard_Omsk_region_46_2020_2020_08_29	D	D	N	N	N	D	D	D	D	D	D	N	D	N	N
	EPI_ISL_327777_A_duck_France_161005_2016_2016_03_13	DFL	NGN	NNT	NGT	NAT	SSS	DCT	DET	FSN	TWA	NGG	NVT	NSN	NGS	NGT			EPI_ISL_133705_A_duck_Jiangsu_26_2004_2004_05_01	D	D	N	N	N	D	D	D	D	D	D	N	D	N	N
	EPI_ISL_328958_A_mallard_duck_Netherlands_56_2015_2015_08_22	DLP	SNN	NST	NGT	NAT	SSS	DCT	DET	FSS	TWT	NGG	NVT	NSN	NGS	NGT			EPI_ISL_19226347_A_duck_Kaohsiung_20WB0201_76_80_2020_2020_11_14	D	D	N	N	N	D	D	D	D	D	D	N	D	N	N
	EPI_ISL_329591_A_duck_Bangladesh_33137_2017_2017_07_21	DLP	SDN	NST	NGT	NAT	SSS	DCT	DET	FSG	TWT	NGG	NVT	NSN	NGS	NGT			EPI_ISL_19818753_A_duck_Jiangxi_M3148_2023_2023_03_31	D	D	N	N	N	D	D	D	D	D	D	N	D	N	N
	EPI_ISL_332678_A_duck_Guangdong_F138_2017_2017_11_28	NLP	NDS	SST	NGT	NAT	SSS	DCT	DET	FSN	TWA	NGG	NVT	NSN	NGS	NGT			EPI_ISL_266405_A_goose_Guangxi_139G20_2013_2013_06_01	D	D	N	N	N	D	D	D	D	D	D	N	D	N	N
	EPI_ISL_332680_A_duck_Guangdong_F352_2018_2018_03_14	NLP	NDS	SST	NGT	NAT	SSS	DCT	DET	FSN	TWT	NGG	NVT	NSN	NGS	NGT			EPI_ISL_267224_A_mallard_duck_Netherlands_16_2012_2012_08_17	D	D	N	N	N	D	D	D	D	D	D	N	D	N	N
	EPI_ISL_33333_A_ruddy_turnstone_New_Jersey_Sg_00519_2008_2008_05_28	NYS	NNN	NST	NGT	NAT	SSS	DCT	DET	FSN	TWT	NGG	NVT	NSN	NGS	NGT			EPI_ISL_267386_A_mallard_duck_Netherlands_34_2010_2010_10_08	D	D	N	N	N	D	D	D	D	D	D	N	D	N	N
	EPI_ISL_33339_A_ruddy_turnstone_New_Jersey_Sg_00529_2008_2008_05_28	NYS	NNN	NST	NGT	NAT	SSS	DCT	DET	FSN	TWT	NGG	NVT	NSN	NGS	NGT			EPI_ISL_337569_A_mallard_Novosibirsk_region_963k_2018_2018_09_29	D	D	N	N	N	D	D	D	D	D	D	N	D	N	N
	EPI_ISL_33358_A_ruddy_turnstone_New_Jersey_Sg_00555_2008_2008_05_22	NYS	NNN	NST	NGT	NAT	SSS	DCT	DET	FSN	TWT	NGG	NVT	NSN	NGS	---			EPI_ISL_365541_A_duck_Hubei_S1072_2009_2009_04_30	D	D	N	N	N	D	D	D	D	D	D	N	D	N	N
	EPI_ISL_33516_A_blue_winged_teal_Minnesota_Sg_00787_2008_2008_08_03	NPS	NNN	NNT	NGT	NAT	SSS	DCT	DET	FSN	TWT	NGG	NVT	NSN	NGS	NGT			EPI_ISL_373081_A_Mallard_Netherlands_21_2013_2013_12_31	D	D	N	N	N	D	D	D	D	D	D	N	D	N	N
	EPI_ISL_33523_A_blue_winged_teal_Minnesota_Sg_00797_2008_2008_09_01	NPS	NNN	NNT	NGT	NAT	SSS	DCT	DET	FSN	TWT	NGG	NVT	NSN	NGS	NGT			EPI_ISL_376197_A_mallard_Netherlands_21_2016_2016_08_15	D	D	N	N	N	D	D	D	D	D	D	N	D	N	N
	EPI_ISL_337398_A_mallard_Buryatia_114_2018_2018_09_15	DLP	NDN	NST	NGT	NAT	SSS	DCT	DET	FSN	TWT	NGG	NVT	NSN	NGS	NGT			EPI_ISL_9951121_A_duck_Bangladesh_18D1577_2021_2021_01_04	D	D	N	N	N	D	D	D	D	D	D	N	D	N	N
	EPI_ISL_337569_A_mallard_Novosibirsk_region_963k_2018_2018_09_29	DLP	SDN	NST	NGT	NAT	SSS	DCT	DET	FSN	TWT	NGG	NVT	NSN	NGS	NGT			EPI_ISL_14989784_A_mallard_Netherlands_22014777_004_2022_2022_08_28	D	D	N	N	N	D	D	D	D	D	D	N	D	N	N
	EPI_ISL_33850_A_mallard_Netherlands_1_2007_2007_01_01	NLP	SDN	NST	NGT	NAT	SSS	DCT	DET	FSN	TWT	NGG	NVT	NSN	NGS	NGT			EPI_ISL_174913_A_duck_Vietnam_LBM48_2011_2011_11_22	D	D	N	N	N	D	D	D	D	D	D	N	D	N	N
	EPI_ISL_364305_A_duck_Guangdong_F1172_2018_2018_11_06	NLP	NDS	SST	NGT	NAT	SSS	DCT	DET	FSN	TWT	NGG	NVT	NSN	NGS	NGT			EPI_ISL_267236_A_mallard_duck_Netherlands_51_2008_2008_10_08	D	D	N	N	N	D	D	D	D	D	D	N	D	N	N
	EPI_ISL_365527_A_duck_East_Java_Spg78_2018_2018_01_29	SLP	DGN	NNT	NGT	NAT	SSS	GCT	DET	FSN	TWT	NGG	NVT	NSN	NGS	NGT			EPI_ISL_33850_A_mallard_Netherlands_1_2007_2007_01_01	D	D	N	N	N	D	D	D	D	D	D	N	D	N	N
	EPI_ISL_365532_A_chicken_Chongqing_S4101_2010_2010_12_31	DLL	NGN	NDT	NGT	NAT	SSS	DCT	DET	FSN	TWT	NGG	NVT	NSN	NGS	NGT			EPI_ISL_376202_A_mallard_Netherlands_39_2008_2008_10_08	D	D	N	N	N	D	D	D	D	D	D	N	D	N	N
	EPI_ISL_365533_A_duck_Chongqing_S1278_2013_2013_04_30	NLP	NDN	NST	NGT	NAT	SSS	DCT	DET	FSN	TWT	NGG	NVT	NSN	NGS	NGT			EPI_ISL_14809_A_duck_Alberta_78_1976_1976_01_01	D	D	N	N	N	D	D	D	D	D	D	N	D	N	N
	EPI_ISL_365534_A_duck_Fujian_S2186_2011_2011_06_30	DLP	NDN	NST	NGT	NAT	SSS	DCT	DET	FSN	TWT	NGG	NVT	NSN	NGS	NGT			EPI_ISL_8807_A_pintail_duck_ALB_86_1976_1976_08_13	D	D	N	N	N	D	D	D	D	D	D	N	D	N	N
	EPI_ISL_365535_A_duck_Guangdong_S4214_2011_2011_12_31	NLP	NDS	SST	NGT	NAT	SSS	DCT	DET	LSN	TWT	NGG	NVT	NSN	NGS	NGT			EPI_ISL_8814_A_pintail_duck_ALB_627_1979_1979_08_13	D	D	N	N	N	D	D	D	D	D	D	N	D	N	N
	EPI_ISL_365536_A_duck_Guangxi_S3236_2012_2012_11_30	DLP	NDN	NST	NGT	NAT	SSS	DCT	DET	FSN	TWT	NGG	NVT	NSN	NGS	NGT			EPI_ISL_174879_A_mule_duck_Bulgaria_248_2009_2009_02_09	D	D	N	N	N	D	D	D	D	D	D	N	D	N	N
	EPI_ISL_365537_A_duck_Guangxi_S3732_2014_2014_11_30	NLP	NDN	NST	NGT	NAT	SSS	DCT	DET	FSN	TWT	NGG	NVT	NSN	NGS	NGT			EPI_ISL_13732930_A_Chicken_guangdong_G152_2019_H3N2_2019_03_04	D	D	D	N	N	D	D	D	D	D	D	N	D	N	N
	EPI_ISL_365538_A_duck_Guangxi_S4011_2014_2014_12_31	NLP	NDS	SST	NGT	NAT	SSS	DCT	DET	FSN	TWA	NGG	NVT	NSN	NGS	NGT			EPI_ISL_19256308_A_Duck_Shandong_0958_2018_2018_09_01	D	N	D	N	N	D	D	D	D	D	D	N	D	N	N
	EPI_ISL_365539_A_duck_Guangxi_S4234_2014_2014_12_31	NLP	NDN	NST	NGT	NAT	SSS	DCT	DET	FSN	TWT	NGG	NVT	NSN	NGS	NGT			EPI_ISL_209461_A_duck_Anhui_A1798_2014_2014_04_22	D	N	D	N	N	D	D	D	D	D	D	N	D	N	N
	EPI_ISL_365540_A_duck_Guangxi_S4873_2014_2014_12_31	DLL	NDN	NST	NGT	NAT	SSS	DCT	GET	FSN	TWT	NGG	NVT	NSN	NGS	NGT			EPI_ISL_13732931_A_Chicken_Guangdong_G155_2019_H3N2_2019_03_04	D	N	D	N	N	D	D	D	D	D	D	N	D	N	N
	EPI_ISL_365541_A_duck_Hubei_S1072_2009_2009_04_30	DLP	SDN	NST	NGT	NAT	SSS	DCT	DET	FSN	TWT	NGG	NVT	NSN	NGS	NGT			EPI_ISL_163899_A_duck_Zhejiang_6D4_2013_2013_12_14	D	N	D	N	N	D	D	D	D	D	D	N	D	N	N
	EPI_ISL_365542_A_duck_Hubei_S4295_2011_2011_12_31	NLP	NDS	SST	NGT	NAT	SSS	DCT	DET	FSN	TWA	NGG	NVT	NSN	NGS	NGT			EPI_ISL_163900_A_duck_Zhejiang_6D7_2013_2013_12_14	D	N	D	N	N	D	D	D	D	D	D	N	D	N	N
	EPI_ISL_365543_A_duck_Hunan_S31479_2012_2012_11_30	NLP	NDS	SST	NGT	NAT	SSS	DCT	DET	FSN	TWT	NGG	NVT	NSN	NGS	NGT			EPI_ISL_19243994_A_pigeon_China_286P45_2017_2017_05_18	D	N	D	N	N	D	D	D	D	D	D	N	D	N	N
	EPI_ISL_365544_A_duck_Sichuan_S4213_2011_2011_12_31	DLP	NDN	NST	NGT	NAT	SSS	DCT	DET	FSN	TWT	DGG	NVT	NSN	NGS	NGT			EPI_ISL_19244026_A_chicken_China_252C6_2016_2016_05_19	D	N	D	N	N	D	D	D	D	D	D	N	D	N	N
	EPI_ISL_365548_A_chicken_Guangxi_S2154_2012_2012_06_30	DLP	NDN	NST	NGT	NAT	SSS	DCT	DET	FSN	TWT	NGG	NVT	NSN	NGS	NGT			EPI_ISL_19256306_A_chicken_Jiangsu_0562_2018_2018_05_01	D	N	D	N	N	D	D	D	D	D	D	N	D	N	N
	EPI_ISL_365549_A_duck_Guangxi_S3671_2014_2014_11_30	DPP	NDN	NST	NGT	NAT	SSS	DCT	DET	FSN	TWT	NGG	NVT	NSN	NGS	NGT			EPI_ISL_19256311_A_Duck_Jiangsu_1240_2017_2017_12_01	D	N	D	N	N	D	D	D	D	D	D	N	D	N	N
	EPI_ISL_368626_A_duck_Hokkaido_W150_2015_2015_10_22	DLP	NDN	NSA	NGT	NAT	SSS	DCT	DET	FSN	TWT	NGG	NVT	NSN	NGS	NGT			EPI_ISL_19256313_A_Duck_Jiangsu_11130_2017_2017_11_01	D	N	D	N	N	D	D	D	D	D	D	N	D	N	N
	EPI_ISL_370668_A_duck_Hokkaido_W144_2017_2017_10_26	DLP	NDN	NST	NGT	NAT	SSS	DCT	DET	FSN	TWT	NGG	NVT	NSN	NGS	NGT			EPI_ISL_19256316_A_Duck_Jiangsu_0934_2017_2017_09_01	D	N	D	N	N	D	D	D	D	D	D	N	D	N	N
	EPI_ISL_370669_A_duck_Hokkaido_W151_2017_2017_10_26	DLP	NDN	NST	NGT	NAT	SSS	DCT	DET	FSN	TWT	NGG	NVT	NSN	NGS	NGT			EPI_ISL_19256322_A_goose_Jiangsu_0133_2018_2018_01_01	D	N	D	N	N	D	D	D	D	D	D	N	D	N	N
	EPI_ISL_370670_A_duck_Hokkaido_W154_2017_2017_10_26	DLP	NDN	NST	NGT	NAT	SSS	DCT	DET	FSN	TWT	NGG	NVT	NSN	NGS	NGT			EPI_ISL_19256323_A_goose_Jiangsu_0138_2018_2018_01_01	D	N	D	N	N	D	D	D	D	D	D	N	D	N	N
	EPI_ISL_373081_A_Mallard_Netherlands_21_2013_2013_12_31	DLP	SDN	NST	NGT	NAT	SSS	DCT	DET	FSN	TWT	NGG	NVT	NSN	NGS	NGT			EPI_ISL_19733240_A_duck_Gaoyou_4D1_1_2021_2021_02_01	D	N	D	N	N	D	D	D	D	D	D	N	D	N	N
	EPI_ISL_376197_A_mallard_Netherlands_21_2016_2016_08_15	DLP	SDN	NST	NGT	NAT	SSS	DCT	DET	FSN	TWT	NGG	NVT	NSN	NGS	NGT			EPI_ISL_19733243_A_duck_Jiangsu_JY020416_2019_2019_02_01	D	N	D	N	N	D	D	D	D	D	D	N	D	N	N
	EPI_ISL_376202_A_mallard_Netherlands_39_2008_2008_10_08	NLP	SDN	NST	NGT	NAT	SSS	DCT	DET	FSN	TWT	NGG	NVT	NSN	NGS	NGT			EPI_ISL_19818732_A_duck_Fujian_F0218_2022_2022_12_18	D	N	D	N	N	D	D	D	D	D	D	N	D	N	N
	EPI_ISL_376260_A_mallard_Wisconsin_17OS3655_2017_2017_09_30	NPS	NNN	NNT	NGT	NAT	SSS	DCT	DET	FSN	TWT	NGG	NVT	NSN	NGS	NGT			EPI_ISL_19818733_A_duck_Fujian_F1219_2022_2022_12_19	D	N	D	N	N	D	D	D	D	D	D	N	D	N	N
	EPI_ISL_376267_A_mallard_Ohio_17OS1964_2017_2017_08_11	NPS	NNN	NNT	NGT	NAT	SSS	DCT	DET	FSN	TWT	NGG	NVT	NSN	NGS	NGT			EPI_ISL_19818734_A_duck_Guangdong_F0114_2022_2022_11_04	D	N	D	N	N	D	D	D	D	D	D	N	D	N	N
	EPI_ISL_376272_A_mallard_Ohio_17OS1795_2017_2017_08_08	NPS	NNN	NNT	NGT	NAT	SSS	DCT	DET	FSN	TWT	NGG	NVT	NSN	NGS	NGT			EPI_ISL_199321_A_duck_Guangdong_04_22_DGCP074_P_2015_H3N2__2015_04_22	D	N	D	N	N	D	D	D	D	D	D	N	D	N	N
	EPI_ISL_376275_A_mallard_Ohio_17OS1801_2017_2017_08_08	NPS	NNN	NNT	NGT	NAT	SSS	DCT	DET	FSN	TWT	NGG	NVT	NSN	NGS	NGT			EPI_ISL_200477_A_duck_Guangdong_04_22_DGCP064_P_2015_Mixed__2015_04_22	D	N	D	N	N	D	D	D	D	D	D	N	D	N	N
	EPI_ISL_376281_A_mallard_Ohio_17OS1806_2017_2017_08_08	NPS	NNN	NNT	NGT	NAT	SSS	DCT	DET	FSN	TWT	NGG	NVT	NSN	NGS	NGT			EPI_ISL_200506_A_duck_Guangdong_04_22_DGCP078_P_2015_Mixed__2015_04_22	D	N	D	N	N	D	D	D	D	D	D	N	D	N	N
	EPI_ISL_376307_A_mallard_Ohio_17OS1802_2017_2017_08_08	NPS	NNN	NNT	NGT	NAT	SSS	DCT	DET	FSN	TWT	NGG	NVT	NSN	NGS	NGT			EPI_ISL_266396_A_chicken_Guangxi_015C10_2009_2009_04_01	D	N	D	N	N	D	D	D	D	D	D	N	D	N	N
	EPI_ISL_376322_A_mallard_Ohio_17OS1796_2017_2017_08_08	NPS	NNN	NNT	NGT	NAT	SSS	DCT	DET	FSN	TWT	NGG	NVT	NSN	NGS	NGT			EPI_ISL_266398_A_duck_Guangxi_057D6_2010_2010_04_01	D	N	D	N	N	D	D	D	D	D	D	N	D	N	N
	EPI_ISL_376354_A_mallard_Ohio_17OS1804_2017_2017_08_08	NPS	NNN	NNT	NGT	NAT	SSS	DCT	DET	FSN	TWT	NGG	NVT	NSN	NGS	NGT			EPI_ISL_266399_A_chicken_Guangxi_073C2_2010_2010_07_01	D	N	D	N	N	D	D	D	D	D	D	N	D	N	N
	EPI_ISL_376355_A_mallard_Ohio_17OS1807_2017_2017_08_08	NPS	NNN	NNT	NGT	NAT	SSS	DCT	DET	FSN	TWT	NGG	NVT	NSN	NGS	NGT			EPI_ISL_266400_A_duck_Guangxi_112D4_2012_2012_06_01	D	N	D	N	N	D	D	D	D	D	D	N	D	N	N
	EPI_ISL_378293_A_American_Wigeon_Utah_D1615126_2016_2016_11_29	SIP	NDN	NST	NGT	NAT	SSS	DCT	DET	FSN	TWA	NGG	NVT	NSN	NGS	N?T			EPI_ISL_266406_A_chicken_Guangxi_165C7_2014_2014_04_01	D	N	D	N	N	D	D	D	D	D	D	N	D	N	N
	EPI_ISL_378354_A_baikal_teal_Shanghai_SH_89_2013_2013_11_05	DLP	NNN	NNT	NGT	NAT	SSS	DCA	DET	FSN	TWT	NGG	NVT	NSN	NGS	NGT			EPI_ISL_332680_A_duck_Guangdong_F352_2018_2018_03_14	D	N	D	N	N	D	D	D	D	D	D	N	D	N	N
	EPI_ISL_378355_A_baikal_teal_Shanghai_SH_101_2013_2013_11_01	DLP	NNN	NNT	NGT	NAT	SSS	DCA	DET	FSN	TWT	NGG	NVT	NSN	NGS	NGT			EPI_ISL_364305_A_duck_Guangdong_F1172_2018_2018_11_06	D	N	D	N	N	D	D	D	D	D	D	N	D	N	N
	EPI_ISL_379042_A_blue_winged_teal_Guatemala_CIP049_S_H116_17_2013_2013_08_01	NPS	NNN	NNT	NGT	NAT	SFS	DCT	DET	FSN	TWT	NGG	NVT	NSN	NGS	NGT			EPI_ISL_365543_A_duck_Hunan_S31479_2012_2012_11_30	D	N	D	N	N	D	D	D	D	D	D	N	D	N	N
	EPI_ISL_379050_A_blue_winged_teal_Guatemala_CIP049_S_H116_76_2013_2013_08_01	NPS	NNN	NNT	NGT	NAT	SFS	DCT	DET	FSN	TWT	NGG	NVT	NSN	NGS	NGT			EPI_ISL_6781438_A_duck_China_Influenza_A_virus_2019_2019_03_18	D	N	D	N	N	D	D	D	D	D	D	N	D	N	N
	EPI_ISL_379060_A_blue_winged_teal_Guatemala_CIP049_I_H116_17_2013_2013_08_01	NPS	NNN	NNT	NGT	NAT	SFS	DCT	DET	FSN	TWT	NGG	NVT	NSN	NGS	NGT			EPI_ISL_73977_A_white_backed_munia_Hong_Kong_4519_2009_2009_01_01	D	N	D	N	N	D	D	D	D	D	D	N	D	N	N
	EPI_ISL_379968_A_duck_Vietnam_HU8_1918_2017_2017_08_22	NLP	SDN	NST	NGT	NAT	SSS	DCT	DVT	FSN	TWT	NGG	NVT	NSN	NGS	NGT			EPI_ISL_401826_A_duck_East_Java_Spg63_2017_2017_01_25	D	D	N	N	N	D	D	D	D	D	D	N	D	N	N
	EPI_ISL_388034_A_Sandpiper_Southcentral_Alaska_17MB02139_2017_2017_05_10	NPS	NNN	NNT	NGT	NAT	SSS	DCT	DET	FSN	TWT	NGG	NVT	NSN	NGS	NGT			EPI_ISL_143736_A_chicken_Hong_Kong_37_1978_1978_01_01	D	D	N	N	N	D	D	D	D	D	D	N	D	N	N
	EPI_ISL_388039_A_American_Black_Duck_Maine_A00090256_2007_2007_09_25	NPS	NNN	NNT	NGT	NAT	SSS	DCT	DET	FSN	TWT	NGG	NVT	NSN	NGS	NGT			EPI_ISL_365527_A_duck_East_Java_Spg78_2018_2018_01_29	D	D	N	N	N	D	D	D	D	D	D	N	D	N	N
	EPI_ISL_388959_A_duck_Vietnam_LBM836_2015_2015_12_08	---	#NAME?	SST	NGT	NAT	SSS	DCT	DET	YSN	TWT	NGG	NVT	NSN	NGS	NGT			EPI_ISL_9572766_A_Muscovy_duck_Vietnam_HN6220_2020_2020_04_03	D	D	N	N	N	D	D	D	D	D	D	N	D	N	N
	EPI_ISL_388961_A_duck_Vietnam_LBM907_2016_2016_11_12	DLP	SDN	NST	NGT	NAT	SSS	DCT	DVT	FSN	TWT	NGG	NVT	NSN	NGS	NGT			EPI_ISL_9572786_A_duck_Vietnam_HN6211_2020_2020_04_03	D	D	N	N	N	D	D	D	D	D	D	N	D	N	N
	EPI_ISL_393457_A_Mallard_Ohio_18OS1844_2018_2018_10_13	NPS	NNN	NNT	NGT	NAT	SSS	DCT	DET	FSN	TWT	NGG	NVT	NSN	NGS	NGT			EPI_ISL_9572788_A_duck_Vietnam_HN6219_2020_2020_04_03	D	D	N	N	N	D	D	D	D	D	D	N	D	N	N
	EPI_ISL_397535_A_ruddy_turnstone_Delaware_AI10_1021_2010_2010_05_15	NPS	SNN	NST	NGT	NAT	SSS	DCT	HET	FSN	TWT	NGE	NVS	NSN	NGS	NGT			EPI_ISL_9572790_A_duck_Vietnam_HN6212_2020_2020_04_03	D	D	N	N	N	D	D	D	D	D	D	N	D	N	N
	EPI_ISL_401826_A_duck_East_Java_Spg63_2017_2017_01_25	SLP	NGN	NNT	NGT	NAT	STS	DCT	DET	FSN	TWT	NGG	NVT	NSN	NGS	NGT			EPI_ISL_20064285_A_avian_Vietnam_RAHO5_DL3V5S2_2022_2022_05_11	D	D	N	N	N	D	D	D	D	D	D	N	D	N	N
	EPI_ISL_401827_A_duck_East_Java_Spg258_2019_2019_02_21	SLP	DGN	NST	NGT	NAT	SSS	DCT	DET	FSN	TWT	NGG	NVT	NSN	NGS	NGT			EPI_ISL_20064289_A_avian_Vietnam_RAHO5_DL3V5P1_2022_2022_05_11	D	D	N	N	N	D	D	D	D	D	D	N	D	N	N
	EPI_ISL_4591_A_turkey_Ohio_313053_04_2004_01_01	KLP	SDN	NSM	NGT	NAT	SSS	NCT	NKE	YSN	NWT	DGT	NVT	SST	NGS	NGT			EPI_ISL_19865537_A_chicken_Vietnam_NCVD_LC3V7S2_347_2022_2022_07_13	D	D	N	N	N	D	D	D	D	D	D	N	D	N	N
	EPI_ISL_4601_A_turkey_North_Carolina_12344_03_2003_01_01	KIP	SDN	NSM	NGT	NAT	SSS	NCT	NKE	YSN	NWT	DGT	NVT	TST	NGS	NGT			EPI_ISL_19866163_A_duck_Vietnam_NCVD_TH3V4P1_772_2022_2022_06_23	D	D	N	N	N	D	D	D	D	D	D	N	D	N	N
	EPI_ISL_4602_A_turkey__Minnesota_764_2_03_2003_01_01	KIP	SDN	NSM	NGT	NAT	SSS	NCT	NKE	YSN	NWT	DGT	NVT	TST	NGS	NGT			EPI_ISL_9572772_A_duck_Vietnam_HN6425_2020_2020_07_03	D	D	N	N	N	D	D	D	D	D	D	N	D	N	N
	EPI_ISL_4676_A_chicken_Korea_S6_03_2003_01_01	NLP	NEN	NNT	NGT	NAT	NSS	DCT	DET	FSN	NWA	NGG	NVT	NSN	NGS	NGT			EPI_ISL_85163_A_American_green_winged_teal_Wisconsin_08OS2292_2008_2008_10_20	D	D	N	N	N	D	D	D	D	D	D	N	D	N	N
	EPI_ISL_4677_A_duck_Korea_S7_03_2003_01_01	NLP	NEN	NNT	NGT	NAT	NSS	DCT	DET	FSN	NWA	NGG	NVT	NSN	NGS	---			EPI_ISL_85164_A_gadwall_Wisconsin_08OS2293_2008_2008_10_20	D	D	N	N	N	D	D	D	D	D	D	N	D	N	N
	EPI_ISL_4678_A_duck_Korea_S8_03_2003_01_01	NLP	NEN	NNT	NGT	NAT	NSS	DCT	DET	FSN	NWA	NGG	NVT	NSN	NGS	---			EPI_ISL_85174_A_American_green_winged_teal_Wisconsin_08OS2291_2008_2008_10_20	D	D	N	N	N	D	D	D	D	D	D	N	D	N	N
	EPI_ISL_4679_A_duck_Korea_S9_03_2003_01_01	NLP	NEN	NNT	NGT	NAT	NSS	DCT	DET	FSN	NWA	NGG	NVT	NSN	NGS	---			EPI_ISL_9572774_A_duck_Vietnam_HN6569_2020_2020_09_04	D	D	N	N	N	D	D	D	D	D	D	N	D	N	N
	EPI_ISL_4680_A_duck_Korea_S10_03_2003_01_01	NLP	NEN	NNT	NGT	NAT	NSS	DCT	DET	FSN	NWA	NGG	NVT	NSN	NGS	---			EPI_ISL_19226336_A_duck_Kaohsiung_19WB0234_44_2019_2019_10_26	D	D	N	N	N	D	D	D	D	D	D	N	D	N	N
	EPI_ISL_4681_A_dove_Korea_S11_03_2003_01_01	NLP	NEN	NNT	NGT	NAT	NSS	DCT	DET	FSN	NWA	NGG	NVT	NSN	NGS	---			EPI_ISL_388961_A_duck_Vietnam_LBM907_2016_2016_11_12	D	D	N	N	N	D	D	D	D	D	D	N	D	N	N
	EPI_ISL_501699_A_Mallard_Ohio_17OS1798_2017_2017_07_01	NPS	NNN	NNT	NGT	NAT	SSS	DCT	DET	FSN	TWT	NGG	NVT	NSN	NGS	NGT			EPI_ISL_19866151_A_duck_Vietnam_NCVD_TH4V4P1_774_2022_2022_06_24	D	D	N	N	N	D	D	D	D	D	D	N	D	N	N
	EPI_ISL_501705_A_Mallard_Ohio_17OS1805_2017_2017_07_01	NPS	NNN	NNT	NGT	NAT	SSS	DCT	DET	FSN	TWT	NGG	NVT	NSN	NGS	NGT			EPI_ISL_379968_A_duck_Vietnam_HU8_1918_2017_2017_08_22	D	D	N	N	N	D	D	D	D	D	D	N	D	N	N
	EPI_ISL_502639_A_American_black_duck_Maine_UGAI15_7694_2015_2015_08_26	DYS	NNN	NST	NGT	NAT	SSS	DCT	DET	FSN	TWT	NGG	NVT	NSN	NGS	NGT			EPI_ISL_9572742_A_duck_Vietnam_HN6617_2020_2020_09_29	D	D	N	N	N	D	D	D	D	D	D	N	D	N	N
	EPI_ISL_502640_A_American_black_duck_Maine_UGAI15_7795_2015_2015_09_28	DYS	NNN	NST	NGT	NAT	SSS	DCT	DET	FSN	TWT	NGG	NVT	NSN	NGS	NGT			EPI_ISL_9572755_A_duck_Vietnam_HN6479_2020_2020_07_29	D	D	N	N	N	D	D	D	D	D	D	N	D	N	N
	EPI_ISL_502684_A_mallard_Maine_ME_Y17_243_2017_2017_09_25	NPS	NNN	NNT	NGT	NAT	SSS	DCT	DET	FSN	TWT	NGG	NVT	NSN	NGS	NGT			EPI_ISL_9572777_A_duck_Vietnam_HN6471_2020_2020_07_29	D	D	N	N	N	D	D	D	D	D	D	N	D	N	N
	EPI_ISL_502690_A_mallard_Maine_UGAI15_7687_2015_2015_08_26	DYS	NNN	NST	NGT	NAT	SSS	DCT	DET	FSN	TWT	NGG	NVT	NSN	NGS	NGT			EPI_ISL_9572810_A_duck_Vietnam_QN6589_2020_2020_09_25	D	D	N	N	N	D	D	D	D	D	D	N	D	N	N
	EPI_ISL_502691_A_mallard_Maine_UGAI15_7688_2015_2015_08_26	DYS	NNN	NST	NGT	NAT	SSS	DCT	DET	FSN	TWT	NGG	NVT	NSN	NGS	NGT			EPI_ISL_9572811_A_Muscovy_duck_Vietnam_QN6305_2020_2020_05_22	D	D	N	N	N	D	D	D	D	D	D	N	D	N	N
	EPI_ISL_502692_A_mallard_Maine_UGAI15_7689_2015_2015_08_26	DYS	NNN	NST	NGT	NAT	SSS	DCT	DET	FSN	TWT	NGG	NVT	NSN	NGS	NGT			EPI_ISL_9572817_A_duck_Vietnam_QN6586_2020_2020_09_25	D	D	N	N	N	D	D	D	D	D	D	N	D	N	N
	EPI_ISL_502693_A_mallard_Maine_UGAI15_7690_2015_2015_08_26	DYS	NNN	NST	NGT	NAT	SSS	DCT	DET	FSN	TWT	NGG	NVT	NSN	NGS	NGT			EPI_ISL_9572822_A_Muscovy_duck_Vietnam_QN6297_2020_2020_05_22	D	D	N	N	N	D	D	D	D	D	D	N	D	N	N
	EPI_ISL_502694_A_mallard_Maine_UGAI15_7692_2015_2015_08_26	DYS	NNN	NST	NGT	NAT	SSS	DCT	DET	FSN	TWT	NGG	NVT	NSN	NGS	NGT			EPI_ISL_20050824_A_duck_Sukhbaatar_14_2024_2024_09_01	D	D	N	N	N	D	D	D	D	D	D	N	D	N	N
	EPI_ISL_502696_A_mallard_Maine_UGAI15_7790_2015_2015_09_28	DYS	NNN	NST	NGT	NAT	SSS	DCT	DET	FSN	TWT	NGG	NVT	NSN	NGS	NGT			EPI_ISL_20050825_A_duck_Sukhbaatar_120_2024_2024_09_01	D	D	N	N	N	D	D	D	D	D	D	N	D	N	N
	EPI_ISL_502697_A_mallard_Maine_UGAI16_5404_2016_2016_08_24	NPS	NNN	NNT	NGT	NAT	SSS	DCT	DET	FSN	TWT	NGG	NVT	NSN	NGS	NGT			EPI_ISL_19809958_A_chicken_Vietnam_LBFecal197LC_2021_2021_12_16	D	D	N	N	N	D	N	D	D	D	D	N	D	N	N
	EPI_ISL_503004_A_duck_Hokkaido_OBF2_2018_2018_10_26	DLP	NDN	NST	NGT	NAT	SSS	DCT	DET	FSN	TWT	NG?	NVT	NSN	NGS	NGT			EPI_ISL_19809960_A_chicken_Vietnam_LBFecal206LC_2022_2022_03_19	D	D	N	N	N	D	N	D	D	D	D	N	D	N	N
	EPI_ISL_504028_A_Green_winged_teal_Mexico_HA_UIFMVZ169_2016_2016_12_04	KLP	NDN	NST	NGT	NAT	SSS	SCT	NKE	YSN	NWT	DGG	NVT	SST	NGS	NGT			EPI_ISL_217488_A_Bean_Goose_Hubei_chenhu__XVI35_1_2016_H3N2_2016_01_27	D	D	N	N	N	D	N	D	D	D	D	N	D	N	N
	EPI_ISL_504036_A_Green_winged_teal_Mexico_HA_UIFMVZ456_2017_2017_01_22	KLP	NDN	NST	NGT	NAT	SSS	SCT	NKE	YSN	NWT	DGG	NVT	SST	NGS	NGT			EPI_ISL_13936_A_aquatic_bird_Korea_KN_2_2005_2005_01_01	D	D	N	N	N	D	D	D	D	D	D	N	D	N	N
	EPI_ISL_504056_A_Green_winged_teal_Mexico_HA_UIFMVZ465_2017_2017_01_22	KLP	NDN	NST	NGT	NAT	SSS	SCT	NKE	YSN	NWT	DGG	NVT	SST	NGS	NGT			EPI_ISL_224895_A_duck_Hebei_B1646_2_2011_2011_07_01	D	D	N	N	N	D	D	D	D	D	D	N	D	N	N
	EPI_ISL_504092_A_Blue_winged_teal_Mexico_HA_UIFMVZ478_2017_2017_01_22	KLP	NDN	NST	NGT	NAT	SSS	SCT	NKE	YSN	NWT	DGG	NVT	SST	NGS	NGT			EPI_ISL_224894_A_duck_Hebei_B1645_2_2011_2011_07_01	D	D	N	N	N	D	D	D	D	D	D	N	D	N	N
	EPI_ISL_506063_A_mallard_South_Korea_N06_1355_2006_2006_12_27	NLP	SEN	NNT	NGT	NAT	NSS	DCT	DET	FSN	TWT	NGG	NVT	NSN	NGS	NGT			EPI_ISL_224896_A_duck_Hebei_B1647_1_2011_2011_07_01	D	D	N	N	N	D	D	D	D	D	D	N	D	N	N
	EPI_ISL_506081_A_mallard_South_Korea_N07_0397_2007_2007_03_13	NLP	SEN	NST	NGT	NAT	NSS	DCT	DET	FSN	TWT	NGG	NVT	NSN	NGS	NGT			EPI_ISL_94092_A_ring_necked_duck_Ontario_15530_2005_2005_08_26	D	D	N	N	N	D	D	D	D	D	D	N	D	N	N
	EPI_ISL_506153_A_mallard_South_Korea_N12_032_2012_2012_11_27	NLP	GEN	NNT	NGT	NAT	NSS	DCT	DET	FSN	TWT	NGG	NVT	NSN	NGS	NGT			EPI_ISL_365540_A_duck_Guangxi_S4873_2014_2014_12_31	D	D	N	N	N	D	D	D	D	D	D	N	D	N	N
	EPI_ISL_506155_A_mallard_South_Korea_N12_036_2012_2012_12_11	NLP	GEN	NNT	NGT	NAT	NSS	DCT	DET	FSN	TWT	NGG	NVT	NSN	NGS	NGT			EPI_ISL_8925_A_duck_Hong_Kong_7_1975_1975_01_01	D	D	N	N	N	D	D	D	D	D	D	N	D	N	N
	EPI_ISL_506157_A_mallard_South_Korea_N13_011_2013_2013_01_23	NLP	GEN	NNT	NGT	NAT	NSS	DCT	DET	FSN	TWT	NGG	NVT	NSN	NGS	NGT			EPI_ISL_328958_A_mallard_duck_Netherlands_56_2015_2015_08_22	D	D	N	N	N	D	D	D	D	D	D	N	D	N	N
	EPI_ISL_506158_A_pheasant_South_Korea_N13_010_2013_2013_01_23	NLP	GEN	NNT	NGT	NAT	NSS	DCT	DET	FSN	TWT	NGG	NVT	NSN	NGS	NGT			EPI_ISL_209453_A_duck_Anhui_A1710_2014_2014_04_22	D	N	D	N	N	D	D	D	D	D	D	N	D	N	N
	EPI_ISL_522_A_duck_Hokkaido_5_1977_1977_01_01	NLP	NDN	NST	NGT	NAT	SSS	DCT	DET	FSN	TWT	NGG	NVT	NSN	NGS	NGT			EPI_ISL_209475_A_duck_Anhui_A1834_2014_2014_04_22	D	N	D	N	N	D	D	D	D	D	D	N	D	N	N
	EPI_ISL_5345_A_blue_winged_teal_Ohio_908_2002_2002_09_07	NPS	NNN	NNT	NGT	NAT	SSS	DCT	DET	FSN	TWT	NGG	NVT	NSN	NGS	NGT			EPI_ISL_209477_A_duck_Anhui_A1836_2014_2014_04_22	D	N	D	N	N	D	D	D	D	D	D	N	D	N	N
	EPI_ISL_63148_A_ruddy_turnstone_Delaware_Sg_00469_2008_2008_05_21	NYS	NNN	NST	NGT	NAT	SSS	DCT	DET	FSN	TWT	NGG	NVT	NSN	NGS	NGT			EPI_ISL_209478_A_duck_Anhui_A1838_2014_2014_04_22	D	N	D	N	N	D	D	D	D	D	D	N	D	N	N
	EPI_ISL_63486_A_duck_Korea_S71_2007_2007_01_01	NLP	NEN	NNT	NGT	NAT	SSS	ECT	DET	FSN	NWA	NGG	NVT	NSN	NGS	---			EPI_ISL_209570_A_duck_Anhui_A1458_2014_2014_04_22	D	N	D	N	N	D	D	D	D	D	D	N	D	N	N
	EPI_ISL_63487_A_duck_Korea_S72_2007_2007_01_01	NLP	NEN	NNT	NGT	NAT	SSS	DCT	DET	FSN	NWA	NGG	NVI	NSN	NGS	---			EPI_ISL_167460_A_mallard_Jiangxi_1_19_2010_2010_01_16	D	N	D	N	N	D	D	D	D	D	D	N	D	N	N
	EPI_ISL_63573_A_northern_pintail_Saskatchewan_22910_2007_2007_08_10	NPS	NNN	NNT	NGT	NAT	SSS	DCT	DET	FSN	TWT	NGG	NVT	NSN	NGS	NGT			EPI_ISL_167462_A_mallard_Jiangxi_2_5_2010_2010_01_14	D	N	D	N	N	D	D	D	D	D	D	N	D	N	N
	EPI_ISL_64023_A_American_black_duck_Quebec_11235_2006_2006_08_24	NPS	NNN	NNT	NGT	NAT	SSS	DCT	DET	FSN	TWT	NGG	NVT	NSN	NGS	NGT			EPI_ISL_18708428_A_duck_China_GVRI_400D17_2019_2019_12_12	D	N	D	N	N	D	D	D	D	D	D	N	D	N	N
	EPI_ISL_64380_A_mallard_Quebec_11040_2006_2006_08_19	NPS	NNN	NNT	NGT	NAT	SSS	DCT	DET	FSN	TWT	NGG	NVT	NSN	NGS	NGT			EPI_ISL_18708429_A_duck_China_GVRI_401D23_2019_2019_12_19	D	N	D	N	N	D	D	D	D	D	D	N	D	N	N
	EPI_ISL_64381_A_mallard_Quebec_11045_2006_2006_08_19	NPS	NNN	NNT	NGT	NAT	SSS	DCT	DET	FSN	TWT	NGG	NVT	NSN	NGS	NGT			EPI_ISL_19244027_A_chicken_China_284C1_2017_2017_05_04	D	N	D	N	N	D	D	D	D	D	D	N	D	N	N
	EPI_ISL_64388_A_mallard_Quebec_11121_2006_2006_08_20	NPS	NNN	NNT	NGT	NAT	SSS	DCT	DET	FSN	TWT	NGG	NVT	NSN	NGS	NGT			EPI_ISL_19818730_A_duck_Chongqing_M0309_2023_2023_03_09	D	N	D	N	N	D	D	D	D	D	D	N	D	N	N
	EPI_ISL_64390_A_mallard_Quebec_11194_2006_2006_08_24	NPS	NNN	NNT	NGT	NAT	SSS	DCT	DET	FSN	TWT	NGG	NVT	NSN	NGS	NGT			EPI_ISL_19818731_A_duck_Chongqing_M3923_2023_2023_03_09	D	N	D	N	N	D	D	D	D	D	D	N	D	N	N
	EPI_ISL_64391_A_mallard_Quebec_11247_2006_2006_08_24	NPS	NNN	NNT	NGT	NAT	SSS	DCT	DET	FSN	TWT	NGG	NVT	NSN	NGS	NGT			EPI_ISL_6780603_A_duck_China_322D22_2018_2018_03_12	D	N	D	N	N	D	D	D	D	D	D	N	D	N	N
	EPI_ISL_6460_A_mallard_Ohio_424_1988_1988_01_01	DLS	NNN	NNT	NGT	NAT	SSS	DCT	DET	FSN	TWT	NGG	NVT	NSN	NGS	NGT			EPI_ISL_18708431_A_duck_China_GVRI_403D49_2020_2020_01_02	D	D	D	N	N	D	D	D	D	D	D	N	D	N	N
	EPI_ISL_64896_A_mallard_Maryland_708_2005_2005_01_01	HPS	NNN	NNT	NGT	NAT	SSS	DCT	DET	FSN	TWT	NGG	NVT	NSN	NGS	NGT			EPI_ISL_19818740_A_duck_Guangdong_M5142_2023_2023_05_14	D	N	D	N	N	D	unknown	unknown	D	D	D	N	D	N	N
	EPI_ISL_64953_A_turkey_NC_353568_2005_2005_01_01	KLP	SDN	NSM	NGT	NAT	SSS	NCT	NKE	YSD	IWT	DGT	NVT	NST	NGS	NGT			EPI_ISL_365535_A_duck_Guangdong_S4214_2011_2011_12_31	D	N	D	N	N	D	D	D	D	D	D	N	D	N	N
	EPI_ISL_65337_A_turkey_Illinois_2004_2004_01_01	KLP	SDN	NSM	NGT	NAT	SSS	NCT	NKE	YSN	NWT	DGT	NVT	YST	NGS	NGT			EPI_ISL_9572782_A_duck_Vietnam_HN6561_2020_2020_09_04	D	D	N	N	N	D	D	D	D	D	D	N	D	N	N
	EPI_ISL_6533_A_blue_winged_teal_Ohio_31_1999_1999_10_16	NPS	NNN	NNT	NGT	NAT	SSS	DCT	DET	FSN	TWT	NGG	NVT	NSN	NGS	NGT			EPI_ISL_224897_A_duck_Shanghai_74_1_2009_2009_07_01	D	D	N	N	N	D	D	D	D	D	D	N	D	N	N
	EPI_ISL_65627_A_turkey_OH_313053_2004_2004_01_01	KLP	SDN	NSM	NGT	NAT	SSS	NCT	NKE	YSN	NWT	DGT	NVT	SST	NGS	NGT			EPI_ISL_19818747_A_duck_Jiangxi_M0209_2023_2023_02_09	D	D	N	N	N	D	D	D	D	D	D	N	D	N	N
	EPI_ISL_65658_A_American_black_duck_North_Carolina_675_075_2004_2004_01_01	NPS	NNN	NNT	NGT	NAT	SSS	DCT	DET	FSN	TWT	NGG	NVT	NSN	NGS	NGT			EPI_ISL_19818749_A_duck_Jiangxi_M0702_2023_2023_07_31	D	D	N	N	N	D	D	D	D	D	D	N	D	N	N
	EPI_ISL_66197_A_duck_Thailand_AY_354_2008_2008_01_01	DYF	NGN	NNT	NGT	NAT	SSS	DCT	DET	FSN	TWT	NGG	NVT	NSN	NGS	NGT			EPI_ISL_19818750_A_duck_Jiangxi_M21581_2023_2023_02_15	D	D	N	N	N	D	D	D	D	D	D	N	D	N	N
	EPI_ISL_6780603_A_duck_China_322D22_2018_2018_03_12	NLP	NDS	SST	NGT	NAT	SSS	DCT	DET	FSS	TWT	NGG	NVT	NSN	NGS	NGT			EPI_ISL_19818751_A_duck_Jiangxi_M2159_2023_2023_02_15	D	D	N	N	N	D	D	D	D	D	D	N	D	N	N
	EPI_ISL_6781438_A_duck_China_Influenza_A_virus_2019_2019_03_18	NLP	NDS	SST	NGT	NAT	SSS	DCT	DET	FSN	TWT	NGG	NVT	NSN	NGS	NGT			EPI_ISL_19818754_A_duck_Jiangxi_M3185_2023_2023_03_31	D	D	N	N	N	D	D	D	D	D	D	N	D	N	N
	EPI_ISL_68401_A_mallard_Minnesota_282_2000_2000_01_01	NPS	NNN	NNT	NGT	NAT	SSS	DCT	DET	FSN	TWT	NGG	NVT	NSN	NGS	NGT			EPI_ISL_19809961_A_chicken_Vietnam_LBFecal227MC_2022_2022_09_30	D	D	N	N	N	D	N	D	D	N	N	N	D	N	N
	EPI_ISL_6933_A_mallard_Ohio_48_1986_1986_10_20	DLS	NNN	NNT	NGT	NAT	SSS	DCT	DET	FSN	TWT	NGG	NVT	NSN	NGS	NGT			EPI_ISL_18873803_A_turkey_Ohio_NVSL_000851_002_2024_2024_01_03	D	D	D	N	N	N	N	D	D	N	D	D	N	N	N
	EPI_ISL_69986_A_turkey_England_1969_1969_01_01	DFP	NDN	NST	NGT	NAT	SSS	DCT	GET	SSN	TWT	DGG	NVT	NSN	---	---			EPI_ISL_18873825_A_turkey_Ohio_NVSL_001680_001_2024_2024_01_08	D	D	N	N	N	N	N	D	D	N	D	N	N	N	N
	EPI_ISL_69990_A_Turkey_England_69_1969_01_01	DFP	NDN	NST	NGT	NAT	SSS	DCT	GET	SSN	TWT	DGG	NVT	NSN	NGS	NGT			EPI_ISL_19266386_A_turkey_Ohio_A02685219_2024_2024_01_11	D	D	N	N	N	N	N	D	D	N	D	N	N	N	N
	EPI_ISL_6999_A_mallard_Maryland_681_2005_2005_01_01	HPS	NNN	NNT	NGT	NAT	SSS	DCT	DET	FSN	TWT	NGG	NVT	NSN	NGS	NGT			EPI_ISL_20187775_A_turkey_Ohio_24_672_2024_2024_01_11	D	D	N	N	N	N	N	D	D	N	D	N	N	N	N
	EPI_ISL_7000_A_mallard_Maryland_691_2005_2005_01_01	HPS	NNN	NNT	NGT	NAT	SSS	DCT	DET	FSN	TWT	NGG	NVT	NSN	NGS	NGT			EPI_ISL_20083211_A_turkey_Ohio_24_026950_001_2024_2024_09_10	D	D	N	D	N	N	N	D	D	N	D	N	N	N	N
	EPI_ISL_7001_A_mallard_Maryland_631_2005_2005_01_01	HPS	NNN	NNT	NGT	NAT	SSS	DCT	DET	FSN	TWT	NGG	NVT	NSN	NGS	NGT			EPI_ISL_89260_A_quail_QC_FAV_10_2008_2008_05_09	D	D	D	N	N	D	N	D	D	D	D	N	N	N	N
	EPI_ISL_701027_A_Blue_winged_Teal_Wisconsin_AH0099825I_4_A_2016_2016_12_01	NPP	NNN	NNT	NGT	NAT	SSS	DCT	DET	FSN	TWT	NGG	NVT	NSN	NGS	NGT			EPI_ISL_17471717_A_turkey_Ohio_OH_7964_2021_2021_04_08	D	D	D	N	N	D	N	D	D	N	D	N	N	N	N
	EPI_ISL_70183_A_duck_Vietnam_OIE_2382_2009_2009_01_01	DLP	NDN	NNT	NGT	NAT	SSS	DCT	DET	FSN	TWT	NGG	NVT	NSN	NGS	NGT			EPI_ISL_25993_A_turkey_North_Carolina_353568_2005_2005_01_01	D	D	D	N	N	D	N	D	D	D	D	N	N	N	N
	EPI_ISL_7020_A_mallard_Maryland_615_2005_2005_01_01	HPS	NNN	NNT	NGT	NAT	SSS	DCT	DET	FSN	TWT	NGG	NVT	NSN	NGS	NGT			EPI_ISL_64953_A_turkey_NC_353568_2005_2005_01_01	D	D	D	N	N	D	N	D	D	D	D	N	N	N	N
	EPI_ISL_7021_A_mallard_Maryland_710_2005_2005_01_01	HPS	NNN	NNT	NGT	NAT	SSS	DCT	DET	FSN	TWT	NGG	NVT	NSN	NGS	NGT			EPI_ISL_170078_A_chicken_Changzhou_c02_2013_2014_04_17	D	D	N	N	N	N	N	D	D	D	N	N	N	N	N
	EPI_ISL_7172_A_mallard_Maryland_712_2005_2005_01_01	HPS	NNN	NNT	NGT	NAT	SSS	DCT	DET	FSN	TWT	NGG	NVT	NSN	NGS	NGT			EPI_ISL_19809962_A_chicken_Vietnam_LBOral137MC_2022_2022_04_09	D	D	N	N	N	D	N	D	D	N	N	N	N	N	N
	EPI_ISL_73977_A_white_backed_munia_Hong_Kong_4519_2009_2009_01_01	NLP	NDS	SST	NGT	NAT	SSS	DCT	DET	FSN	TWT	NGG	NVT	NSN	NGS	NGT			EPI_ISL_18873805_A_turkey_Ohio_NVSL_000851_004_2024_2024_01_03	D	D	D	N	N	N	N	D	D	N	D	D	D	N	N
	EPI_ISL_76499_A_pekin_duck_Korea_LBM176_2008_2008_02_01	NLP	SEN	NNT	NGT	NAT	NSS	DCT	DET	FSN	TWT	NGG	NVT	NSN	NGS	---			EPI_ISL_504028_A_Green_winged_teal_Mexico_HA_UIFMVZ169_2016_2016_12_04	D	D	N	N	N	D	D	D	D	N	D	N	D	N	N
	EPI_ISL_76500_A_pekin_duck_Korea_LBM448_2007_2007_03_01	NLP	NEN	NNT	NGT	NAT	SSS	DCT	DET	FSN	NWA	NGG	NVT	NSN	NGS	---			EPI_ISL_504036_A_Green_winged_teal_Mexico_HA_UIFMVZ456_2017_2017_01_22	D	D	N	N	N	D	D	D	D	N	D	N	D	N	N
	EPI_ISL_76501_A_pekin_duck_Korea_LBM78_2007_2007_01_01	NLP	NEN	NNT	KGT	NAT	SSS	DCT	DET	FSN	NWA	NGG	NVT	NSN	NGS	---			EPI_ISL_504056_A_Green_winged_teal_Mexico_HA_UIFMVZ465_2017_2017_01_22	D	D	N	N	N	D	D	D	D	N	D	N	D	N	N
	EPI_ISL_76502_A_mallard_duck_Korea_LBM1621_2007_2007_12_01	NLP	NEN	NNT	NGT	NAT	NSS	DCT	DET	FSN	NWE	NGG	NVT	NSN	NGS	---			EPI_ISL_504092_A_Blue_winged_teal_Mexico_HA_UIFMVZ478_2017_2017_01_22	D	D	N	N	N	D	D	D	D	N	D	N	D	N	N
	EPI_ISL_76504_A_pekin_duck_Korea_LBM1354_2006_2006_12_01	NLP	SEN	NNT	NGT	NAT	NSS	DCT	DET	FSN	TWT	NGG	NVT	NSN	NGS	---			EPI_ISL_104489_A_turkey_Ontario_FAV_3_2011_2011_07_06	D	D	D	N	N	D	N	D	D	N	D	N	D	N	N
	EPI_ISL_76505_A_mallard_duck_Korea_LBM397_2007_2007_03_01	NLP	SEN	NST	NGT	NAT	NSS	DCT	DET	FSN	TWT	NGG	NVT	NSN	NGS	---			EPI_ISL_235753_A_turkey_OH_313053_CIP046_RGJS49_2004_2004_01_01	D	D	D	N	N	D	N	D	D	N	D	N	D	N	N
	EPI_ISL_79637_A_mallard_Germany_BW_SR519_2007_2007_10_22	DLL	SDN	NST	NGT	NAT	SSS	DCT	DET	FSN	TWA	NGG	NVT	NSN	NGS	NGT			EPI_ISL_235757_A_turkey_OH_313053_CIP046_RGJS54_2004_2004_01_01	D	D	D	N	N	D	N	D	D	N	D	N	D	N	N
	EPI_ISL_79638_A_mallard_Germany_BW_SR520_2007_2007_10_22	DLL	SDN	NST	NGT	NAT	SSS	DCT	DET	FSN	TWA	NGG	NVT	NSN	NGS	NGT			EPI_ISL_235758_A_turkey_OH_313053_CIP046_RGJS44_2004_2004_01_01	D	D	D	N	N	D	N	D	D	N	D	N	D	N	N
	EPI_ISL_79639_A_mallard_Germany_BW_SR530_2007_2007_11_07	DLL	SDN	NST	NGT	NAT	SSS	DCT	DET	FSN	TWA	NGG	NVT	NSN	NGS	NGT			EPI_ISL_235760_A_turkey_OH_313053_CIP046_RGJS72_2004_2004_01_01	D	D	D	N	N	D	N	D	D	N	D	N	D	N	N
	EPI_ISL_79640_A_mallard_Germany_BW_SR632_2008_2008_01_23	DLL	SDN	NST	NGT	NAT	SSS	DCT	DET	FSN	TWA	NGE	NVT	NSN	NGS	NGT			EPI_ISL_235761_A_turkey_OH_313053_CIP046_RGJS70_2004_2004_01_01	D	D	D	N	N	D	N	D	D	N	D	N	D	N	N
	EPI_ISL_8137_A_duck_Hong_Kong_245_77_1977_01_01	DLP	NDN	NST	NGT	NAT	SSS	DCT	DET	FSN	TWT	NGG	KVT	NSN	NGS	---			EPI_ISL_235762_A_turkey_OH_313053_CIP046_RGJS71_2004_2004_01_01	D	D	D	N	N	D	N	D	D	N	D	N	D	N	N
	EPI_ISL_8138_A_duck_Hong_Kong_940_80_1980_01_01	DLP	NDN	NST	NGT	NAT	SSS	DCT	DET	FSN	TWT	NGG	NVT	NSN	NGS	---			EPI_ISL_4591_A_turkey_Ohio_313053_04_2004_01_01	D	D	D	N	N	D	N	D	D	N	D	N	D	N	N
	EPI_ISL_81842_A_mallard_Alaska_44187_043_2006_2006_08_19	DYS	NNN	NST	NGT	NAT	SSS	DCT	DET	FSN	TWT	NGG	NVT	NSN	NGS	NGT			EPI_ISL_65627_A_turkey_OH_313053_2004_2004_01_01	D	D	D	N	N	D	N	D	D	N	D	N	D	N	N
	EPI_ISL_81844_A_mallard_Alaska_44185_043_2006_2006_08_19	DYS	NNN	NST	NGT	NAT	SSS	DCT	DET	FSN	TWT	NGG	NVT	NSN	NGS	NGT			EPI_ISL_209479_A_duck_Anhui_A1840_2014_2014_04_22	D	D	N	N	N	D	D	D	D	D	D	N	D	N	N
	EPI_ISL_81845_A_mallard_Alaska_44185_078_2006_2006_08_19	DYS	NNN	NST	NGT	NAT	SSS	DCT	DET	FSN	TWT	NGG	NVT	NSN	NGS	NGT			EPI_ISL_4601_A_turkey_North_Carolina_12344_03_2003_01_01	D	D	D	N	N	D	N	D	D	N	D	N	D	N	N
	EPI_ISL_81846_A_mallard_Alaska_44185_067_2006_2006_08_19	DYS	NNN	NST	NGT	NAT	SSS	DCT	DET	FSN	TWT	NGG	NVT	NSN	NGS	NGT			EPI_ISL_4602_A_turkey__Minnesota_764_2_03_2003_01_01	D	D	D	N	N	D	N	D	D	N	D	N	D	N	N
	EPI_ISL_81847_A_mallard_Alaska_44187_129_2006_2006_08_19	DYS	NNN	NST	NGT	NAT	SSS	DCT	DET	FSN	TWT	NGG	NVT	NSN	NGS	NGT			EPI_ISL_65337_A_turkey_Illinois_2004_2004_01_01	D	D	D	N	N	D	N	D	D	N	D	N	D	N	N
	EPI_ISL_81852_A_mallard_Alaska_44185_044_2006_2006_08_19	DYS	NNN	NST	NGT	NAT	SSS	DCT	DET	FSN	TWT	NGG	NVT	NSN	NGS	NGT			EPI_ISL_19640574_A_mallard_Minnesota_MN20_205E_T1_2020_2020_09_15	D	N	D	N	D	unknown	D	D	D	D	unknown	N	D	D	N
	EPI_ISL_81853_A_mallard_Alaska_44187_131_2006_2006_08_19	DYS	NNN	NST	NGT	NAT	SSS	DCT	DET	FSN	TWT	NGG	NVT	NSN	NGS	NGT			EPI_ISL_19818743_A_duck_Jiangsu_M21732_2023_2023_02_17	D	N	D	N	N	D	D	D	D	D	D	N	D	unknown	N
	EPI_ISL_82483_A_mallard_Washington_44242_124_2006_2006_07_23	NPS	NNN	NNT	NGT	NAT	SSS	DCT	DET	FSN	TWT	NGG	NVT	NSN	NGS	NGT			EPI_ISL_8137_A_duck_Hong_Kong_245_77_1977_01_01	D	D	N	N	N	D	D	D	D	D	D	D	D	N	unknown
	EPI_ISL_8434_A_mallard_MN_290_99_1999_01_01	DYP	NNN	NST	NGT	NAT	SSS	DCT	DET	FSN	TWT	NGG	NVT	NSN	NGS	NGT			EPI_ISL_63487_A_duck_Korea_S72_2007_2007_01_01	D	D	N	N	N	D	D	D	D	D	D	N	D	N	unknown
	EPI_ISL_84464_A_duck_Korea_D42_2007_2007_04_01	NLP	NEN	NNT	NGT	NAT	NSS	DCT	DET	FSN	NWA	NGG	NVT	NSN	NGS	---			EPI_ISL_69986_A_turkey_England_1969_1969_01_01	D	D	N	N	N	D	D	D	D	D	D	N	D	unknown	unknown
	EPI_ISL_84465_A_duck_Korea_D43_2007_2007_04_01	NLS	NEN	NNT	NGT	NAT	NSS	DCT	DET	FSN	TWA	NGG	NVT	NSN	NGS	---			EPI_ISL_13930_A_aquatic_bird_Korea_CN_2_2004_2004_01_01	D	D	N	N	N	N	D	D	D	D	D	N	unknown	unknown	unknown
	EPI_ISL_8456_A_mallard_MN_68_99_1999_01_01	DYP	NNN	NST	NGT	NAT	SSS	DCT	DET	FSN	TWT	NGG	NVT	NSN	NGS	NGT			EPI_ISL_3152_A_Chicken_Nanchang_3_120_2001_2001_03_01	D	D	N	N	N	D	D	D	D	D	D	unknown	unknown	unknown	unknown
	EPI_ISL_84829_A_mallard_New_Zealand_449_84_2004_2004_01_01	DLS	NDN	NST	NGT	NAT	SSS	DCT	DET	FSN	TWA	NGG	NVT	NSN	NGS	NGT			EPI_ISL_307646_A_ruddy_turnstone_New_Jersey_UGAI17_2629_2017_2017_05_19	D	D	N	N	N	D	D	D	unknown	unknown	unknown	unknown	unknown	unknown	unknown
	EPI_ISL_85061_A_mallard_Interior_Alaska_6MP0991_2006_2006_08_19	DYS	NNN	NST	NGT	NAT	SSS	DCT	DET	FSN	TWT	NGG	NVT	NSN	NGS	NGT			EPI_ISL_84465_A_duck_Korea_D43_2007_2007_04_01	N	D	N	N	N	N	D	D	D	D	D	N	D	N	unknown
	EPI_ISL_85062_A_mallard_Interior_Alaska_6MP0992_2006_2006_08_19	DYS	NNN	NST	NGT	NAT	SSS	DCT	DET	FSN	TWT	NGG	NVT	NSN	NGS	NGT			EPI_ISL_33358_A_ruddy_turnstone_New_Jersey_Sg_00555_2008_2008_05_22	N	D	N	N	N	D	D	D	D	D	D	N	D	N	unknown
	EPI_ISL_85163_A_American_green_winged_teal_Wisconsin_08OS2292_2008_2008_10_20	NPT	NNN	NNT	NGT	NAT	SSS	DCT	DVT	FSN	TWT	NGG	NVT	NSN	NGS	NGT			EPI_ISL_196417_A_duck_Vietnam_HU1_1044_2014_2014_09_01	N	N	D	N	N	D	D	D	D	D	D	N	D	N	unknown
	EPI_ISL_85164_A_gadwall_Wisconsin_08OS2293_2008_2008_10_20	NPT	NNN	NNT	NGT	NAT	SSS	DCT	DVT	FSN	TWT	NGG	NVT	NSN	NGS	NGT			EPI_ISL_93961_A_duck_Korea_JS53_2004_2004_12_05	N	D	N	N	N	N	D	D	D	D	D	N	D	N	N
	EPI_ISL_85174_A_American_green_winged_teal_Wisconsin_08OS2291_2008_2008_10_20	NPT	NNN	NNT	NGT	NAT	SSS	DCT	DVT	FSN	TWT	NGG	NVT	NSN	NGS	NGT			EPI_ISL_19733241_A_chicken_Jiangsu_W23910_2017_2017_02_01	N	N	D	N	N	D	D	D	D	D	D	N	D	N	N
	EPI_ISL_8807_A_pintail_duck_ALB_86_1976_1976_08_13	DYS	SNN	NST	NGT	NAT	SSS	DCT	DET	FSN	TWT	NGG	NVT	NSN	NGS	NGT			EPI_ISL_19755969_A_mallard_USA_002982_005_2025_2025_01_01	N	D	D	N	N	D	D	D	D	D	D	N	D	N	N
	EPI_ISL_8814_A_pintail_duck_ALB_627_1979_1979_08_13	DYS	SNN	NST	NGT	NAT	SSS	DCT	DET	FSN	TWT	NGG	NVT	NSN	NGS	NGT			EPI_ISL_19755972_A_mallard_USA_002982_001_2025_2025_01_01	N	D	D	N	N	D	D	D	D	D	D	N	D	N	N
	EPI_ISL_89186_A_turkey_BC_1529_3_2005_2005_05_26	KLP	SDN	NSM	NGT	NAT	SSS	NCT	NKE	YSN	NWT	DGS	NVT	NSI	NGS	NGT			EPI_ISL_91525_A_duck_GuangXi_N42_2009_2009_11_24	N	D	N	N	N	D	D	D	D	D	D	N	D	N	N
	EPI_ISL_8925_A_duck_Hong_Kong_7_1975_1975_01_01	DLP	NDN	NST	NGT	NAT	SSS	DCT	DET	FSS	TWT	NGG	NVT	NSN	NGS	NGT			EPI_ISL_142394_A_ruddy_turnstone_New_Jersey_Sg_00513_2008_2008_05_28	N	D	N	N	N	D	D	D	D	D	D	N	D	N	N
	EPI_ISL_89260_A_quail_QC_FAV_10_2008_2008_05_09	KLP	SDN	NRM	NGT	NAT	SSS	NCT	NKE	YSN	NWI	DGS	NVT	NST	NGS	NGT			EPI_ISL_142398_A_ruddy_turnstone_New_Jersey_Sg_00519_2008_2008_05_28	N	D	N	N	N	D	D	D	D	D	D	N	D	N	N
	EPI_ISL_91525_A_duck_GuangXi_N42_2009_2009_11_24	NLS	NDN	NST	NGT	NAT	SSS	DCT	DET	FSN	TWT	NGG	NVT	NSN	NGS	NGT			EPI_ISL_142399_A_ruddy_turnstone_New_Jersey_Sg_00520_2008_2008_05_23	N	D	N	N	N	D	D	D	D	D	D	N	D	N	N
	EPI_ISL_93936_A_duck_Korea_GJ108_2007_2007_12_10	NLP	SEN	NNT	NGT	NAT	NSS	DCT	DET	FSN	TWT	NGG	NVT	NSN	NGS	NGT			EPI_ISL_142402_A_ruddy_turnstone_New_Jersey_Sg_00523_2008_2008_05_28	N	D	N	N	N	D	D	D	D	D	D	N	D	N	N
	EPI_ISL_93937_A_duck_Korea_GJ107_2007_2007_12_10	NLP	SEN	NNT	NGT	NAT	NSS	DCT	DET	FSN	TWT	NGG	NVT	NSN	NGS	NGT			EPI_ISL_142407_A_ruddy_turnstone_New_Jersey_Sg_00529_2008_2008_05_28	N	D	N	N	N	D	D	D	D	D	D	N	D	N	N
	EPI_ISL_93950_A_duck_Korea_U14_2_2007_2007_05_15	DLS	NEN	NNT	NGT	NAT	NSS	DCT	DET	FSN	NWA	NGG	NVT	NSN	NGS	NGT			EPI_ISL_142452_A_ruddy_turnstone_New_Jersey_Sg_00518_2008_2008_05_28	N	D	N	N	N	D	D	D	D	D	D	N	D	N	N
	EPI_ISL_93951_A_duck_Korea_U14_1_2007_2007_05_15	NLP	NEN	NNT	NGT	NAT	NSS	DCT	DET	FSN	NWA	NGG	NVT	NSN	NGS	NGT			EPI_ISL_142458_A_ruddy_turnstone_New_Jersey_Sg_00555_2008_2008_05_22	N	D	N	N	N	D	D	D	D	D	D	N	D	N	N
	EPI_ISL_93952_A_duck_Korea_U12_2007_2007_05_10	NLP	SEN	NNT	NGT	NAT	NSS	DCT	DET	FSN	TWT	NGG	NVT	NSN	NGS	NGT			EPI_ISL_142462_A_ruddy_turnstone_Delaware_Sg_00469_2008_2008_05_21	N	D	N	N	N	D	D	D	D	D	D	N	D	N	N
	EPI_ISL_93956_A_duck_Korea_U4_1_2007_2007_05_01	NLP	NEN	NNT	NGT	NAT	SSS	DCT	DET	FSN	NWA	NGG	NVT	NSN	NGS	NGT			EPI_ISL_18852465_A_northern_pintail_Delaware_ISU_A00285974_2007_2007_11_02	N	D	N	N	N	D	D	D	D	D	D	N	D	N	N
	EPI_ISL_93960_A_duck_Korea_U1_4_2007_2007_04_27	NLP	NEN	NNT	NGT	NAT	NSS	DCT	DET	FSN	NWA	NGG	NVT	NSN	NGS	NGT			EPI_ISL_29341_A_ruddy_turnstone_New_Jersey_Sg_00513_2008_2008_05_28	N	D	N	N	N	D	D	D	D	D	D	N	D	N	N
	EPI_ISL_93961_A_duck_Korea_JS53_2004_2004_12_05	NLS	NEN	NNT	NGT	NAT	NSS	DCT	DET	FSN	TWA	NGG	NVT	NSN	NGS	NGT			EPI_ISL_29342_A_ruddy_turnstone_New_Jersey_Sg_00518_2008_2008_05_28	N	D	N	N	N	D	D	D	D	D	D	N	D	N	N
	EPI_ISL_93962_A_duck_Korea_JS49_2004_2004_12_05	NLP	NEN	NNT	NGT	NAT	NSS	DCT	DET	FSN	TWA	NGG	NVT	NSN	NGS	NGT			EPI_ISL_33333_A_ruddy_turnstone_New_Jersey_Sg_00519_2008_2008_05_28	N	D	N	N	N	D	D	D	D	D	D	N	D	N	N
	EPI_ISL_93972_A_duck_Korea_KJ_2003_2003_12_21	NLP	NEN	NNT	NGT	NAT	NSS	DCT	DET	FSN	NWA	NGG	NVT	NSN	NGS	NGT			EPI_ISL_33339_A_ruddy_turnstone_New_Jersey_Sg_00529_2008_2008_05_28	N	D	N	N	N	D	D	D	D	D	D	N	D	N	N
	EPI_ISL_94087_A_mallard_Quebec_11093_2006_2006_08_20	NPS	NNN	NNT	NGT	NAT	SSS	DCT	DET	FSN	TWT	NGG	NVT	NSN	NGS	NGT			EPI_ISL_63148_A_ruddy_turnstone_Delaware_Sg_00469_2008_2008_05_21	N	D	N	N	N	D	D	D	D	D	D	N	D	N	N
	EPI_ISL_94092_A_ring_necked_duck_Ontario_15530_2005_2005_08_26	NPS	NNN	NNT	NGT	NAT	SSS	DCT	GET	FSN	TWT	NGG	NVT	NSN	NGS	NGT			EPI_ISL_19818741_A_duck_Jiangsu_M21539_2023_2023_02_15	N	N	D	N	N	D	D	D	D	D	D	N	D	N	N
	EPI_ISL_95399_A_northern_pintail_Wisconsin_2737_2009_2009_10_17	NPT	NNN	NNT	NGT	NAT	SSS	DCT	DET	FSN	TWT	NGG	NVT	NSN	NGS	NGT			EPI_ISL_19818742_A_duck_Jiangsu_M21542_2023_2023_02_15	N	N	D	N	N	D	D	D	D	D	D	N	D	N	N
	EPI_ISL_95400_A_blue_winged_teal_Wisconsin_2720_2009_2009_10_17	NPS	NNN	NNT	NGT	NAT	SSS	DCT	DET	FSN	TWT	NGG	NVT	NSN	NGS	NGT			EPI_ISL_177706_A_duck_Vietnam_1501_2014_2014_11_18	N	N	D	N	N	D	D	D	D	D	D	N	D	N	N
	EPI_ISL_95418_A_mallard_Wisconsin_2575_2009_2009_10_06	NPT	NNN	NNT	NGT	NAT	SSS	DCT	DET	FSN	TWT	NGG	NVT	NSN	NGS	NGT			EPI_ISL_196407_A_duck_Vietnam_HU1_1128_2014_2014_09_01	N	N	D	N	N	D	D	D	D	D	D	N	D	unknown	unknown
	EPI_ISL_95420_A_mallard_Wisconsin_2549_2009_2009_10_05	NPT	NNN	NNT	NGT	NAT	SSS	DCT	DET	FSN	TWT	NGG	NVT	NSN	NGS	NGT			EPI_ISL_1453_A_Chicken_Italy_5783_95_1995_01_01	unknown	unknown	unknown	unknown	unknown	unknown	unknown	unknown	unknown	unknown	D	N	D	N	unknown
	EPI_ISL_95434_A_blue_winged_teal_Wisconsin_3060_2009_2009_10_17	NPS	NNN	NNT	NGT	NAT	SSS	DCT	DET	FSN	TWT	NGE	NVT	NSN	NGS	NGT			EPI_ISL_1454_A_Chicken_Italy_5945_95_1995_01_01	unknown	unknown	unknown	unknown	unknown	unknown	unknown	unknown	unknown	unknown	D	N	D	N	unknown
	EPI_ISL_95461_A_mallard_Wisconsin_2543_2009_2009_10_05	NPS	NNN	NNT	NGT	NAT	SSS	DCT	DET	FSN	TWT	NGG	NVT	NSN	NGS	NGT			EPI_ISL_1455_A_Chicken_Italy_5954_95_1995_01_01	unknown	unknown	unknown	unknown	unknown	unknown	unknown	unknown	unknown	unknown	D	N	D	N	unknown
	EPI_ISL_9572742_A_duck_Vietnam_HN6617_2020_2020_09_29	NLP	SDN	NST	NGT	NAT	SSS	DCT	DVT	FSN	TWT	NGG	NVT	NSN	NGS	NGT			EPI_ISL_20074890_A_duck_Vietnam_NCVD_23CB6V4S2_2023_2023_07_14	unknown	D	N	N	N	D	D	D	D	D	D	N	D	N	D
	EPI_ISL_9572755_A_duck_Vietnam_HN6479_2020_2020_07_29	NLP	SDN	NST	NGT	NAT	SSS	DCT	DVT	FSN	TWT	NGG	NVT	NSN	NGS	NGT			EPI_ISL_19116197_A_chicken_Vietnam_LBOral41HV_2020_2020_07_01	unknown	unknown	unknown	D	D	D	N	D	D	D	unknown	D	D	D	N
	EPI_ISL_9572766_A_Muscovy_duck_Vietnam_HN6220_2020_2020_04_03	DFP	SDN	NGT	NGT	NAT	SSS	DCT	DVA	FSN	TWT	NGG	NVT	NSN	NGS	NGT			EPI_ISL_165383_A_mallard_Netherlands_9_2011_2011_09_14	unknown	unknown	unknown	N	N	N	D	D	D	D	D	N	D	N	N
	EPI_ISL_9572772_A_duck_Vietnam_HN6425_2020_2020_07_03	DFP	SDN	NGT	NGT	NAT	SSS	DCT	DVT	FSN	TWT	NGG	NVT	NSN	NGS	NGT			EPI_ISL_165404_A_mallard_Netherlands_55_2010_2010_10_13	unknown	unknown	unknown	N	N	N	D	D	D	D	D	N	D	N	N
	EPI_ISL_9572774_A_duck_Vietnam_HN6569_2020_2020_09_04	DLS	SNN	NNT	NGT	NAT	SSS	DCT	DVT	FSN	TWT	NGG	NVT	NSN	NGS	NGT			EPI_ISL_165415_A_mallard_Netherlands_10_2011_2011_09_14	unknown	unknown	unknown	N	N	N	D	D	D	D	D	N	D	N	N
	EPI_ISL_9572777_A_duck_Vietnam_HN6471_2020_2020_07_29	NLP	SDN	NST	NGT	NAT	SSS	DCT	DVT	FSN	TWT	NGG	NVT	NSN	NGS	NGT			EPI_ISL_165367_A_mallard_Netherlands_56_2008_2008_10_08	unknown	unknown	unknown	N	N	D	D	D	D	D	D	N	D	N	N
	EPI_ISL_9572782_A_duck_Vietnam_HN6561_2020_2020_09_04	DLS	SNN	NNT	NGT	NAT	SSS	DCT	DVT	LSN	TWT	NGG	NVT	NSN	NGS	NGT			EPI_ISL_165376_A_mallard_Netherlands_47_2008_2008_10_08	unknown	unknown	unknown	N	N	D	D	D	D	D	D	N	D	N	N
	EPI_ISL_9572786_A_duck_Vietnam_HN6211_2020_2020_04_03	DFP	SDN	NGT	NGT	NAT	SSS	DCT	DVA	FSN	TWT	NGG	NVT	NSN	NGS	NGT			EPI_ISL_165390_A_mallard_Netherlands_48_2008_2008_10_08	unknown	unknown	unknown	N	N	D	D	D	D	D	D	N	D	N	N
	EPI_ISL_9572788_A_duck_Vietnam_HN6219_2020_2020_04_03	DFP	SDN	NGT	NGT	NAT	SSS	DCT	DVA	FSN	TWT	NGG	NVT	NSN	NGS	NGT			EPI_ISL_165394_A_mallard_Netherlands_50_2008_2008_10_08	unknown	unknown	unknown	N	N	D	D	D	D	D	D	N	D	N	N
	EPI_ISL_9572790_A_duck_Vietnam_HN6212_2020_2020_04_03	DFP	SDN	NGT	NGT	NAT	SSS	DCT	DVA	FSN	TWT	NGG	NVT	NSN	NGS	NGT			EPI_ISL_165397_A_mallard_Netherlands_39_2008_2008_10_08	unknown	unknown	unknown	N	N	D	D	D	D	D	D	N	D	N	N
	EPI_ISL_9572810_A_duck_Vietnam_QN6589_2020_2020_09_25	NLP	SDN	NST	NGT	NAT	SSS	DCT	DVT	FSN	TWT	NGG	NVT	NSN	NGS	NGT			EPI_ISL_165402_A_mallard_Netherlands_44_2008_2008_10_08	unknown	unknown	unknown	N	N	D	D	D	D	D	D	N	D	N	N
	EPI_ISL_9572811_A_Muscovy_duck_Vietnam_QN6305_2020_2020_05_22	NLP	SDN	NST	NGT	NAT	SSS	DCT	DVT	FSN	TWT	NGG	NVT	NSN	NGS	NGT			EPI_ISL_165421_A_mallard_Netherlands_34_2010_2010_11_22	unknown	unknown	unknown	N	N	D	D	D	D	D	D	N	D	N	N
	EPI_ISL_9572817_A_duck_Vietnam_QN6586_2020_2020_09_25	NLP	SDN	NST	NGT	NAT	SSS	DCT	DVT	FSN	TWT	NGG	NVT	NSN	NGS	NGT			EPI_ISL_209498_A_duck_Guangdong_G1529_2014_2014_04_15	unknown	unknown	unknown	N	N	D	D	D	D	D	D	N	D	N	N
	EPI_ISL_9572822_A_Muscovy_duck_Vietnam_QN6297_2020_2020_05_22	NLP	SDN	NST	NGT	NAT	SSS	DCT	DVT	FSN	TWT	NGG	NVT	NSN	NGS	NGT			EPI_ISL_20176418_A_mallard_USA_023707_001_2025_2025_01_01	unknown	D	N	N	N	D	D	D	D	D	D	N	D	N	N
	EPI_ISL_99256_A_shorebird_Delaware_Bay_485_2008_2008_05_17	DYS	NNN	NST	NGT	NAT	SSS	DCT	DET	FSN	TWT	NGG	NVT	NSN	NGS	NGT			EPI_ISL_200389_A_duck_Hunan_04_14_YYGK0451_Z_O_2015_Mixed__2015_04_14	unknown	D	N	N	N	D	D	D	D	D	D	N	D	N	N
	EPI_ISL_99355_A_shorebird_Delaware_Bay_280_1999_1999_05_24	DYS	NNN	NST	NGT	NAT	SSS	DCT	DET	FSN	TWT	NGE	NVT	NSN	NGS	NGT			EPI_ISL_158784_A_duck_Vietnam_LBM446_2013_2013_03_07	unknown	N	D	N	N	D	D	D	D	D	D	N	D	N	N
	EPI_ISL_99362_A_shorebird_Delaware_Bay_215_1999_1999_05_24	DYS	NNN	NST	NGT	NAT	SSS	DCT	DET	FSN	TWT	NGE	NVT	NSN	NGS	NGT			EPI_ISL_209476_A_duck_Anhui_A1835_2014_2014_04_22	unknown	unknown	unknown	N	N	D	D	D	D	D	D	N	D	N	N
	EPI_ISL_99363_A_shorebird_Delaware_Bay_214_1999_1999_05_24	DYS	NNN	NST	NGT	NAT	SSS	DCT	DET	FSN	TWT	NGE	NVT	NSN	NGS	NGT			EPI_ISL_388959_A_duck_Vietnam_LBM836_2015_2015_12_08	unknown	unknown	D	N	N	D	D	D	D	D	D	N	D	N	N
	EPI_ISL_99364_A_shorebird_Delaware_Bay_212_1999_1999_05_24	DYS	NNN	NST	NGT	NAT	SSS	DCT	DET	FSN	TWT	NGE	NVT	NSN	NGS	NGT			EPI_ISL_303852_A_ruddy_turnstone_Delaware_Bay_205_2017_2017_05_21	unknown	unknown	unknown	unknown	unknown	unknown	unknown	unknown	unknown	unknown	unknown	N	D	N	N
	EPI_ISL_99365_A_shorebird_Delaware_Bay_210_1999_1999_05_24	DYS	NNN	NST	NGT	NAT	SSS	DCT	DET	FSN	TWT	NGE	NVT	NSN	NGS	NGT			EPI_ISL_189979_A_duck_Peru_P114_2009_2009_05_12	unknown	unknown	unknown	unknown	unknown	unknown	unknown	unknown	unknown	unknown	unknown	unknown	D	N	N
	EPI_ISL_99366_A_shorebird_Delaware_Bay_208_1999_1999_05_24	DYS	NNN	NST	NGT	NAT	SSS	DCT	DET	FSN	TWT	NGE	NVT	NSN	NGS	NGT			EPI_ISL_209458_A_duck_Anhui_A1791_2014_2014_04_22	unknown	unknown	unknown	unknown	unknown	unknown	unknown	unknown	unknown	unknown	unknown	unknown	D	N	N
	EPI_ISL_99367_A_shorebird_Delaware_Bay_206_1999_1999_05_24	DYS	NNN	NST	NGT	NAT	SSS	DCT	DET	FSN	TWT	NGE	NVT	NSN	NGS	NGT			EPI_ISL_19640575_A_mallard_Minnesota_MN20_206E_T1_2020_2020_09_15	unknown	N	D	N	D	unknown	D	D	D	D	D	N	D	D	N
	EPI_ISL_99369_A_shorebird_Delaware_Bay_200_1999_1999_05_24	DYS	NNN	NST	NGT	NAT	SSS	DCT	DET	FSN	TWT	NGE	NVT	NSN	NGS	NGT			EPI_ISL_135238_A_American_black_duck_St__John_s_GR252_2011_2011_08_31	unknown	unknown	unknown	unknown	unknown	unknown	unknown	unknown	unknown	unknown	unknown	unknown	unknown	unknown	N
	EPI_ISL_99370_A_shorebird_Delaware_Bay_195_1999_1999_05_24	DYS	NNN	NST	NGT	NAT	SSS	DCT	DET	FSN	TWT	NGE	NVT	NSN	NGS	NGT			EPI_ISL_135239_A_American_black_duck_St__John_s_GR256_2011_2011_08_31	unknown	unknown	unknown	unknown	unknown	unknown	unknown	unknown	unknown	unknown	unknown	unknown	unknown	unknown	N
	EPI_ISL_99371_A_shorebird_Delaware_Bay_189_1999_1999_05_24	DYS	NNN	NST	NGT	NAT	SSS	DCT	DET	FSN	TWT	NGE	NVT	NSN	NGS	NGT			EPI_ISL_135240_A_American_black_duck_St__John_s_GR396_2011_2011_09_12	unknown	unknown	unknown	unknown	unknown	unknown	unknown	unknown	unknown	unknown	unknown	unknown	unknown	unknown	N
	EPI_ISL_99375_A_ruddy_turnstone_Delaware_Bay_142_1999_1999_05_24	DYS	NNN	NST	NGT	NAT	SSS	DCT	DET	FSN	TWT	NGG	NVT	NSN	NGS	NGT			EPI_ISL_135242_A_American_black_duck_St__John_s_GR490_2011_2011_09_14	unknown	unknown	unknown	unknown	unknown	unknown	unknown	unknown	unknown	unknown	unknown	unknown	unknown	unknown	N
	EPI_ISL_99376_A_shorebird_Delaware_Bay_123_1999_1999_05_24	DYS	NNN	NST	NGT	NAT	SSS	DCT	DET	FSN	TWT	NGE	NVT	NSN	NGS	NGT			EPI_ISL_135243_A_American_black_duck_St__John_s_GR679_2011_2011_10_12	unknown	unknown	unknown	unknown	unknown	unknown	unknown	unknown	unknown	unknown	unknown	unknown	unknown	unknown	N
	EPI_ISL_99378_A_shorebird_Delaware_Bay_120_1999_1999_05_24	DYS	NNN	NST	NGT	NAT	SSS	DCT	DET	FSN	TWT	NGE	NVT	NSN	NGS	NGT			EPI_ISL_144215_A_mallard_Sweden_68611_2007_2007_10_19	unknown	unknown	unknown	unknown	unknown	unknown	unknown	unknown	unknown	unknown	unknown	unknown	unknown	unknown	N
	EPI_ISL_99380_A_shorebird_Delaware_Bay_106_1999_1999_05_24	DYS	NNN	NST	NGT	NAT	SSS	DCT	DET	FSN	TWT	NGE	NVT	NSN	NGS	NGT			EPI_ISL_26359_A_duck_Belgium_15700_2008_2008_09_19	unknown	unknown	unknown	unknown	unknown	unknown	unknown	unknown	unknown	unknown	unknown	unknown	unknown	unknown	N
	EPI_ISL_99381_A_shorebird_Delaware_Bay_88_1999_1999_05_24	DYS	NNN	NST	NGT	NAT	SSS	DCT	DET	FSN	TWT	NGE	NVT	NSN	NGS	NGT			EPI_ISL_399486_A_Tadorna_tadorna_Belgium_1465_2009_2009_02_09	unknown	unknown	unknown	unknown	unknown	unknown	unknown	unknown	unknown	unknown	unknown	unknown	unknown	unknown	N
	EPI_ISL_99382_A_shorebird_Delaware_Bay_74_1999_1999_05_24	DYS	NNN	NST	NGT	NAT	SSS	DCT	DET	FSN	TWT	NGE	NVT	NSN	NGS	NGT			EPI_ISL_399506_A_Anas_platyrhynchos_Belgium_3792_2015_2015_09_17	unknown	unknown	unknown	unknown	unknown	unknown	unknown	unknown	unknown	unknown	unknown	unknown	unknown	unknown	N
	EPI_ISL_99413_A_red_knot_Delaware_Bay_252_1994_1994_05_23	DYS	DNN	NST	NGT	NAT	SSS	DCT	DET	FSN	TWT	NGE	NVT	NSN	NGS	NGT			EPI_ISL_63792_A_Tadorna_tadorna_Belgium_09_1465_2008_2008_11_26	unknown	unknown	unknown	unknown	unknown	unknown	unknown	unknown	unknown	unknown	unknown	unknown	unknown	unknown	N
	EPI_ISL_99427_A_ruddy_turnstone_Delaware_Bay_170_1994_1994_05_22	DYS	DNN	NST	NGT	NAT	SSS	DCT	DET	FSN	TWT	NGE	NVT	NSN	NGS	NGT			EPI_ISL_95478_A_Teal_Norway_10_1037_2010_2010_01_01	unknown	unknown	unknown	unknown	unknown	unknown	unknown	unknown	unknown	unknown	unknown	unknown	unknown	unknown	N
	EPI_ISL_99439_A_ruddy_turnstone_Delaware_Bay_81_1994_1994_05_22	DYS	DNN	NST	NGT	NAT	SSS	DCT	DKT	FSN	TWT	NGE	NVT	NSN	NGS	NGT			EPI_ISL_136684_A_duck_Hokkaido_67_2008_2008_10_10	unknown	unknown	unknown	unknown	unknown	unknown	D	D	D	D	D	N	D	N	unknown
	EPI_ISL_99441_A_shorebird_Delaware_Bay_64_1994_1994_05_22	DYS	DNN	NST	NGT	NAT	SSS	DCT	DET	FSN	TWT	NGE	NVT	NSN	NGS	NGT			EPI_ISL_2796_A_Duck_Ontario_05_00_2000_01_01	unknown	unknown	unknown	unknown	unknown	unknown	N	D	D	N	D	N	D	unknown	unknown
	EPI_ISL_99443_A_shorebird_Delaware_Bay_3_1994_1994_05_22	DYS	DNN	NST	NGT	NAT	SSS	DCT	DET	FSN	TWT	NGE	NVT	NSN	NGS	NGT			EPI_ISL_2797_A_Mallard_France_M_2515_01_2001_01_01	unknown	unknown	unknown	unknown	unknown	D	D	D	D	D	D	N	D	unknown	unknown
	EPI_ISL_9951121_A_duck_Bangladesh_18D1577_2021_2021_01_04	DLP	SDN	NST	NGT	NAT	SSS	DCT	DET	FSN	TWT	NGG	NVT	NSN	NGS	NGT			EPI_ISL_2798_A_Nightingale_France_95125_95_1995_01_01	unknown	unknown	unknown	unknown	unknown	D	D	D	D	D	D	N	D	unknown	unknown
	EPI_ISL_99513_A_ruddy_turnstone_Delaware_Bay_136_1999_1999_05_24	DYS	NNN	NST	NGT	NAT	SSS	DCT	DET	FSN	TWT	NGG	NVT	NSN	NGS	NGT			EPI_ISL_124308_A_duck_Vietnam_OIE_1234_2012_2012_04_16	unknown	unknown	unknown	unknown	N	D	D	D	D	D	D	N	D	unknown	unknown
	EPI_ISL_378361_A_baikal_teal_Shanghai_SH_104_2013_2013_11_01	DLP	NNN	NNT	NGS	SAT	SSS	DCA	DET	FSN	TWT	NGG	NVT	NSN	NGS	NGT			EPI_ISL_134540_A_duck_Vietnam_OIE_3022_2011_2011_10_09	unknown	unknown	unknown	unknown	N	D	D	D	D	D	D	N	D	unknown	unknown
	EPI_ISL_167459_A_mallard_Jiangxi_1_15_2010_2010_01_16	ELF	NYT	TGN	NGT	TAQ	NL?	TCD	GAE	VDT	QWS	NGK	NLT	NTI	KGS	NGT			EPI_ISL_2818_A_finch_China_R172_02_2002_01_01	unknown	unknown	unknown	unknown	N	D	D	D	D	D	D	N	D	unknown	unknown
	EPI_ISL_19640574_A_mallard_Minnesota_MN20_205E_T1_2020_2020_09_15	SIL	NYT	TGN	NGT	TAQ	HL?	ACD	GAE	VDT	QWN	NG?	NLT	NTI	RGS	NGT			EPI_ISL_124305_A_duck_Vietnam_OIE_1212_2012_2012_04_16	unknown	unknown	unknown	unknown	N	D	D	D	D	D	D	N	D	unknown	unknown
	EPI_ISL_19640575_A_mallard_Minnesota_MN20_206E_T1_2020_2020_09_15	?IL	NYT	TGN	NGT	TAQ	HL?	ACD	GAE	VDT	QWN	NGK	NLT	NTI	RGS	NGT			EPI_ISL_70121_A_Turkey_England_69_1969_01_01	unknown	unknown	unknown	unknown	unknown	D	D	D	D	D	D	N	D	unknown	unknown
[truncated: 2 more columns]

## Sheet: canine
		18	22	24	38	54	61	79	97	110	142	149	181	262	301	499			18	22	24	38	54	61	79	97	110	142	149	181	262	301	499					18	22	24	38	54	61	79	97	110	142	149	181
	EPI_ISL_127502_A_canine_Korea_01_2007_2007_05_01	NLP	NEN	NNA	NGT	NAT	NSS	DCT	NET	FSN	TWT	NGG	NVT	NSN	NGS	NGT		EPI_ISL_16189_A_canine_Korea_GCVP01_2007_2007_01_01	---	---	---	---	N	N	D	N	D	D	D	N	D	---	---		---	Unknown		0	0	2	347	341	343	5	343	0	2	2	348
	EPI_ISL_128938_A_canine_Guangdong_2_2011_2011_02_01	NLP	NEN	NNA	NGT	NAT	NSS	DCT	NET	FSN	TWA	NGG	NVT	NSN	NGS	NGT		EPI_ISL_76503_A_canine_Korea_LBM412_2008_2008_10_01	D	D	D	N	N	N	D	N	D	D	D	N	D	N	---		D	non-glycosylation		347	347	345	0	6	4	343	5	348	346	346	0
	EPI_ISL_129593_A_canine_Zhejiang_1_2010_2010_09_30	NLP	NEN	NNA	NGT	NAT	NSP	DCT	NET	FSN	TWA	NGG	NVT	NSN	NGS	NGT		EPI_ISL_132771_A_canine_Beijing_362_2009_2009_12_17	D	D	D	N	N	N	D	N	D	D	D	N	D	N	D		N	glycosylation		2	2	2	2	2	2	1	1	1	1	1	1
	EPI_ISL_129987_A_canine_Korea_KRIBB01_2011_2011_11_01	NLP	NEN	NNA	NGT	NAT	NSS	DCT	NET	FSN	TWA	NGG	NVT	NSN	NGS	NGT		EPI_ISL_132775_A_canine_Beijing_420_2010_2010_01_08	D	D	D	N	N	N	D	N	D	D	D	N	D	N	D					349	349	349	349	349	349	349	349	349	349	349	349
	EPI_ISL_132766_A_canine_Liaoning_1585_2010_2010_04_06	NLP	NEN	NNA	NGT	NAT	NSS	DCT	NET	FSN	TWA	NGG	NVT	NSN	NGS	NGT		EPI_ISL_4168032_A_Canine_California_LACPHL_INF00002_2021_2021_08_06	---	---	---	---	---	---	---	---	---	---	---	---	---	---	N					347	347	347	347	347	347	348	348	348	348	348	348
	EPI_ISL_132767_A_canine_Beijing_1028_2010_2010_02_02	NLP	NEN	NNA	NGT	NAT	NSS	DCT	NET	FSN	TWA	NGG	NVT	NSN	NGN	NGT		EPI_ISL_132767_A_canine_Beijing_1028_2010_2010_02_02	D	D	D	N	N	N	D	N	D	D	D	N	D	D	N				canine	0	0	0.00576369	1	0.982709	0.988473	0.0143678	0.985632	0	0.00574713	0.00574713	1
	EPI_ISL_132768_A_canine_Beijing_511_2010_2010_01_03	NLP	NEN	NNA	NGT	NAT	NSS	DCA	NET	FSN	TWA	NGG	NVT	NSN	NGN	NGT		EPI_ISL_132768_A_canine_Beijing_511_2010_2010_01_03	D	D	D	N	N	N	D	N	D	D	D	N	D	D	N					1	1	0.994236	0	0.0172911	0.0115274	0.985632	0.0143678	1	0.994253	0.994253	0
	EPI_ISL_132769_A_canine_Beijing_418_2010_2010_01_08	NLP	NEN	NNA	NGT	NAT	NSS	DCA	NET	FSN	TWA	NGG	NVT	NSN	NGS	NGT		EPI_ISL_142882_A_canine_Guangdong_04_2011_2011_02_01	D	D	D	N	N	N	D	N	D	D	D	N	D	D	N
	EPI_ISL_132770_A_canine_Beijing_364_2009_2009_12_17	NLP	NEN	NNA	NGT	NAT	NSS	DCT	NET	FSN	TWA	NGG	NVT	NSN	NGS	NGT		EPI_ISL_234606_A_canine_North_Carolina_109904_2015_2015_07_29	D	D	D	N	N	N	D	D	D	D	D	N	D	N	N
	EPI_ISL_132771_A_canine_Beijing_362_2009_2009_12_17	NLP	NEN	NNA	NGT	NAT	NSS	DCA	NET	FSN	TWA	NGG	NVT	NSN	NGS	HGT		EPI_ISL_234609_A_canine_Indiana_96198_2015_2015_07_02	D	D	D	N	N	N	D	D	D	D	D	N	D	N	N
	EPI_ISL_132772_A_canine_Beijing_359_2009_2009_12_17	NLP	NEN	NNA	NGT	NAT	NSS	DCT	NET	FSN	TWA	NGG	NVT	NSN	NGS	NGT		EPI_ISL_379522_A_canine_Beijing_20170612_183_2017_2017_06_12	D	D	D	N	N	N	D	D	D	D	D	N	D	N	N
	EPI_ISL_132773_A_canine_Beijing_305_2009_2009_12_13	NLP	NEN	NNA	NGT	NAT	NSS	DCT	NET	FSN	TWA	NGG	NVT	NSN	NGS	NGT		EPI_ISL_129593_A_canine_Zhejiang_1_2010_2010_09_30	D	D	D	N	N	D	D	N	D	D	D	N	D	N	N
	EPI_ISL_132774_A_canine_Beijing_295_2009_2009_12_14	NLP	NEN	NNA	NGT	NAT	NSS	DCT	NET	FSN	TWA	SGG	NVT	NSN	NGS	NGT		EPI_ISL_190463_A_canine_Illinois_12191_2015_2015_04_15	D	D	D	N	N	D	D	N	D	D	D	N	D	N	N
	EPI_ISL_132775_A_canine_Beijing_420_2010_2010_01_08	NLP	NEN	NNA	NGT	NAT	NSS	DCA	NET	FSN	TWA	NGG	NVT	NSN	NGS	HGT		EPI_ISL_17277335_A_canine_China_15027_2019_2019_03_02	D	D	D	N	D	N	D	N	D	D	D	N	D	N	N
	EPI_ISL_132776_A_canine_Beijing_253_2009_2009_12_09	NLP	NEN	NNA	NGT	NAT	NSS	DCT	NET	FSN	TWA	NGG	NVT	NSN	NGS	NGT		EPI_ISL_308872_A_canine_California_20170411_20_2017_2017_04_01	D	D	D	N	D	N	D	N	D	D	D	N	D	N	N
	EPI_ISL_132777_A_canine_Liaoning_1578_2010_2010_04_06	NLP	NEN	NNA	NGT	NAT	NSS	DCT	NET	FSN	TWA	NGG	NVT	NSN	NGS	NGT		EPI_ISL_328525_A_canine_California_043670_2017_2017_03_24	D	D	D	N	D	N	D	N	D	D	D	N	D	N	N
	EPI_ISL_137602_A_canine_Thailand_CU_DC5299_2012_2012_01_15	NLP	NEN	NNA	NGT	NAT	NSS	DCT	NET	FSN	TWA	NGG	NVT	NSN	NGS	NGT		EPI_ISL_379542_A_canine_Beijing_20150124_300_2015_2015_01_24	D	D	D	N	D	N	D	N	D	D	D	N	D	N	N
	EPI_ISL_138947_A_canine_Guangdong_1_2011_2011_02_01	NLP	NEN	NNA	NGT	NAT	NSS	DCT	NET	FSN	TWA	NGG	NVT	NSN	NGS	NGT		EPI_ISL_379543_A_canine_Beijing_20150122_284_2015_2015_01_22	D	D	D	N	D	N	D	N	D	D	D	N	D	N	N
	EPI_ISL_138948_A_canine_Guangdong_05_2011_2011_02_01	NLP	NEN	NNA	NGT	NAT	NSS	DCT	NET	FSN	TWA	NGG	NVT	NSN	NGS	NGT		EPI_ISL_379544_A_canine_Beijing_20150120_265_2015_2015_01_20	D	D	D	N	D	N	D	N	D	D	D	N	D	N	N
	EPI_ISL_138997_A_canine_Korea_CY009_2010_2010_10_01	NLP	NEN	NNA	NGT	NAT	NSS	DCT	NET	FSN	TWA	NGG	NVT	NSN	NGS	NGT		EPI_ISL_127502_A_canine_Korea_01_2007_2007_05_01	D	D	D	N	N	N	D	N	D	D	D	N	D	N	N
	EPI_ISL_139006_A_canine_Korea_CY001_2010_2010_10_01	NLP	NEN	NNA	NGT	NAT	NSS	DCT	NET	FSN	TWA	NGG	NVT	NSN	NGS	NGT		EPI_ISL_128938_A_canine_Guangdong_2_2011_2011_02_01	D	D	D	N	N	N	D	N	D	D	D	N	D	N	N
	EPI_ISL_139008_A_canine_Korea_CY005_2010_2010_10_01	NLP	NEN	NNA	NGT	NAT	NSS	DCT	NET	FSN	TWA	NGG	NVT	NSN	NGS	NGT		EPI_ISL_129987_A_canine_Korea_KRIBB01_2011_2011_11_01	D	D	D	N	N	N	D	N	D	D	D	N	D	N	N
	EPI_ISL_142881_A_canine_Guangdong_3_2011_2011_03_01	NLP	NEN	NNA	NGT	NAT	NSS	DCT	NET	FSN	TWA	NGG	NVT	NSN	NGS	NGT		EPI_ISL_132766_A_canine_Liaoning_1585_2010_2010_04_06	D	D	D	N	N	N	D	N	D	D	D	N	D	N	N
	EPI_ISL_142882_A_canine_Guangdong_04_2011_2011_02_01	NLP	NEN	NTA	NGT	NAT	NSS	DCT	NET	FSN	TWA	NGG	NVT	NSN	KGS	NGT		EPI_ISL_132769_A_canine_Beijing_418_2010_2010_01_08	D	D	D	N	N	N	D	N	D	D	D	N	D	N	N
	EPI_ISL_143454_A_canine_Korea_MV1_2012_2012_11_07	NLP	NEN	NNA	NGT	NAT	NSS	DCT	NET	FSN	TWA	NGG	NVT	NSN	NGS	NGT		EPI_ISL_132770_A_canine_Beijing_364_2009_2009_12_17	D	D	D	N	N	N	D	N	D	D	D	N	D	N	N
	EPI_ISL_144954_A_canine_Nanjing_11_2012_2012_11_01	NLP	NEN	NNA	NGT	NAT	NSS	DCT	NET	FSN	TWA	NGG	NVT	NSN	NGS	NGT		EPI_ISL_132772_A_canine_Beijing_359_2009_2009_12_17	D	D	D	N	N	N	D	N	D	D	D	N	D	N	N
	EPI_ISL_14872390_A_canine_Singapore_uncultured_NParks_CIV_M3405_2018_2018_06_01	NLL	NEN	NNA	NGT	NAT	NSS	DCT	NET	FSN	TWA	NGG	NVT	NSN	NGS	NGT		EPI_ISL_132773_A_canine_Beijing_305_2009_2009_12_13	D	D	D	N	N	N	D	N	D	D	D	N	D	N	N
	EPI_ISL_14872391_A_canine_Singapore_NParks_CIV_M4705_2018_2018_06_01	NLL	NEN	NNA	NGT	NAT	NSS	DCT	NET	FSN	TWA	NGG	NVT	NSN	NGS	NGT		EPI_ISL_132774_A_canine_Beijing_295_2009_2009_12_14	D	D	D	N	N	N	D	N	D	D	D	N	D	N	N
	EPI_ISL_14872392_A_canine_Singapore_NParks_CIV_M10305_2018_2018_06_01	NLL	NEN	NNA	NGT	NAT	NSS	DCT	NET	FSN	TWA	NGG	NVT	NSN	NGS	NGT		EPI_ISL_132776_A_canine_Beijing_253_2009_2009_12_09	D	D	D	N	N	N	D	N	D	D	D	N	D	N	N
	EPI_ISL_14874601_A_canine_Singapore_SG_NParks_CIV_M3405_2018_2018_06_01	NLL	NEN	NNA	NGT	NAT	NSS	DCT	NET	FSN	TWA	NGG	NVT	NSN	NGS	NGT		EPI_ISL_132777_A_canine_Liaoning_1578_2010_2010_04_06	D	D	D	N	N	N	D	N	D	D	D	N	D	N	N
	EPI_ISL_14874671_A_canine_Singapore_SG_NParks_CIV_M4705_2018_2018_06_01	NLL	NEN	NNA	NGT	NAT	NSS	DCT	NET	FSN	TWA	NGG	NVT	NSN	NGS	NGT		EPI_ISL_137602_A_canine_Thailand_CU_DC5299_2012_2012_01_15	D	D	D	N	N	N	D	N	D	D	D	N	D	N	N
	EPI_ISL_14874741_A_canine_Singapore_SG_NParks_CIV_M10305_2018_2018_06_01	NLL	NEN	NNA	NGT	NAT	NSS	DCT	NET	FSN	TWA	NGG	NVT	NSN	NGS	NGT		EPI_ISL_138947_A_canine_Guangdong_1_2011_2011_02_01	D	D	D	N	N	N	D	N	D	D	D	N	D	N	N
	EPI_ISL_151145_A_canine_Guangdong_12_2012_2012_09_15	NLP	NEN	NNA	NGT	NAT	NSS	DCT	NET	FSN	TWA	NGG	NVT	NSN	NGS	NGT		EPI_ISL_138948_A_canine_Guangdong_05_2011_2011_02_01	D	D	D	N	N	N	D	N	D	D	D	N	D	N	N
	EPI_ISL_151146_A_canine_Guangdong_23_2012_2012_09_18	NLP	NEN	NNA	NGT	NAT	NSS	DCT	NET	FSN	TWA	NGG	NVT	NSN	NGS	NGT		EPI_ISL_138997_A_canine_Korea_CY009_2010_2010_10_01	D	D	D	N	N	N	D	N	D	D	D	N	D	N	N
	EPI_ISL_16189_A_canine_Korea_GCVP01_2007_2007_01_01	---	---	---	---	NAT	NSS	DCT	NET	FSN	TWA	NRG	NVT	NSN	---	---		EPI_ISL_139006_A_canine_Korea_CY001_2010_2010_10_01	D	D	D	N	N	N	D	N	D	D	D	N	D	N	N
	EPI_ISL_16207889_A_canine_China_11071_2019_2019_02_11	NLL	NEN	NNA	NGT	NAT	NSS	DCT	NET	FSN	TWA	NGG	NVT	NSN	NGS	NGT		EPI_ISL_139008_A_canine_Korea_CY005_2010_2010_10_01	D	D	D	N	N	N	D	N	D	D	D	N	D	N	N
	EPI_ISL_16207890_A_canine_China_HN3_2018_2018_05_22	NLL	NEN	NNA	NGT	NAT	NSS	DCT	NET	FSN	TWA	NGG	NVT	NSN	NGS	NGT		EPI_ISL_142881_A_canine_Guangdong_3_2011_2011_03_01	D	D	D	N	N	N	D	N	D	D	D	N	D	N	N
	EPI_ISL_16207983_A_canine_China_HN6_2018_2018_06_03	NLL	NEN	NNA	NGT	NAT	NSS	DCT	NET	FSN	TWA	NGG	NVT	NSN	NGS	NGT		EPI_ISL_143454_A_canine_Korea_MV1_2012_2012_11_07	D	D	D	N	N	N	D	N	D	D	D	N	D	N	N
	EPI_ISL_162189_A_canine_Guangxi_L1_2013_2013_05_01	KLP	NDN	NST	NGT	NAT	SSS	NCT	NKE	YSN	NWT	NGT	NVT	NST	NGS	NGT		EPI_ISL_144954_A_canine_Nanjing_11_2012_2012_11_01	D	D	D	N	N	N	D	N	D	D	D	N	D	N	N
	EPI_ISL_162190_A_canine_Guangxi_L2_2013_2013_05_01	KLP	NDN	NST	NGT	NAT	SSS	NCT	NKE	YSN	NWT	NGT	NVT	NST	NGS	NGT		EPI_ISL_14872390_A_canine_Singapore_uncultured_NParks_CIV_M3405_2018_2018_06_01	D	D	D	N	N	N	D	N	D	D	D	N	D	N	N
	EPI_ISL_162436_A_canine_Liaoning_27_2012_2012_04_11	NLP	NEN	NNA	NGT	NAT	NSS	DCT	NET	FSN	TWA	NGG	NVT	NSN	NGS	NGT		EPI_ISL_14872391_A_canine_Singapore_NParks_CIV_M4705_2018_2018_06_01	D	D	D	N	N	N	D	N	D	D	D	N	D	N	N
	EPI_ISL_162438_A_canine_Liaoning_H6_2012_2012_05_19	NLP	NEN	NNA	NGT	NAT	NSS	DCT	NET	FSN	TWA	NGG	NVT	NSN	NGS	NGT		EPI_ISL_14872392_A_canine_Singapore_NParks_CIV_M10305_2018_2018_06_01	D	D	D	N	N	N	D	N	D	D	D	N	D	N	N
	EPI_ISL_162440_A_canine_Heilongjiang_L1_2013_2013_03_10	NLP	NEN	NNA	NGT	NAT	NSS	DCT	NET	FSN	TWA	NGG	NVT	NSN	NGS	NGT		EPI_ISL_14874601_A_canine_Singapore_SG_NParks_CIV_M3405_2018_2018_06_01	D	D	D	N	N	N	D	N	D	D	D	N	D	N	N
	EPI_ISL_167143_A_canine_Korea_VC378_2012_2012_03_13	NLP	NEN	NNA	NGT	NAT	NSS	DCT	NET	FSN	TWA	NGG	NVT	NSN	NGS	NGT		EPI_ISL_14874671_A_canine_Singapore_SG_NParks_CIV_M4705_2018_2018_06_01	D	D	D	N	N	N	D	N	D	D	D	N	D	N	N
	EPI_ISL_167144_A_canine_Korea_VC123578_2012_2012_03_13	NLP	NEN	NNA	NGT	NAT	NSS	DCT	NET	FSN	TWA	NGG	NVT	NSN	NGS	NGT		EPI_ISL_14874741_A_canine_Singapore_SG_NParks_CIV_M10305_2018_2018_06_01	D	D	D	N	N	N	D	N	D	D	D	N	D	N	N
	EPI_ISL_170565_A_canine_Korea_S1_2012_2012_11_05	NLP	NEN	NNA	NGT	NAT	NSS	DCT	NET	FSN	TWA	NGG	NVT	NSN	NGS	NGT		EPI_ISL_151145_A_canine_Guangdong_12_2012_2012_09_15	D	D	D	N	N	N	D	N	D	D	D	N	D	N	N
	EPI_ISL_17244468_A_canine_Korea_SH1_2014_2014_09_01	NLL	NEN	NNA	NGT	NAT	NSS	DCT	NET	FSN	TWA	NGG	NVT	NSN	NGS	NGT		EPI_ISL_151146_A_canine_Guangdong_23_2012_2012_09_18	D	D	D	N	N	N	D	N	D	D	D	N	D	N	N
	EPI_ISL_17244523_A_canine_Korea_SH2_2016_2016_07_22	NLP	NEN	NYA	NGT	NAT	NSS	DCT	NET	FSN	TWA	NGG	NVT	NSN	NGS	NGT		EPI_ISL_16207889_A_canine_China_11071_2019_2019_02_11	D	D	D	N	N	N	D	N	D	D	D	N	D	N	N
	EPI_ISL_17244524_A_canine_Korea_SH3_2016_2016_07_22	NLP	NEN	NNA	NGT	NAT	NSS	DCT	NET	FSN	TWA	NGG	NVT	NSN	NGS	NGT		EPI_ISL_16207890_A_canine_China_HN3_2018_2018_05_22	D	D	D	N	N	N	D	N	D	D	D	N	D	N	N
	EPI_ISL_17244648_A_canine_Korea_SH4_2016_2016_07_22	NLP	NEN	NNA	NGT	NAT	NSS	DCT	NET	FSN	TWA	NGG	NVT	NSN	NGS	NGT		EPI_ISL_16207983_A_canine_China_HN6_2018_2018_06_03	D	D	D	N	N	N	D	N	D	D	D	N	D	N	N
	EPI_ISL_17244667_A_canine_Korea_SH5_2015_2015_11_20	NLL	NEN	NNA	NGT	NAT	NSS	DCT	NET	FSN	TWA	NGG	NVT	NSN	NGS	NGT		EPI_ISL_162436_A_canine_Liaoning_27_2012_2012_04_11	D	D	D	N	N	N	D	N	D	D	D	N	D	N	N
	EPI_ISL_17244742_A_canine_Korea_SH6_2017_2017_11_07	NLL	NEN	NNA	NGT	NAT	NFS	DCT	NET	FSN	TWA	NGG	NVT	NSN	NGS	NGT		EPI_ISL_162438_A_canine_Liaoning_H6_2012_2012_05_19	D	D	D	N	N	N	D	N	D	D	D	N	D	N	N
	EPI_ISL_17277265_A_canine_China_6068_2018_2018_11_26	NLL	NEN	NNA	NGT	NAT	NSS	DCT	NET	FSN	TWA	NGG	NVT	NSN	NGS	NGT		EPI_ISL_162440_A_canine_Heilongjiang_L1_2013_2013_03_10	D	D	D	N	N	N	D	N	D	D	D	N	D	N	N
	EPI_ISL_17277266_A_canine_China_15001_2019_2019_02_02	NLL	NEN	NNA	NGT	NAT	NSS	DCT	NET	FSN	TWA	NGG	NVT	NSN	NGS	NGT		EPI_ISL_167143_A_canine_Korea_VC378_2012_2012_03_13	D	D	D	N	N	N	D	N	D	D	D	N	D	N	N
	EPI_ISL_17277335_A_canine_China_15027_2019_2019_03_02	NLL	NEN	NNA	NGT	DAT	NSS	DCT	NET	FSN	TWA	NGG	NVT	NSN	NGS	NGT		EPI_ISL_167144_A_canine_Korea_VC123578_2012_2012_03_13	D	D	D	N	N	N	D	N	D	D	D	N	D	N	N
	EPI_ISL_17277336_A_canine_China_15066_2019_2019_03_02	NLL	NEN	NNA	NGT	NAT	NSS	DCT	NET	FSN	TWA	NGG	NVT	NSN	NGS	NGT		EPI_ISL_170565_A_canine_Korea_S1_2012_2012_11_05	D	D	D	N	N	N	D	N	D	D	D	N	D	N	N
	EPI_ISL_17277337_A_canine_China_15068_2019_2019_03_02	NLL	NEN	NNA	NGT	NAT	NSS	DCT	NET	FSN	TWA	NGG	NVT	NSN	NGS	NGT		EPI_ISL_17244468_A_canine_Korea_SH1_2014_2014_09_01	D	D	D	N	N	N	D	N	D	D	D	N	D	N	N
	EPI_ISL_17477152_A_canine_Beijing_1016_2018_2018_10_01	NLL	NEN	NNA	NGT	NAT	NSS	DCT	NET	FSN	TWA	NGG	NVT	NSD	NGS	NGT		EPI_ISL_17244523_A_canine_Korea_SH2_2016_2016_07_22	D	D	D	N	N	N	D	N	D	D	D	N	D	N	N
	EPI_ISL_17693234_A_canine_Minnesota_012684_2023_2023_04_17	NLL	NEN	NNA	NGT	NAT	NSS	DCT	NET	FSN	TWA	NGG	NVT	NSN	NGS	NGT		EPI_ISL_17244524_A_canine_Korea_SH3_2016_2016_07_22	D	D	D	N	N	N	D	N	D	D	D	N	D	N	N
	EPI_ISL_17693235_A_canine_Oklahoma_011242_2023_2023_04_05	NLL	NEN	NNA	NGT	NAT	NSS	DCT	NET	FSN	TWA	NGG	NVT	NSN	NGS	NGT		EPI_ISL_17244648_A_canine_Korea_SH4_2016_2016_07_22	D	D	D	N	N	N	D	N	D	D	D	N	D	N	N
	EPI_ISL_17760691_A_canine_Florida_CAIS_A1_2021_2021_06_01	NLL	NEN	NNA	NGT	NAT	NSS	DCT	NET	FSN	TWA	NGG	NVT	NSN	NGS	NGT		EPI_ISL_17244667_A_canine_Korea_SH5_2015_2015_11_20	D	D	D	N	N	N	D	N	D	D	D	N	D	N	N
	EPI_ISL_17760692_A_canine_Florida_CAIS_A2_2021_2021_06_01	NLL	NEN	NNA	NGT	NAT	NSS	DCT	NET	FSN	TWA	NGG	NVT	NSN	NGS	NGT		EPI_ISL_17244742_A_canine_Korea_SH6_2017_2017_11_07	D	D	D	N	N	N	D	N	D	D	D	N	D	N	N
	EPI_ISL_17760693_A_canine_Florida_CAIS_C1_2021_2021_06_01	NLL	NEN	NNA	NGT	NAT	NSS	DCT	NET	FSN	TWA	NGG	NVT	NSN	NGS	NGT		EPI_ISL_17277265_A_canine_China_6068_2018_2018_11_26	D	D	D	N	N	N	D	N	D	D	D	N	D	N	N
	EPI_ISL_17760694_A_canine_Florida_CAIS_C2_2021_2021_06_01	NLL	NEN	NNA	NGT	NAT	NSS	DCT	NET	FSN	TWA	NGG	NVT	NSN	NGS	NGT		EPI_ISL_17277266_A_canine_China_15001_2019_2019_02_02	D	D	D	N	N	N	D	N	D	D	D	N	D	N	N
	EPI_ISL_17760695_A_canine_Florida_CAIS_D1_2021_2021_06_01	NLL	NEN	NNA	NGT	NAT	NSS	DCT	NET	FSN	TWA	NGG	NVT	NSN	NGS	NGT		EPI_ISL_17277336_A_canine_China_15066_2019_2019_03_02	D	D	D	N	N	N	D	N	D	D	D	N	D	N	N
	EPI_ISL_17805983_A_dog_Indiana_M16_09378_32_1_2016_2016_04_05	NLL	NEN	NNA	NGT	NAT	NSS	DCT	NET	FSN	TWA	NGG	NVT	NSN	NGS	NGT		EPI_ISL_17277337_A_canine_China_15068_2019_2019_03_02	D	D	D	N	N	N	D	N	D	D	D	N	D	N	N
	EPI_ISL_18690796_A_canine_Beijing_CAU_118_2018_2018_01_01	NLL	NEN	NNA	NGT	NAT	NSS	DCT	NET	FSN	TWA	NGG	NVT	NSN	NGS	NGT		EPI_ISL_17477152_A_canine_Beijing_1016_2018_2018_10_01	D	D	D	N	N	N	D	N	D	D	D	N	D	N	N
	EPI_ISL_18690797_A_canine_Beijing_CAU_501_2001_2001_05_01	NLL	NKN	NNA	NGT	NAT	NSS	DCT	NET	FSN	TWA	NGG	NVT	NSN	NGS	NGT		EPI_ISL_17693234_A_canine_Minnesota_012684_2023_2023_04_17	D	D	D	N	N	N	D	N	D	D	D	N	D	N	N
	EPI_ISL_18690798_A_canine_Beijing_CAU_510_2010_2010_05_01	NLL	NKN	NNA	NGT	NAT	NSS	DCT	NET	FSN	TWA	NGG	NVT	NSN	NGS	NGT		EPI_ISL_17693235_A_canine_Oklahoma_011242_2023_2023_04_05	D	D	D	N	N	N	D	N	D	D	D	N	D	N	N
	EPI_ISL_18690799_A_canine_Beijing_CAU_511_2011_2011_05_01	NLL	NEN	NNA	NGT	NAT	NSS	DCT	NET	FSN	TWA	NGG	NVT	NSN	NGS	NGT		EPI_ISL_17760691_A_canine_Florida_CAIS_A1_2021_2021_06_01	D	D	D	N	N	N	D	N	D	D	D	N	D	N	N
	EPI_ISL_18690800_A_canine_Beijing_CAU_JC2538_2010_2010_08_01	NLL	NKN	NNA	NGT	NAT	NSS	DCT	NET	FSN	TWA	NGG	NVT	NSN	NGS	NGT		EPI_ISL_17760692_A_canine_Florida_CAIS_A2_2021_2021_06_01	D	D	D	N	N	N	D	N	D	D	D	N	D	N	N
	EPI_ISL_18690801_A_canine_Beijing_CAU_JC2550_2010_2010_08_01	NLL	NKN	NNA	NGT	NAT	NSS	DCT	NET	FSN	TWA	NGG	NVT	NSN	NGS	NGT		EPI_ISL_17760693_A_canine_Florida_CAIS_C1_2021_2021_06_01	D	D	D	N	N	N	D	N	D	D	D	N	D	N	N
	EPI_ISL_18690802_A_canine_Hainan_CAU_W17_2015_2015_05_01	NLL	NEN	NNA	NGT	NAT	NSS	DCT	NET	FSN	TWA	NGG	NVT	NSN	NGS	NGT		EPI_ISL_17760694_A_canine_Florida_CAIS_C2_2021_2021_06_01	D	D	D	N	N	N	D	N	D	D	D	N	D	N	N
	EPI_ISL_18750107_A_canine_California_CVM_17384101_2019_2019_06_01	NLL	NEN	NNA	NGT	NAT	NSS	DCT	NET	FSN	TWA	NGG	NVT	NSN	NGS	NGT		EPI_ISL_17760695_A_canine_Florida_CAIS_D1_2021_2021_06_01	D	D	D	N	N	N	D	N	D	D	D	N	D	N	N
	EPI_ISL_18750108_A_canine_California_CVM_1738411_2019_2019_06_01	NLL	NEN	NNA	NGT	NAT	NSS	DCT	NET	FSN	TWA	NGG	NVT	NSN	NGS	NGT		EPI_ISL_17805983_A_dog_Indiana_M16_09378_32_1_2016_2016_04_05	D	D	D	N	N	N	D	N	D	D	D	N	D	N	N
	EPI_ISL_18750646_A_canine_California_CVM_32151101_2021_2021_10_14	NLL	NEN	NNA	NGT	NAT	NSS	DCT	NET	FSN	TWA	NGG	NVT	NSN	NGS	NGT		EPI_ISL_18690796_A_canine_Beijing_CAU_118_2018_2018_01_01	D	D	D	N	N	N	D	N	D	D	D	N	D	N	N
	EPI_ISL_18750647_A_canine_California_CVM_3215141_2021_2021_10_14	NLL	NEN	NNA	NGT	NAT	NSS	DCT	NET	FSN	TWA	NGG	NVT	NSN	NGS	NGT		EPI_ISL_18690797_A_canine_Beijing_CAU_501_2001_2001_05_01	D	D	D	N	N	N	D	N	D	D	D	N	D	N	N
	EPI_ISL_18750723_A_canine_California_CVM_3235751_2021_2021_10_17	NLL	NEN	NNA	NGT	NAT	NSS	DCT	NET	FSN	TWA	NGG	NVT	NSN	NGS	NGT		EPI_ISL_18690798_A_canine_Beijing_CAU_510_2010_2010_05_01	D	D	D	N	N	N	D	N	D	D	D	N	D	N	N
	EPI_ISL_18750724_A_canine_California_CVM_3275921_2021_2021_10_20	NLL	NEN	NNA	NGT	NAT	NSS	DCT	NET	FSN	TWA	NGG	NVT	NSN	NGS	NGT		EPI_ISL_18690799_A_canine_Beijing_CAU_511_2011_2011_05_01	D	D	D	N	N	N	D	N	D	D	D	N	D	N	N
	EPI_ISL_18750726_A_canine_California_CVM_32918141_2021_2021_10_21	NLL	NEN	NNA	NGT	NAT	NSS	DCT	NET	FSN	TWA	NGG	NVT	NSN	NGS	NGT		EPI_ISL_18690800_A_canine_Beijing_CAU_JC2538_2010_2010_08_01	D	D	D	N	N	N	D	N	D	D	D	N	D	N	N
	EPI_ISL_18750727_A_canine_California_CVM_3299021_2021_2021_10_23	NLL	NEN	NNA	NGT	NAT	NSS	DCT	NET	FSN	TWA	NGG	NVT	NSN	NGS	NGT		EPI_ISL_18690801_A_canine_Beijing_CAU_JC2550_2010_2010_08_01	D	D	D	N	N	N	D	N	D	D	D	N	D	N	N
	EPI_ISL_18750728_A_canine_California_CVM_33954291_2021_2021_10_29	NLL	NEN	NNA	NGT	NAT	NSS	DCT	NET	FSN	TWA	NGG	NVT	NSN	NGS	NGT		EPI_ISL_18690802_A_canine_Hainan_CAU_W17_2015_2015_05_01	D	D	D	N	N	N	D	N	D	D	D	N	D	N	N
	EPI_ISL_18750729_A_canine_California_CVM_3466381_2021_2021_11_01	NLL	NEN	NNA	NGT	NAT	NSS	DCT	NET	FSN	TWA	NGG	NVT	NSN	NGS	NGT		EPI_ISL_18750107_A_canine_California_CVM_17384101_2019_2019_06_01	D	D	D	N	N	N	D	N	D	D	D	N	D	N	N
	EPI_ISL_18750730_A_canine_Florida_CVM_B1_2021_2021_06_01	NLL	NEN	NNA	NGT	NAT	NSS	DCT	NET	FSN	TWA	NGG	NVT	NSN	NGS	NGT		EPI_ISL_18750108_A_canine_California_CVM_1738411_2019_2019_06_01	D	D	D	N	N	N	D	N	D	D	D	N	D	N	N
	EPI_ISL_18750731_A_canine_Florida_CVM_B2_2021_2021_06_01	NLL	NEN	NNA	NGT	NAT	NSS	DCT	NET	FSN	TWA	NGG	NVT	NSN	NGS	NGT		EPI_ISL_18750646_A_canine_California_CVM_32151101_2021_2021_10_14	D	D	D	N	N	N	D	N	D	D	D	N	D	N	N
	EPI_ISL_18750732_A_canine_Florida_CVM_F1_2021_2021_06_01	NLL	NEN	NNA	NGT	NTT	NSS	DCT	NET	FSN	TWA	NGG	NVT	NSN	NGS	NGT		EPI_ISL_18750647_A_canine_California_CVM_3215141_2021_2021_10_14	D	D	D	N	N	N	D	N	D	D	D	N	D	N	N
	EPI_ISL_18750733_A_canine_Florida_CVM_H1_2021_2021_06_01	NLL	NEN	NNA	NGT	NAT	NSS	DCT	NET	FSN	TWA	NGG	NVT	NSN	NGS	NGT		EPI_ISL_18750723_A_canine_California_CVM_3235751_2021_2021_10_17	D	D	D	N	N	N	D	N	D	D	D	N	D	N	N
	EPI_ISL_18750734_A_canine_Pennsylvania_CVM_985419_2023_2023_02_07	NLL	NEN	NNA	NGT	NAT	NSS	DCT	NET	FSN	TWA	NGG	NVT	NSN	NGS	NGT		EPI_ISL_18750724_A_canine_California_CVM_3275921_2021_2021_10_20	D	D	D	N	N	N	D	N	D	D	D	N	D	N	N
	EPI_ISL_18750735_A_canine_Texas_CVM_3578541_2022_2022_11_09	NLL	NEN	NNA	NGT	NAT	NSS	DCT	NET	FSN	TWA	NGG	NVT	NSN	NGS	NGT		EPI_ISL_18750726_A_canine_California_CVM_32918141_2021_2021_10_21	D	D	D	N	N	N	D	N	D	D	D	N	D	N	N
	EPI_ISL_18750851_A_canine_Texas_CVM_04914241_2023_2023_02_20	NLL	NEN	NNA	NGT	NAT	NSS	DCT	NET	FSN	TWA	NGG	NVT	NSN	NGS	NGT		EPI_ISL_18750727_A_canine_California_CVM_3299021_2021_2021_10_23	D	D	D	N	N	N	D	N	D	D	D	N	D	N	N
	EPI_ISL_18750852_A_canine_Texas_CVM_04914311_2023_2023_02_20	NLL	NEN	NNA	NGT	NAT	NSS	DCT	NET	FSN	TWA	NGG	NVT	NSN	NGS	NGT		EPI_ISL_18750728_A_canine_California_CVM_33954291_2021_2021_10_29	D	D	D	N	N	N	D	N	D	D	D	N	D	N	N
	EPI_ISL_18750853_A_canine_Texas_CVM_06880321_2023_2023_03_08	NLL	NEN	NNA	NGT	NAT	NSS	DCT	NET	FSN	TWA	NGG	NVT	NSN	NGS	NGT		EPI_ISL_18750729_A_canine_California_CVM_3466381_2021_2021_11_01	D	D	D	N	N	N	D	N	D	D	D	N	D	N	N
	EPI_ISL_18751252_A_canine_Texas_CVM_0688041_2023_2023_03_07	NLL	NEN	NNA	NGT	NAT	NSS	DCT	NET	FSN	TWA	NGG	NVT	NSN	NGS	NGT		EPI_ISL_18750730_A_canine_Florida_CVM_B1_2021_2021_06_01	D	D	D	N	N	N	D	N	D	D	D	N	D	N	N
	EPI_ISL_18751253_A_canine_Texas_CVM_0688071_2023_2023_03_08	NLL	NEN	NNA	NGT	NAT	NSS	DCT	NET	FSN	TWA	NGG	NVT	NSN	NGS	NGT		EPI_ISL_18750731_A_canine_Florida_CVM_B2_2021_2021_06_01	D	D	D	N	N	N	D	N	D	D	D	N	D	N	N
	EPI_ISL_18751254_A_canine_Texas_CVM_09336121_2023_2023_03_24	NLL	NEN	NNA	NGT	NAT	NSS	DCT	NET	FSN	TWA	NGG	NVT	NSN	NGS	NGT		EPI_ISL_18750732_A_canine_Florida_CVM_F1_2021_2021_06_01	D	D	D	N	N	N	D	N	D	D	D	N	D	N	N
	EPI_ISL_18751255_A_canine_Texas_CVM_09336221_2023_2023_03_25	NLL	NEN	NNA	NGT	NAT	NSS	DCT	NET	FSN	TWA	NGG	NVT	NSN	NGS	NGT		EPI_ISL_18750733_A_canine_Florida_CVM_H1_2021_2021_06_01	D	D	D	N	N	N	D	N	D	D	D	N	D	N	N
	EPI_ISL_18751256_A_canine_Texas_CVM_0933631_2023_2023_03_23	NLL	NEN	NNA	NGT	NAT	NSS	DCT	NET	FSN	TWA	NGG	NVT	NSN	NGS	NGT		EPI_ISL_18750734_A_canine_Pennsylvania_CVM_985419_2023_2023_02_07	D	D	D	N	N	N	D	N	D	D	D	N	D	N	N
	EPI_ISL_18751257_A_canine_Texas_CVM_0933641_2023_2023_03_23	NLL	NEN	NNA	NGT	NAT	NSS	DCT	NET	FSN	TWA	NGG	NVT	NSN	NGS	NGT		EPI_ISL_18750735_A_canine_Texas_CVM_3578541_2022_2022_11_09	D	D	D	N	N	N	D	N	D	D	D	N	D	N	N
	EPI_ISL_18751258_A_canine_Texas_CVM_09336441_2023_2023_03_27	NLL	NEN	NNA	NGT	NAT	NSS	DCT	NET	FSN	TWA	NGG	NVT	NSN	NGS	NGT		EPI_ISL_18750851_A_canine_Texas_CVM_04914241_2023_2023_02_20	D	D	D	N	N	N	D	N	D	D	D	N	D	N	N
	EPI_ISL_18751259_A_canine_Texas_CVM_09336521_2023_2023_03_26	NLL	NEN	NNA	NGT	NAT	NSS	DCT	NET	FSN	TWA	NGG	NVT	NSN	NGS	NGT		EPI_ISL_18750852_A_canine_Texas_CVM_04914311_2023_2023_02_20	D	D	D	N	N	N	D	N	D	D	D	N	D	N	N
	EPI_ISL_18751260_A_canine_Virginia_CVM_0029121_2023_2023_01_04	NLL	NEN	NNA	NGT	NAT	NSS	DCT	NET	FSN	TWA	NGG	NVT	NSN	NGS	NGT		EPI_ISL_18750853_A_canine_Texas_CVM_06880321_2023_2023_03_08	D	D	D	N	N	N	D	N	D	D	D	N	D	N	N
	EPI_ISL_18751261_A_canine_West_Virginia_CVM_120508_1_2023_2023_05_19	NLL	NEN	NNA	NGT	NAT	NSS	DCT	NET	FSN	TWA	NGG	NVT	NSN	NGS	NGT		EPI_ISL_18751252_A_canine_Texas_CVM_0688041_2023_2023_03_07	D	D	D	N	N	N	D	N	D	D	D	N	D	N	N
	EPI_ISL_18751275_A_canine_Texas_CVM_0204171_2023_2023_01_20	NLL	NEN	NNA	NGT	NAT	NSS	DCT	NET	FSN	TWA	NGG	NVT	NSN	NGS	NGT		EPI_ISL_18751253_A_canine_Texas_CVM_0688071_2023_2023_03_08	D	D	D	N	N	N	D	N	D	D	D	N	D	N	N
	EPI_ISL_18751276_A_canine_Texas_CVM_0204151_2023_2023_01_20	NLL	NEN	NNA	NGT	NAT	NSS	DCT	NET	FSN	TWA	NGG	NVT	NSN	NGS	NGT		EPI_ISL_18751254_A_canine_Texas_CVM_09336121_2023_2023_03_24	D	D	D	N	N	N	D	N	D	D	D	N	D	N	N
	EPI_ISL_18751277_A_canine_Texas_CVM_0420182_2023_2023_02_28	NLL	NEN	NNA	NGT	NAT	NSS	DCT	NET	FSN	TWA	NGG	NVT	NSN	NGS	NGT		EPI_ISL_18751255_A_canine_Texas_CVM_09336221_2023_2023_03_25	D	D	D	N	N	N	D	N	D	D	D	N	D	N	N
	EPI_ISL_18752205_A_canine_Alabama_CVM_194456_1_2022_2022_08_24	NLL	NEN	NNA	NGT	NAT	NSS	DCT	NET	FSN	TWA	NGG	NVT	NSN	NGS	NGT		EPI_ISL_18751256_A_canine_Texas_CVM_0933631_2023_2023_03_23	D	D	D	N	N	N	D	N	D	D	D	N	D	N	N
	EPI_ISL_18752206_A_canine_Pennsylvania_CVM_037756_1_2023_2023_02_22	NLL	NEN	NNA	NGT	NAT	NSS	DCT	NET	FSN	TWA	NGG	NVT	NSN	NGS	NGT		EPI_ISL_18751257_A_canine_Texas_CVM_0933641_2023_2023_03_23	D	D	D	N	N	N	D	N	D	D	D	N	D	N	N
	EPI_ISL_18752207_A_canine_Tennessee_CVM_231361_1_2022_2022_10_10	NLL	NEN	NNA	NGT	NAT	NSS	DCT	NET	FSN	TWA	NGG	NVT	NSN	NGS	NGT		EPI_ISL_18751258_A_canine_Texas_CVM_09336441_2023_2023_03_27	D	D	D	N	N	N	D	N	D	D	D	N	D	N	N
	EPI_ISL_18752209_A_canine_Texas_CVM_042018_3_2023_2023_02_28	NLL	NEN	NNA	NGT	NAT	NSS	DCT	NET	FSN	TWA	NGG	NVT	NSN	NGS	NGT		EPI_ISL_18751259_A_canine_Texas_CVM_09336521_2023_2023_03_26	D	D	D	N	N	N	D	N	D	D	D	N	D	N	N
	EPI_ISL_18961022_A_canine_Heilongjiang_1_2018_2018_10_15	NLL	NEN	NNA	NGT	NAT	NSS	DCT	NET	FSN	TWA	NGG	NVT	NSD	NGS	NGT		EPI_ISL_18751260_A_canine_Virginia_CVM_0029121_2023_2023_01_04	D	D	D	N	N	N	D	N	D	D	D	N	D	N	N
	EPI_ISL_18961353_A_canine_Heilongjiang_1_2019_2019_01_23	NLL	NEN	NNA	NGT	NAT	NSS	DCT	NET	FSN	TWA	NGG	NVT	NSD	NGS	NGT		EPI_ISL_18751261_A_canine_West_Virginia_CVM_120508_1_2023_2023_05_19	D	D	D	N	N	N	D	N	D	D	D	N	D	N	N
	EPI_ISL_18961354_A_canine_Heilongjiang_2_2019_2019_05_04	NLL	NEN	NNA	NGT	NAT	NSS	DCT	NET	FSN	TWA	NGG	NVT	NSN	NGS	NGT		EPI_ISL_18751275_A_canine_Texas_CVM_0204171_2023_2023_01_20	D	D	D	N	N	N	D	N	D	D	D	N	D	N	N
	EPI_ISL_18961355_A_canine_Heilongjiang_3_2019_2019_11_21	NLL	NEN	NNA	NGT	NAT	NSS	DCT	NET	FSN	TWA	NGG	NVT	NSN	NGS	NGT		EPI_ISL_18751276_A_canine_Texas_CVM_0204151_2023_2023_01_20	D	D	D	N	N	N	D	N	D	D	D	N	D	N	N
	EPI_ISL_190463_A_canine_Illinois_12191_2015_2015_04_15	NLL	NEN	NNA	NGT	NAT	NPS	DCT	NET	FSN	TWA	NGG	NVT	NSN	NGS	NGT		EPI_ISL_18751277_A_canine_Texas_CVM_0420182_2023_2023_02_28	D	D	D	N	N	N	D	N	D	D	D	N	D	N	N
	EPI_ISL_19438001_A_canine_Jilin_01_2023_2023_12_28	NLL	NEN	NNA	NGT	NAT	NSS	DCT	NET	FSN	TWA	NGG	NVT	NSN	NGS	NGT		EPI_ISL_18752205_A_canine_Alabama_CVM_194456_1_2022_2022_08_24	D	D	D	N	N	N	D	N	D	D	D	N	D	N	N
	EPI_ISL_19890775_A_dog_California_25_011941_001_R_2025_2025_03_28	NLL	NEN	NNA	NGT	NAT	NSS	DCT	NET	FSN	TWA	NGG	NVT	NSN	NGS	NGT		EPI_ISL_18752206_A_canine_Pennsylvania_CVM_037756_1_2023_2023_02_22	D	D	D	N	N	N	D	N	D	D	D	N	D	N	N
	EPI_ISL_19890814_A_dog_California_25_011943_001_R_2025_2025_04_01	NLL	NEN	NNA	NGT	NAT	NSS	DCT	NET	FSN	TWA	NGG	NVT	NSN	NGS	NGT		EPI_ISL_18752207_A_canine_Tennessee_CVM_231361_1_2022_2022_10_10	D	D	D	N	N	N	D	N	D	D	D	N	D	N	N
	EPI_ISL_217479_A_canine_Korea_DG1_2014_2014_02_13	NLP	NEN	NNV	NGT	NAT	NSS	DCT	NET	FSN	TWA	NGG	NVT	NSN	NGS	NGT		EPI_ISL_18752209_A_canine_Texas_CVM_042018_3_2023_2023_02_28	D	D	D	N	N	N	D	N	D	D	D	N	D	N	N
	EPI_ISL_218443_A_canine_Korea_BD_1_2013_2013_05_30	NLL	NEN	NNA	NGT	NAT	NSS	DCT	NET	FSN	TWA	NGG	NVT	NSN	NGS	NGT		EPI_ISL_18961022_A_canine_Heilongjiang_1_2018_2018_10_15	D	D	D	N	N	N	D	N	D	D	D	N	D	N	N
	EPI_ISL_234604_A_canine_Wisconsin_19137_2016_2016_02_08	NLL	NEN	NNA	NGT	NAT	NSS	DCT	NET	FSN	TWA	NGG	NVT	NSN	NGS	NGT		EPI_ISL_18961353_A_canine_Heilongjiang_1_2019_2019_01_23	D	D	D	N	N	N	D	N	D	D	D	N	D	N	N
	EPI_ISL_234605_A_canine_Illinois_0843093_2015_2015_03_30	NLL	NEN	NNA	NGT	NAT	NSS	DCT	NET	FSN	TWA	NGG	NVT	NSN	NGS	NGT		EPI_ISL_18961354_A_canine_Heilongjiang_2_2019_2019_05_04	D	D	D	N	N	N	D	N	D	D	D	N	D	N	N
	EPI_ISL_234606_A_canine_North_Carolina_109904_2015_2015_07_29	NLP	NEN	NNA	NGT	NAT	NSS	DCT	NKK	FSN	TWA	NGG	NVT	NSN	NGS	NGT		EPI_ISL_18961355_A_canine_Heilongjiang_3_2019_2019_11_21	D	D	D	N	N	N	D	N	D	D	D	N	D	N	N
	EPI_ISL_234607_A_canine_Georgia_104940_2015_2015_07_17	NLL	NEN	NNA	NGT	NAT	NSS	DCT	NET	FSN	TWA	NGG	NVT	NSN	NGS	NGT		EPI_ISL_19438001_A_canine_Jilin_01_2023_2023_12_28	D	D	D	N	N	N	D	N	D	D	D	N	D	N	N
	EPI_ISL_234608_A_canine_Illinois_1619144_2015_2015_04_14	NLL	NEN	NNA	NGT	NAT	NSS	DCT	NET	FSN	TWA	NGG	NVT	NSN	NGS	NGT		EPI_ISL_19890775_A_dog_California_25_011941_001_R_2025_2025_03_28	D	D	D	N	N	N	D	N	D	D	D	N	D	N	N
	EPI_ISL_234609_A_canine_Indiana_96198_2015_2015_07_02	NLP	NEN	NNA	NGT	NAT	NSS	DCT	NKK	YSN	TWA	NGG	NVT	NSN	NGS	NGT		EPI_ISL_19890814_A_dog_California_25_011943_001_R_2025_2025_04_01	D	D	D	N	N	N	D	N	D	D	D	N	D	N	N
	EPI_ISL_234610_A_canine_Georgia_95391_2015_2015_07_13	NLL	NEN	NNA	NGT	NAT	NSS	DCT	NET	FSN	TWA	NGG	NVT	NSN	NGS	NGT		EPI_ISL_217479_A_canine_Korea_DG1_2014_2014_02_13	D	D	D	N	N	N	D	N	D	D	D	N	D	N	N
	EPI_ISL_234611_A_canine_Illinois_2883703_2015_2015_05_07	NLL	NEN	NNA	NGT	NAT	NSS	DCT	NET	FSN	TWA	NGG	NVT	NSN	NGS	NGT		EPI_ISL_218443_A_canine_Korea_BD_1_2013_2013_05_30	D	D	D	N	N	N	D	N	D	D	D	N	D	N	N
	EPI_ISL_234613_A_canine_Korea_0589318_2015_2015_03_05	NLL	NEN	NNA	NGT	NAT	NSS	DCT	NET	FSN	TWA	NGG	NVT	NSN	NGS	NGT		EPI_ISL_234604_A_canine_Wisconsin_19137_2016_2016_02_08	D	D	D	N	N	N	D	N	D	D	D	N	D	N	N
	EPI_ISL_234669_A_canine_Texas_343907_2015_2015_12_22	NLL	NEN	NNA	NGT	NAT	NSS	DCT	NET	FSN	TWA	NGG	NVT	NSN	NGS	NGT		EPI_ISL_234605_A_canine_Illinois_0843093_2015_2015_03_30	D	D	D	N	N	N	D	N	D	D	D	N	D	N	N
	EPI_ISL_279526_A_canine_Korea_CY053_2014_2014_03_02	NLP	NEN	NNA	NGT	NAT	NSS	DCT	NET	FSN	TWA	NGG	NVT	NSN	NGS	NGT		EPI_ISL_234607_A_canine_Georgia_104940_2015_2015_07_17	D	D	D	N	N	N	D	N	D	D	D	N	D	N	N
	EPI_ISL_284693_A_canine_South_Korea_0173915_2015_2015_11_01	NLL	NEN	NNA	NGT	NAT	NSS	DCT	NET	FSN	TWA	NGG	NVT	NSN	NGS	NGT		EPI_ISL_234608_A_canine_Illinois_1619144_2015_2015_04_14	D	D	D	N	N	N	D	N	D	D	D	N	D	N	N
	EPI_ISL_284694_A_canine_Indiana_003018_2016_2016_11_01	NLL	NEN	NNA	NGT	NAT	NSS	DCT	NET	FSN	TWA	NGG	NVT	NSN	NGS	NGT		EPI_ISL_234610_A_canine_Georgia_95391_2015_2015_07_13	D	D	D	N	N	N	D	N	D	D	D	N	D	N	N
	EPI_ISL_284695_A_canine_Florida_269770_2015_2015_11_01	NLL	NEN	NNA	NGT	NAT	NSS	DCT	NET	FSN	TWA	NGG	NVT	NSN	NGS	NGT		EPI_ISL_234611_A_canine_Illinois_2883703_2015_2015_05_07	D	D	D	N	N	N	D	N	D	D	D	N	D	N	N
	EPI_ISL_284696_A_canine_Illinois_077753_2016_2016_11_01	NLL	NEN	NNA	NGT	NAT	NSS	DCT	NET	FSN	TWA	NGG	NVT	NSN	NGS	NGT		EPI_ISL_234613_A_canine_Korea_0589318_2015_2015_03_05	D	D	D	N	N	N	D	N	D	D	D	N	D	N	N
	EPI_ISL_284697_A_canine_Illinois_283066_2015_2015_11_01	NLL	NEN	NNA	NGT	NAT	NSS	DCT	NET	FSN	TWA	NGG	NVT	NSN	NGS	NGT		EPI_ISL_234669_A_canine_Texas_343907_2015_2015_12_22	D	D	D	N	N	N	D	N	D	D	D	N	D	N	N
	EPI_ISL_284698_A_canine_Illinois_328292_2015_2015_11_01	NLL	NEN	NNA	NGT	NAT	NSS	DCT	NET	FSN	TWA	NGG	NVT	NSN	NGS	NGT		EPI_ISL_279526_A_canine_Korea_CY053_2014_2014_03_02	D	D	D	N	N	N	D	N	D	D	D	N	D	N	N
	EPI_ISL_285502_A_canine_China_JLM1_2015_2015_11_25	NLP	NEN	NNA	NAT	NAT	NSS	DCT	NET	FSN	TWT	NGG	NVT	NSN	NGS	NGT		EPI_ISL_284693_A_canine_South_Korea_0173915_2015_2015_11_01	D	D	D	N	N	N	D	N	D	D	D	N	D	N	N
	EPI_ISL_285503_A_canine_China_JLM2_2015_2015_11_25	NLP	NEN	NNA	NGT	NAT	NSS	DCT	NET	FSN	TWT	NGG	NVT	NSN	NGS	NGT		EPI_ISL_284694_A_canine_Indiana_003018_2016_2016_11_01	D	D	D	N	N	N	D	N	D	D	D	N	D	N	N
	EPI_ISL_297933_A_canine_China_LG1_2015_2015_12_16	NLP	IAD	DNA	NGT	NAT	NSS	DCT	NET	FSN	TWT	NGG	NVT	NSN	NGS	NGT		EPI_ISL_284695_A_canine_Florida_269770_2015_2015_11_01	D	D	D	N	N	N	D	N	D	D	D	N	D	N	N
	EPI_ISL_297934_A_canine_China_LG2_2015_2015_12_16	NLP	NEN	NNA	NGT	NAT	NSS	DCT	NET	FSN	TWT	NGG	NVT	NSN	NGS	NGT		EPI_ISL_284696_A_canine_Illinois_077753_2016_2016_11_01	D	D	D	N	N	N	D	N	D	D	D	N	D	N	N
	EPI_ISL_308872_A_canine_California_20170411_20_2017_2017_04_01	NLP	NEN	NNA	NGT	NAI	NSS	DCT	NET	FSN	TWA	NGG	NVT	NSN	NGS	NGT		EPI_ISL_284697_A_canine_Illinois_283066_2015_2015_11_01	D	D	D	N	N	N	D	N	D	D	D	N	D	N	N
	EPI_ISL_308873_A_canine_Illinois_M16_25374_14_1_2016_2016_04_01	NLL	NEN	NNA	NGT	NAT	NSS	DCT	NET	FSN	TWA	NGG	NVT	NSN	NGS	NGT		EPI_ISL_284698_A_canine_Illinois_328292_2015_2015_11_01	D	D	D	N	N	N	D	N	D	D	D	N	D	N	N
	EPI_ISL_308874_A_canine_South_Korea_20170110_1F1_2016_2016_04_01	NLL	NEN	NNA	NGT	NAT	NSS	DCT	NET	FSN	TWA	NGG	NVT	NSN	NGS	NGT		EPI_ISL_285502_A_canine_China_JLM1_2015_2015_11_25	D	D	D	N	N	N	D	N	D	D	D	N	D	N	N
	EPI_ISL_308875_A_canine_Florida_20170606_7_2017_2017_04_01	NLL	NEN	NNA	NGT	NAT	NSS	DCT	NET	FSN	TWA	NGG	NVT	NSN	NGS	NGT		EPI_ISL_285503_A_canine_China_JLM2_2015_2015_11_25	D	D	D	N	N	N	D	N	D	D	D	N	D	N	N
	EPI_ISL_308876_A_canine_Florida_20170606_18_2017_2017_04_01	NLL	NEN	NNA	NGT	NAT	NSS	DCT	NET	FSN	TWA	NGG	NVT	NSN	NGS	NGT		EPI_ISL_297933_A_canine_China_LG1_2015_2015_12_16	D	D	D	N	N	N	D	N	D	D	D	N	D	N	N
	EPI_ISL_308877_A_canine_Florida_20170606_9_2017_2017_04_01	NLL	NEN	NNA	NGT	NAT	NSS	DCT	NET	FSN	TWA	NGG	NVT	NSN	NGS	NGT		EPI_ISL_297934_A_canine_China_LG2_2015_2015_12_16	D	D	D	N	N	N	D	N	D	D	D	N	D	N	N
	EPI_ISL_308878_A_canine_Florida_20170606_17_2017_2017_04_01	NLL	NEN	NNA	NGT	NAT	NSS	DCT	NET	FSN	TWA	NGG	NVT	NSN	NGS	NGT		EPI_ISL_308873_A_canine_Illinois_M16_25374_14_1_2016_2016_04_01	D	D	D	N	N	N	D	N	D	D	D	N	D	N	N
	EPI_ISL_308879_A_canine_Kentucky_20170606_23_2017_2017_04_01	NLL	NEN	NNA	NGT	NAT	NSS	DCT	NET	FSN	TWA	NGG	NVT	NSN	NGS	NGT		EPI_ISL_308874_A_canine_South_Korea_20170110_1F1_2016_2016_04_01	D	D	D	N	N	N	D	N	D	D	D	N	D	N	N
	EPI_ISL_308880_A_canine_Illinois_M16_30480_3_1_2016_2016_04_01	NLL	NEN	NNA	NGT	NAT	NSS	DCT	NET	FSN	TWA	NGG	NVT	NSN	NGS	NGT		EPI_ISL_308875_A_canine_Florida_20170606_7_2017_2017_04_01	D	D	D	N	N	N	D	N	D	D	D	N	D	N	N
	EPI_ISL_308881_A_canine_NorthCarolina_20170606_28_2017_2017_04_01	NLL	NEN	NNA	NGT	NAT	NSS	DCT	NET	FSN	TWA	NGG	NVT	NSN	NGS	NGT		EPI_ISL_308876_A_canine_Florida_20170606_18_2017_2017_04_01	D	D	D	N	N	N	D	N	D	D	D	N	D	N	N
	EPI_ISL_308882_A_canine_Illinois_187427_16_7_2016_2016_04_01	NLL	NEN	NNA	NGT	NAT	NSS	DCT	NET	FSN	TWA	NGG	NVT	NSN	NGS	NGT		EPI_ISL_308877_A_canine_Florida_20170606_9_2017_2017_04_01	D	D	D	N	N	N	D	N	D	D	D	N	D	N	N
	EPI_ISL_308883_A_canine_Illinois_M17_05782_8_1_2017_2017_04_01	NLL	NEN	NNA	NGT	NAT	NSS	DCT	NET	FSN	TWA	NGG	NVT	NSN	NGS	NGT		EPI_ISL_308878_A_canine_Florida_20170606_17_2017_2017_04_01	D	D	D	N	N	N	D	N	D	D	D	N	D	N	N
	EPI_ISL_308884_A_canine_Florida_20170606_8_2017_2017_04_01	NLL	NEN	NNA	NGT	NAT	NSS	DCT	NET	FSN	TWA	NGG	NVT	NSN	NGS	NGT		EPI_ISL_308879_A_canine_Kentucky_20170606_23_2017_2017_04_01	D	D	D	N	N	N	D	N	D	D	D	N	D	N	N
	EPI_ISL_308885_A_canine_Pennsylvania_20170411_5_2017_2017_04_01	NLL	NEN	NNA	NGT	NAT	NSS	DCT	NET	FSN	TWA	NGG	NVT	NSN	NGS	NGT		EPI_ISL_308880_A_canine_Illinois_M16_30480_3_1_2016_2016_04_01	D	D	D	N	N	N	D	N	D	D	D	N	D	N	N
	EPI_ISL_308886_A_canine_Illinois_20170110_1G12_2016_2016_04_01	NLL	NEN	NNA	NGT	NAT	NSS	DCT	NET	FSN	TWA	NGG	NVT	NSN	NGS	NGT		EPI_ISL_308881_A_canine_NorthCarolina_20170606_28_2017_2017_04_01	D	D	D	N	N	N	D	N	D	D	D	N	D	N	N
	EPI_ISL_308887_A_canine_Illinois_M17_05782_11_1_2017_2017_04_01	NLL	NEN	NNA	NGT	NAT	NSS	DCT	NET	FSN	TWA	NGG	NVT	NSN	NGS	NGT		EPI_ISL_308882_A_canine_Illinois_187427_16_7_2016_2016_04_01	D	D	D	N	N	N	D	N	D	D	D	N	D	N	N
	EPI_ISL_308888_A_canine_Illinois_M16_16391_2_1_2016_2016_04_01	NLL	NEN	NNA	NGT	NAT	NSS	DCT	NET	FSN	TWA	NGG	NVT	NSN	NGS	NGT		EPI_ISL_308883_A_canine_Illinois_M17_05782_8_1_2017_2017_04_01	D	D	D	N	N	N	D	N	D	D	D	N	D	N	N
	EPI_ISL_308889_A_canine_Illinois_M17_05782_1_1_2017_2017_04_01	NLL	NEN	NNA	NGT	NAT	NSS	DCT	NET	FSN	TWA	NGG	NVT	NSN	NGS	NGT		EPI_ISL_308884_A_canine_Florida_20170606_8_2017_2017_04_01	D	D	D	N	N	N	D	N	D	D	D	N	D	N	N
	EPI_ISL_308890_A_canine_Illinois_M17_05782_4_1_2017_2017_04_01	NLL	NEN	NNA	NGT	NAT	NSS	DCT	NET	FSN	TWA	NGG	NVT	NSN	NGS	NGT		EPI_ISL_308885_A_canine_Pennsylvania_20170411_5_2017_2017_04_01	D	D	D	N	N	N	D	N	D	D	D	N	D	N	N
	EPI_ISL_308891_A_canine_Illinois_M16_25374_19_1_2016_2016_04_01	NLL	NEN	NNA	NGT	NAT	NSS	DCT	NET	FSN	TWA	NGG	NVT	NSN	NGS	NGT		EPI_ISL_308886_A_canine_Illinois_20170110_1G12_2016_2016_04_01	D	D	D	N	N	N	D	N	D	D	D	N	D	N	N
	EPI_ISL_308892_A_canine_Florida_20170606_11_2017_2017_04_01	NLL	NEN	NNA	NGT	NAT	NSS	DCT	NET	FSN	TWA	NGG	NVT	NSN	NGS	NGT		EPI_ISL_308887_A_canine_Illinois_M17_05782_11_1_2017_2017_04_01	D	D	D	N	N	N	D	N	D	D	D	N	D	N	N
	EPI_ISL_308893_A_canine_Kentucky_20170606_6_2017_2017_04_01	NLL	NEN	NNA	NGT	NAT	NSS	DCT	NET	FSN	TWA	NGG	NVT	NSN	NGS	NGT		EPI_ISL_308888_A_canine_Illinois_M16_16391_2_1_2016_2016_04_01	D	D	D	N	N	N	D	N	D	D	D	N	D	N	N
	EPI_ISL_308894_A_canine_Florida_20170606_2_2017_2017_04_01	NLL	NEN	NNA	NGT	NAT	NSS	DCT	NET	FSN	TWA	NGG	NVT	NSN	NGS	NGT		EPI_ISL_308889_A_canine_Illinois_M17_05782_1_1_2017_2017_04_01	D	D	D	N	N	N	D	N	D	D	D	N	D	N	N
	EPI_ISL_308895_A_canine_Illinois_20170110_2G1_2016_2016_04_01	NLL	NEN	NNA	NGT	NAT	NSS	DCT	NET	FSN	TWA	NGG	NVT	NSN	NGS	NGT		EPI_ISL_308890_A_canine_Illinois_M17_05782_4_1_2017_2017_04_01	D	D	D	N	N	N	D	N	D	D	D	N	D	N	N
	EPI_ISL_308896_A_canine_Illinois_M17_05782_7_1_2017_2017_04_01	NLL	NEN	NNA	NGT	NAT	NSS	DCT	NET	FSN	TWA	NGG	NVT	NSN	NGS	NGT		EPI_ISL_308891_A_canine_Illinois_M16_25374_19_1_2016_2016_04_01	D	D	D	N	N	N	D	N	D	D	D	N	D	N	N
	EPI_ISL_308897_A_canine_Illinois_20170110_2F1_2016_2016_04_01	NLL	NEN	NNA	NGT	NAT	NSS	DCT	NET	FSN	TWA	NGG	NVT	NSN	NGS	NGT		EPI_ISL_308892_A_canine_Florida_20170606_11_2017_2017_04_01	D	D	D	N	N	N	D	N	D	D	D	N	D	N	N
	EPI_ISL_308898_A_canine_Illinois_20170110_1G4_2016_2016_04_01	NLL	NEN	NNA	NGT	NAT	NSS	DCT	NET	FSN	TWA	NGG	NVT	NSN	NGS	NGT		EPI_ISL_308893_A_canine_Kentucky_20170606_6_2017_2017_04_01	D	D	D	N	N	N	D	N	D	D	D	N	D	N	N
	EPI_ISL_309181_A_canine_Korea_AS_01_2009_2009_09_18	NLP	NEN	NNA	NGT	NAT	NSS	DCT	NET	FSN	TWA	NGG	NVT	NSN	NGS	NGT		EPI_ISL_308894_A_canine_Florida_20170606_2_2017_2017_04_01	D	D	D	N	N	N	D	N	D	D	D	N	D	N	N
	EPI_ISL_309182_A_canine_Korea_AS_03_2012_2012_05_10	NLP	SEN	NNA	NGT	NAT	NSS	DCT	NET	FSN	TWA	NGG	NVT	NSN	NGS	NGT		EPI_ISL_308895_A_canine_Illinois_20170110_2G1_2016_2016_04_01	D	D	D	N	N	N	D	N	D	D	D	N	D	N	N
	EPI_ISL_309183_A_canine_Korea_AS_04_2012_2012_06_11	NLP	SEN	NNA	NGT	NAT	NSS	DCT	NET	FSN	TWA	NGG	NVT	NSN	NGS	NGT		EPI_ISL_308896_A_canine_Illinois_M17_05782_7_1_2017_2017_04_01	D	D	D	N	N	N	D	N	D	D	D	N	D	N	N
	EPI_ISL_309184_A_canine_Korea_AS_05_2012_2012_07_14	SLP	NEN	NNA	NGT	NAT	NSS	NCT	NET	FSN	TWA	NGG	NVT	NSN	NGS	NGT		EPI_ISL_308897_A_canine_Illinois_20170110_2F1_2016_2016_04_01	D	D	D	N	N	N	D	N	D	D	D	N	D	N	N
	EPI_ISL_309185_A_canine_Korea_AS_06_2012_2012_08_24	NLP	SEN	NNA	NGT	NAT	NSS	DCT	NET	FSN	TWA	NGG	NVT	NSN	NGS	NGT		EPI_ISL_308898_A_canine_Illinois_20170110_1G4_2016_2016_04_01	D	D	D	N	N	N	D	N	D	D	D	N	D	N	N
	EPI_ISL_309186_A_canine_Korea_AS_08_2012_2012_09_17	SLP	NEN	NNA	NGT	NAT	NSS	NCT	NET	FSN	TWA	NGG	NVT	NSN	NGS	NGT		EPI_ISL_309181_A_canine_Korea_AS_01_2009_2009_09_18	D	D	D	N	N	N	D	N	D	D	D	N	D	N	N
	EPI_ISL_309187_A_canine_Korea_AS_09_2012_2012_10_15	SLP	NEN	NNA	NGT	NAT	NSS	NCT	NET	FSN	TWA	NGG	NVT	NSN	NGS	NGT		EPI_ISL_309182_A_canine_Korea_AS_03_2012_2012_05_10	D	D	D	N	N	N	D	N	D	D	D	N	D	N	N
	EPI_ISL_309188_A_canine_Korea_AS_11_2013_2013_06_08	NLP	SEN	NNA	NGT	NAT	NSS	DCT	NET	FSN	TWA	NGG	NVT	NSN	NGS	NGT		EPI_ISL_309183_A_canine_Korea_AS_04_2012_2012_06_11	D	D	D	N	N	N	D	N	D	D	D	N	D	N	N
	EPI_ISL_309189_A_canine_Korea_AS_14_2013_2013_08_09	NLP	SEN	NNA	NGT	NAT	NSS	DCT	NET	FSN	TWA	NGG	NVT	NSN	NGS	NGT		EPI_ISL_309185_A_canine_Korea_AS_06_2012_2012_08_24	D	D	D	N	N	N	D	N	D	D	D	N	D	N	N
	EPI_ISL_309190_A_canine_Korea_AS_15_2013_2013_09_11	NLP	SEN	NNA	NGT	NAT	NSS	DCT	NET	FSN	TWA	NGG	NVT	NSN	NGS	NGT		EPI_ISL_309188_A_canine_Korea_AS_11_2013_2013_06_08	D	D	D	N	N	N	D	N	D	D	D	N	D	N	N
	EPI_ISL_328522_A_canine_Georgia_20170606_19_2017_2017_05_25	NLL	NEN	NNA	NGT	NAT	NSS	DCT	NET	FSN	TWA	NGG	NVT	NSN	NGS	NGT		EPI_ISL_309189_A_canine_Korea_AS_14_2013_2013_08_09	D	D	D	N	N	N	D	N	D	D	D	N	D	N	N
	EPI_ISL_328523_A_canine_Georgia_89750_1_2017_2017_05_26	NLL	NEN	NNA	NGT	NAT	NSS	DCT	NET	FSN	TWA	NGG	NVT	NSN	NGS	NGT		EPI_ISL_309190_A_canine_Korea_AS_15_2013_2013_09_11	D	D	D	N	N	N	D	N	D	D	D	N	D	N	N
	EPI_ISL_328524_A_canine_Florida_88807_2_2017_2017_05_25	NLL	NEN	NNA	NGT	NAT	NSS	DCT	NET	FSN	TWA	NGG	NVT	NSN	NGS	NGT		EPI_ISL_328522_A_canine_Georgia_20170606_19_2017_2017_05_25	D	D	D	N	N	N	D	N	D	D	D	N	D	N	N
	EPI_ISL_328525_A_canine_California_043670_2017_2017_03_24	NLP	NEN	NNA	NGT	NAI	NSS	DCT	NET	FSN	TWA	NGG	NVT	NSN	NGS	NGT		EPI_ISL_328523_A_canine_Georgia_89750_1_2017_2017_05_26	D	D	D	N	N	N	D	N	D	D	D	N	D	N	N
	EPI_ISL_328526_A_canine_California_84315_2017_2017_05_18	NLL	NEN	NNA	NGT	NAT	NSS	DCT	NET	FSN	TWA	NGG	NVT	NSN	NGS	NGT		EPI_ISL_328524_A_canine_Florida_88807_2_2017_2017_05_25	D	D	D	N	N	N	D	N	D	D	D	N	D	N	N
	EPI_ISL_329146_A_canine_Guangdong_03_2013_2013_11_01	NLP	NEN	NNA	NGT	NAT	NSS	DCT	NET	FSN	TWA	NGG	NVT	NSN	NGS	NGT		EPI_ISL_328526_A_canine_California_84315_2017_2017_05_18	D	D	D	N	N	N	D	N	D	D	D	N	D	N	N
	EPI_ISL_329147_A_canine_Guangdong_04_2013_2013_11_01	NLP	NEN	NNA	NGT	NAT	NSS	DCT	NET	FSN	TWA	NGG	NVT	NSN	NGS	NGT		EPI_ISL_329146_A_canine_Guangdong_03_2013_2013_11_01	D	D	D	N	N	N	D	N	D	D	D	N	D	N	N
	EPI_ISL_329148_A_canine_Guangdong_01_2014_2014_02_01	NLP	NEN	NNA	NGT	NAT	NSS	DCT	NET	FSN	TWA	NGG	NVT	NSN	NGS	NGT		EPI_ISL_329147_A_canine_Guangdong_04_2013_2013_11_01	D	D	D	N	N	N	D	N	D	D	D	N	D	N	N
	EPI_ISL_329149_A_canine_Guangdong_02_2014_2014_02_01	NLP	NEN	NNA	NGT	NAT	NSS	DCT	NET	FSN	TWA	NGG	NVT	NSN	NGS	NGT		EPI_ISL_329148_A_canine_Guangdong_01_2014_2014_02_01	D	D	D	N	N	N	D	N	D	D	D	N	D	N	N
	EPI_ISL_329151_A_canine_Ohio_A82_2017_2017_10_28	NLL	NEN	NNA	NGT	NAT	NSS	DCT	NET	FSN	TWA	NGG	NVT	NSN	NGS	NGT		EPI_ISL_329149_A_canine_Guangdong_02_2014_2014_02_01	D	D	D	N	N	N	D	N	D	D	D	N	D	N	N
	EPI_ISL_329152_A_canine_Ohio_A91_2017_2017_10_28	NLL	NEN	NNA	NGT	NAT	NSS	DCT	NET	FSN	TWA	NGG	NVT	NSN	NGS	NGT		EPI_ISL_329151_A_canine_Ohio_A82_2017_2017_10_28	D	D	D	N	N	N	D	N	D	D	D	N	D	N	N
	EPI_ISL_329153_A_canine_Ohio_A97_2017_2017_10_28	NLL	NEN	NNA	NGT	NAT	NSS	DCT	NET	FSN	TWA	NGG	NVT	NSN	NGS	NGT		EPI_ISL_329152_A_canine_Ohio_A91_2017_2017_10_28	D	D	D	N	N	N	D	N	D	D	D	N	D	N	N
	EPI_ISL_329154_A_canine_South_Carolina_132956_2017_2017_08_01	NLL	NEN	NNA	NGT	NAT	NSS	DCT	NET	FSN	TWA	NGG	NVT	NSN	NGS	NGT		EPI_ISL_329153_A_canine_Ohio_A97_2017_2017_10_28	D	D	D	N	N	N	D	N	D	D	D	N	D	N	N
	EPI_ISL_329157_A_canine_Indiana_130636_2017_2017_07_29	NLL	NEN	NNA	NGT	NAT	NSS	DCT	NET	FSN	TWA	NGG	NVT	NSN	NGS	NGT		EPI_ISL_329154_A_canine_South_Carolina_132956_2017_2017_08_01	D	D	D	N	N	N	D	N	D	D	D	N	D	N	N
	EPI_ISL_329158_A_canine_Kentucky_128656_2017_2017_07_26	NLL	NEN	NNA	NGT	NAT	NSS	DCT	NET	FSN	TWA	NGG	NVT	NSN	NGS	NGT		EPI_ISL_329157_A_canine_Indiana_130636_2017_2017_07_29	D	D	D	N	N	N	D	N	D	D	D	N	D	N	N
	EPI_ISL_329159_A_canine_Kentucky_174490_2017_2017_10_09	NLL	NEN	NNA	NGT	NAT	NSS	DCT	NET	FSN	TWA	NGG	NVT	NSN	NGS	NGT		EPI_ISL_329158_A_canine_Kentucky_128656_2017_2017_07_26	D	D	D	N	N	N	D	N	D	D	D	N	D	N	N
	EPI_ISL_329160_A_canine_Minnesota_139684_2017_2017_08_10	NLL	NEN	NNA	NGT	NAT	NSS	DCT	NET	FSN	TWA	NGG	NVT	NSN	NGS	NGT		EPI_ISL_329159_A_canine_Kentucky_174490_2017_2017_10_09	D	D	D	N	N	N	D	N	D	D	D	N	D	N	N
	EPI_ISL_329161_A_canine_North_Carolina_090487_2017_2017_05_26	NLL	NEN	NNA	NGT	NAT	NSS	DCT	NET	FSN	TWA	NGG	NVT	NSN	NGS	NGT		EPI_ISL_329160_A_canine_Minnesota_139684_2017_2017_08_10	D	D	D	N	N	N	D	N	D	D	D	N	D	N	N
	EPI_ISL_329162_A_canine_Ohio_174509_2017_2017_10_08	NLL	NEN	NNA	NGT	NAT	NSS	DCT	NET	FSN	TWA	NGG	NVT	NSN	NGS	NGT		EPI_ISL_329161_A_canine_North_Carolina_090487_2017_2017_05_26	D	D	D	N	N	N	D	N	D	D	D	N	D	N	N
	EPI_ISL_329163_A_canine_Pennsylvania_0261885_2015_2015_09_01	NLL	NEN	NNA	NGT	NAT	NSS	DCT	NET	FSN	TWA	NGG	NVT	NSN	NGS	NGT		EPI_ISL_329162_A_canine_Ohio_174509_2017_2017_10_08	D	D	D	N	N	N	D	N	D	D	D	N	D	N	N
	EPI_ISL_329164_A_canine_Illinois_278597_2016_2016_09_01	NLL	NEN	NNA	NGT	NAT	NSS	DCT	NET	FSN	TWA	NGG	NVT	NSN	NGS	NGT		EPI_ISL_329163_A_canine_Pennsylvania_0261885_2015_2015_09_01	D	D	D	N	N	N	D	N	D	D	D	N	D	N	N
	EPI_ISL_329165_A_canine_Texas_2100186_2015_2015_09_01	NLL	NEN	NNA	NGT	NAT	NSS	DCT	NET	FSN	TWA	NGG	NVT	NSN	NGS	NGT		EPI_ISL_329164_A_canine_Illinois_278597_2016_2016_09_01	D	D	D	N	N	N	D	N	D	D	D	N	D	N	N
	EPI_ISL_329166_A_canine_North_Carolina_103297_2015_2015_09_01	NLL	NEN	NNA	NGT	NAT	NSS	DCT	NET	FSN	TWA	NGG	NVT	NSN	NGS	NGT		EPI_ISL_329165_A_canine_Texas_2100186_2015_2015_09_01	D	D	D	N	N	N	D	N	D	D	D	N	D	N	N
	EPI_ISL_329167_A_canine_Illinois_20170110_1A4_2016_2016_09_01	NLL	NEN	NNA	NGT	NAT	NSS	DCT	NET	FSN	TWA	NGG	NVT	NSN	NGS	NGT		EPI_ISL_329166_A_canine_North_Carolina_103297_2015_2015_09_01	D	D	D	N	N	N	D	N	D	D	D	N	D	N	N
	EPI_ISL_329168_A_canine_Illinois_077752_2016_2016_09_01	NLL	NEN	NNA	NGT	NAT	NSS	DCT	NET	FSN	TWA	NGG	NVT	NSN	NGS	NGT		EPI_ISL_329167_A_canine_Illinois_20170110_1A4_2016_2016_09_01	D	D	D	N	N	N	D	N	D	D	D	N	D	N	N
	EPI_ISL_329169_A_canine_Illinois_145135_16_3_1_2016_2016_09_01	NLL	NEN	NNA	NGT	NAT	NSS	DCT	NET	FSN	TWA	NGG	NVT	NSN	NGS	NGT		EPI_ISL_329168_A_canine_Illinois_077752_2016_2016_09_01	D	D	D	N	N	N	D	N	D	D	D	N	D	N	N
	EPI_ISL_329170_A_canine_Indiana_2093681_2015_2015_09_01	NLL	NEN	NNA	NGT	NAT	NSS	DCT	NET	FSN	TWA	NGG	NVT	NSN	NGS	NGT		EPI_ISL_329169_A_canine_Illinois_145135_16_3_1_2016_2016_09_01	D	D	D	N	N	N	D	N	D	D	D	N	D	N	N
	EPI_ISL_329171_A_canine_Florida_090919_2017_2017_05_26	NLL	NEN	NNA	NGT	NAT	NSS	DCT	NET	FSN	TWA	NGG	NVT	NSN	NGS	NGT		EPI_ISL_329170_A_canine_Indiana_2093681_2015_2015_09_01	D	D	D	N	N	N	D	N	D	D	D	N	D	N	N
	EPI_ISL_329172_A_canine_Illinois_A37_2017_2017_11_01	NLL	NEN	NNA	NGT	NAT	NSS	DCT	NET	FSN	TWA	NGG	NVT	NSN	NGS	NGT		EPI_ISL_329171_A_canine_Florida_090919_2017_2017_05_26	D	D	D	N	N	N	D	N	D	D	D	N	D	N	N
	EPI_ISL_329173_A_canine_Indiana_132276_16_1_2_2016_2016_09_01	NLL	NEN	NNA	NGT	NAT	NSS	DCT	NET	FSN	TWA	NGG	NVT	NSN	NGS	NGT		EPI_ISL_329172_A_canine_Illinois_A37_2017_2017_11_01	D	D	D	N	N	N	D	N	D	D	D	N	D	N	N
	EPI_ISL_329174_A_canine_Illinois_I0182389_2015_2015_09_01	NLL	NEN	NNA	NGT	NAT	NSS	DCT	NET	FSN	TWA	NGG	NVT	NSN	NGS	NGT		EPI_ISL_329173_A_canine_Indiana_132276_16_1_2_2016_2016_09_01	D	D	D	N	N	N	D	N	D	D	D	N	D	N	N
	EPI_ISL_329175_A_canine_Indiana_093165_16_1_1_2016_2016_09_01	NLL	NEN	NNA	NGT	NAT	NSS	DCT	NET	FSN	TWA	NGG	NVT	NSN	NGS	NGT		EPI_ISL_329174_A_canine_Illinois_I0182389_2015_2015_09_01	D	D	D	N	N	N	D	N	D	D	D	N	D	N	N
	EPI_ISL_329176_A_canine_Indiana_1177_17_1_2017_2017_09_01	NLL	NEN	NNA	NGT	NAT	NSS	DCT	NET	FSN	TWA	NGG	NVT	NSN	NGS	NGT		EPI_ISL_329175_A_canine_Indiana_093165_16_1_1_2016_2016_09_01	D	D	D	N	N	N	D	N	D	D	D	N	D	N	N
	EPI_ISL_329177_A_canine_Illinois_41915_2015_2015_09_01	NLL	NEN	NNA	NGT	NAT	NSS	DCT	NET	FSN	TWA	NGG	NVT	NSN	NGS	NGT		EPI_ISL_329176_A_canine_Indiana_1177_17_1_2017_2017_09_01	D	D	D	N	N	N	D	N	D	D	D	N	D	N	N
	EPI_ISL_329178_A_canine_Indiana_17031_16_2_2016_2016_09_01	NLL	NEN	NNA	NGT	NAT	NSS	DCT	NET	FSN	TWA	NGG	NVT	NSN	NGS	NGT		EPI_ISL_329177_A_canine_Illinois_41915_2015_2015_09_01	D	D	D	N	N	N	D	N	D	D	D	N	D	N	N
	EPI_ISL_329183_A_canine_Illinois_091375_16_1_1_2016_2016_09_01	NLL	NEN	NNA	NGT	NAT	NSS	DCT	NET	FSN	TWA	NGG	NVT	NSN	NGS	NGT		EPI_ISL_329178_A_canine_Indiana_17031_16_2_2016_2016_09_01	D	D	D	N	N	N	D	N	D	D	D	N	D	N	N
	EPI_ISL_329184_A_canine_Georgia_101875_2015_2015_09_01	NLL	NEN	NNA	NGT	NAT	NSS	DCT	NET	FSN	TWA	NGG	NVT	NSN	NGS	NGT		EPI_ISL_329183_A_canine_Illinois_091375_16_1_1_2016_2016_09_01	D	D	D	N	N	N	D	N	D	D	D	N	D	N	N
	EPI_ISL_366884_A_canine_China_Shanghai_0315_2019_2019_2019_03_08	NLL	NEN	NNA	NGT	NAT	NSS	DCT	NET	FSN	TWA	NGG	NVT	NSN	NGS	NGT		EPI_ISL_329184_A_canine_Georgia_101875_2015_2015_09_01	D	D	D	N	N	N	D	N	D	D	D	N	D	N	N
	EPI_ISL_369836_A_canine_China_Shanghai_0103_2019_2019_2019_01_08	NLL	NEN	NNA	NGT	NAT	NSS	DCT	NET	FSN	TWA	NGG	NVT	NSN	NGS	NGT		EPI_ISL_366884_A_canine_China_Shanghai_0315_2019_2019_2019_03_08	D	D	D	N	N	N	D	N	D	D	D	N	D	N	N
	EPI_ISL_369837_A_canine_China_Shanghai_0103_2020_2019_2019_01_15	NLL	NEN	NNA	NGT	NAT	NSS	DCT	NET	FSN	TWA	NGG	NVT	NSN	NGS	NGT		EPI_ISL_369836_A_canine_China_Shanghai_0103_2019_2019_2019_01_08	D	D	D	N	N	N	D	N	D	D	D	N	D	N	N
	EPI_ISL_369838_A_canine_China_Shanghai_0103_2021_2019_2019_01_15	NLL	NEN	NNA	NGT	NAT	NSS	DCT	NET	FSN	TWA	NGG	NVT	NSN	NGS	NGT		EPI_ISL_369837_A_canine_China_Shanghai_0103_2020_2019_2019_01_15	D	D	D	N	N	N	D	N	D	D	D	N	D	N	N
	EPI_ISL_369839_A_canine_China_Shanghai_0103_2022_2019_2019_01_15	NLL	NEN	NNA	NGT	NAT	NSS	DCT	NET	FSN	TWA	NGG	NVT	NSN	NGS	NGT		EPI_ISL_369838_A_canine_China_Shanghai_0103_2021_2019_2019_01_15	D	D	D	N	N	N	D	N	D	D	D	N	D	N	N
	EPI_ISL_369840_A_canine_China_Shanghai_0103_2023_2019_2019_01_25	NLL	NEN	NNA	NGT	NAT	NSS	DCT	NET	FSN	TWA	NGG	NVT	NSN	NGS	NGT		EPI_ISL_369839_A_canine_China_Shanghai_0103_2022_2019_2019_01_15	D	D	D	N	N	N	D	N	D	D	D	N	D	N	N
	EPI_ISL_369841_A_canine_China_Shanghai_0103_2024_2019_2019_01_25	NLL	NEN	NNA	NGT	NAT	NSS	DCT	NET	FSN	TWA	NGG	NVT	NSN	NGS	NGT		EPI_ISL_369840_A_canine_China_Shanghai_0103_2023_2019_2019_01_25	D	D	D	N	N	N	D	N	D	D	D	N	D	N	N
	EPI_ISL_372279_A_Canis_lupus_familiaris_USA_000915_2018_2018_01_03	NLL	NEN	NNA	NGT	NAT	NSS	DCT	NET	FSN	TWA	NGG	NVT	NSN	NGS	NGT		EPI_ISL_369841_A_canine_China_Shanghai_0103_2024_2019_2019_01_25	D	D	D	N	N	N	D	N	D	D	D	N	D	N	N
	EPI_ISL_372280_A_Canis_lupus_familiaris_USA_006974_2018_2018_01_17	NLL	NEN	NNA	NGT	NAT	NFS	DCT	NET	FGN	TWA	NGG	NVT	NSN	NGS	NGT		EPI_ISL_372279_A_Canis_lupus_familiaris_USA_000915_2018_2018_01_03	D	D	D	N	N	N	D	N	D	D	D	N	D	N	N
	EPI_ISL_372281_A_Canis_lupus_familiaris_USA_007780_2018_2018_01_17	NLL	NEN	NNA	NGT	NAT	NSS	DCT	NET	FSN	TWA	NGG	NVT	NSN	NGS	NGT		EPI_ISL_372280_A_Canis_lupus_familiaris_USA_006974_2018_2018_01_17	D	D	D	N	N	N	D	N	D	D	D	N	D	N	N
	EPI_ISL_372282_A_Canis_lupus_familiaris_USA_007781_2018_2018_01_17	NLL	NEN	NNA	NGT	NAT	NFS	DCT	NET	FGN	TWA	NGG	NVT	NSN	NGS	NGT		EPI_ISL_372281_A_Canis_lupus_familiaris_USA_007780_2018_2018_01_17	D	D	D	N	N	N	D	N	D	D	D	N	D	N	N
	EPI_ISL_372284_A_Canis_lupus_familiaris_USA_150620_2018_2018_08_21	NLL	NEN	NNA	NGT	NAT	NFS	DCT	NET	FGN	TWA	NGG	NVT	NSN	NGS	NGT		EPI_ISL_372282_A_Canis_lupus_familiaris_USA_007781_2018_2018_01_17	D	D	D	N	N	N	D	N	D	D	D	N	D	N	N
	EPI_ISL_372285_A_Canis_lupus_familiaris_USA_152386_2018_2018_08_23	NLL	NEN	NNA	NGT	NAT	NFS	DCT	NET	FGN	TWA	NGG	NVT	NSN	NGS	NGT		EPI_ISL_372284_A_Canis_lupus_familiaris_USA_150620_2018_2018_08_21	D	D	D	N	N	N	D	N	D	D	D	N	D	N	N
	EPI_ISL_372287_A_Canis_lupus_familiaris_USA_118191_2017_2017_10_31	NLL	NEN	NNA	NGT	NAT	NSS	DCT	NET	FSN	TWA	NGG	NVT	NSN	NGS	NGT		EPI_ISL_372285_A_Canis_lupus_familiaris_USA_152386_2018_2018_08_23	D	D	D	N	N	N	D	N	D	D	D	N	D	N	N
	EPI_ISL_372288_A_Canis_lupus_familiaris_USA_188203_2017_2017_10_31	NLL	NEN	NNA	NGT	NAT	NSS	DCT	NET	FSN	TWA	NGG	NVT	NSN	NGS	NGT		EPI_ISL_372287_A_Canis_lupus_familiaris_USA_118191_2017_2017_10_31	D	D	D	N	N	N	D	N	D	D	D	N	D	N	N
	EPI_ISL_372289_A_Canis_lupus_familiaris_USA_188226_2017_2017_10_31	NLL	NEN	NNA	NGT	NAT	NSS	DCT	NET	FSN	TWA	NGG	NVT	NSN	NGS	NGT		EPI_ISL_372288_A_Canis_lupus_familiaris_USA_188203_2017_2017_10_31	D	D	D	N	N	N	D	N	D	D	D	N	D	N	N
	EPI_ISL_372290_A_Canis_lupus_familiaris_USA_188297_2017_2017_10_31	NLL	NEN	NNA	NGT	NAT	NSS	DCT	NET	FSN	TWA	NGG	NVT	NSN	NGS	NGT		EPI_ISL_372289_A_Canis_lupus_familiaris_USA_188226_2017_2017_10_31	D	D	D	N	N	N	D	N	D	D	D	N	D	N	N
	EPI_ISL_372291_A_Canis_lupus_familiaris_USA_188305_2017_2017_10_31	NLL	NEN	NNA	NGT	NAT	NSS	DCT	NET	FSN	TWA	NGG	NVT	NSN	NGS	NGT		EPI_ISL_372290_A_Canis_lupus_familiaris_USA_188297_2017_2017_10_31	D	D	D	N	N	N	D	N	D	D	D	N	D	N	N
	EPI_ISL_372292_A_Canis_lupus_familiaris_USA_218592_2017_2017_12_30	NLL	NEN	NNA	NGT	NAT	NFS	DCT	NET	FGN	TWA	NGG	NVT	NSN	NGS	NGT		EPI_ISL_372291_A_Canis_lupus_familiaris_USA_188305_2017_2017_10_31	D	D	D	N	N	N	D	N	D	D	D	N	D	N	N
	EPI_ISL_372293_A_canine_California_BRW002_2018_2018_01_06	NLL	NEN	NNA	NGT	NAT	NFS	DCT	NET	FGN	TWA	NGG	NVT	NSN	NGS	NGT		EPI_ISL_372292_A_Canis_lupus_familiaris_USA_218592_2017_2017_12_30	D	D	D	N	N	N	D	N	D	D	D	N	D	N	N
	EPI_ISL_372294_A_canine_California_BRW003_2018_2018_01_01	NLL	NEN	NNA	NGT	NAT	NFS	DCT	NET	FGN	TWA	NGG	NVT	NSN	NGS	NGT		EPI_ISL_372293_A_canine_California_BRW002_2018_2018_01_06	D	D	D	N	N	N	D	N	D	D	D	N	D	N	N
	EPI_ISL_372295_A_canine_Nevada_BRW015_2018_2018_02_07	NLL	NEN	NNA	NGT	NAT	NFS	DCT	NET	FGN	TWA	NGG	NVT	NSN	NGS	NGT		EPI_ISL_372294_A_canine_California_BRW003_2018_2018_01_01	D	D	D	N	N	N	D	N	D	D	D	N	D	N	N
	EPI_ISL_372296_A_canine_Nevada_BRW018_2018_2018_03_01	NLL	NEN	NNA	NGT	NAT	NFS	DCT	NET	FGN	TWA	NGG	NVT	NSN	NGS	NGT		EPI_ISL_372295_A_canine_Nevada_BRW015_2018_2018_02_07	D	D	D	N	N	N	D	N	D	D	D	N	D	N	N
	EPI_ISL_372297_A_canine_New_Jersey_CRP036_2018_2018_05_13	NLL	NEN	NNA	NGT	NAT	NFS	DCT	NET	FGN	TWA	NGG	NVT	NSN	NGS	NGT		EPI_ISL_372296_A_canine_Nevada_BRW018_2018_2018_03_01	D	D	D	N	N	N	D	N	D	D	D	N	D	N	N
	EPI_ISL_372298_A_canine_New_York_CRP034_2018_2018_05_07	NLL	NEN	NNA	NGT	NAT	NFS	DCT	NET	FGN	TWA	NGG	NVT	NSN	NGS	NGT		EPI_ISL_372297_A_canine_New_Jersey_CRP036_2018_2018_05_13	D	D	D	N	N	N	D	N	D	D	D	N	D	N	N
	EPI_ISL_378689_A_canine_Illinois_077741_2016_2016_08_01	NLL	NEN	NNA	NGT	NAT	NSS	DCT	NET	FSN	TWA	NGG	NVT	NSN	NGS	NGT		EPI_ISL_372298_A_canine_New_York_CRP034_2018_2018_05_07	D	D	D	N	N	N	D	N	D	D	D	N	D	N	N
	EPI_ISL_379493_A_canine_Xi_an_20170601_159_2017_2017_06_01	NLL	NEN	NNA	NGT	NAT	NSS	DCT	NET	FSN	TWA	NGG	NVT	NSN	NGS	NGT		EPI_ISL_378689_A_canine_Illinois_077741_2016_2016_08_01	D	D	D	N	N	N	D	N	D	D	D	N	D	N	N
	EPI_ISL_379494_A_canine_Xi_an_20170601_157_2017_2017_06_01	NLL	NEN	NNA	NGT	NAT	NSS	DCT	NET	FSN	TWA	NGG	NVT	NSN	NGS	NGT		EPI_ISL_379493_A_canine_Xi_an_20170601_159_2017_2017_06_01	D	D	D	N	N	N	D	N	D	D	D	N	D	N	N
	EPI_ISL_379495_A_canine_Shanghai_20170721_36_2017_2017_07_21	NLL	NEN	NNA	NGT	NAT	NSS	DCT	NET	FSN	TWA	NGG	NVT	NSN	NGS	NGT		EPI_ISL_379494_A_canine_Xi_an_20170601_157_2017_2017_06_01	D	D	D	N	N	N	D	N	D	D	D	N	D	N	N
	EPI_ISL_379496_A_canine_Shanghai_20170713_18_2017_2017_07_13	NLL	NEN	NNA	NGT	NAT	NSS	DCT	NET	FSN	TWA	NGG	NVT	NSN	NGS	NGT		EPI_ISL_379495_A_canine_Shanghai_20170721_36_2017_2017_07_21	D	D	D	N	N	N	D	N	D	D	D	N	D	N	N
	EPI_ISL_379497_A_canine_Shanghai_20170622_7_2017_2017_06_22	NLL	NEN	NNA	NGT	NAT	NSS	DCT	NET	FSN	TWA	NGG	NVT	NSN	NGS	NGT		EPI_ISL_379496_A_canine_Shanghai_20170713_18_2017_2017_07_13	D	D	D	N	N	N	D	N	D	D	D	N	D	N	N
	EPI_ISL_379498_A_canine_Nanjing_20170704_53_2017_2017_07_04	NLL	NEN	NNA	NGT	NAT	NSS	DCT	NET	FSN	TWA	NGG	NVT	NSN	NGS	NGT		EPI_ISL_379497_A_canine_Shanghai_20170622_7_2017_2017_06_22	D	D	D	N	N	N	D	N	D	D	D	N	D	N	N
	EPI_ISL_379499_A_canine_Nanjing_20170620_47_2017_2017_06_20	NLL	NEN	NNA	NGT	NAT	NSS	DCT	NET	FSN	TWA	YGG	NVT	NSN	NGS	NGT		EPI_ISL_379498_A_canine_Nanjing_20170704_53_2017_2017_07_04	D	D	D	N	N	N	D	N	D	D	D	N	D	N	N
	EPI_ISL_379500_A_canine_Nanjing_20170607_40_2017_2017_06_07	SLL	NEN	NNA	NGT	NAT	NSS	DCT	NET	FSN	TWA	NGG	NVT	NSN	NGS	NGT		EPI_ISL_379499_A_canine_Nanjing_20170620_47_2017_2017_06_20	D	D	D	N	N	N	D	N	D	D	D	N	D	N	N
	EPI_ISL_379501_A_canine_Nanjing_20170515_25_2017_2017_05_15	NLL	NEN	NNA	NGT	NAT	NSS	DCT	NET	FSN	TWA	NGG	NVT	NSN	NGS	NGT		EPI_ISL_379500_A_canine_Nanjing_20170607_40_2017_2017_06_07	D	D	D	N	N	N	D	N	D	D	D	N	D	N	N
	EPI_ISL_379502_A_canine_Nanjing_20170419_12_2017_2017_04_19	NLL	NEN	NNA	NGT	NAT	NSS	DCT	NET	FSN	TWA	NGG	NVT	NSN	NGS	NGT		EPI_ISL_379501_A_canine_Nanjing_20170515_25_2017_2017_05_15	D	D	D	N	N	N	D	N	D	D	D	N	D	N	N
	EPI_ISL_379503_A_canine_Nanjing_20170328_7_2017_2017_03_28	SLL	NEN	NNA	NGT	NAT	NSS	DCT	NET	FSN	TWA	NGG	NVT	NSN	NGS	NGT		EPI_ISL_379502_A_canine_Nanjing_20170419_12_2017_2017_04_19	D	D	D	N	N	N	D	N	D	D	D	N	D	N	N
	EPI_ISL_379504_A_canine_Beijing_20121230_62_2012_2012_12_30	NLP	NEN	NNA	NGT	NAT	NSS	DCT	NET	FSN	TWA	NGG	NVT	NSN	NGS	NGT		EPI_ISL_379503_A_canine_Nanjing_20170328_7_2017_2017_03_28	D	D	D	N	N	N	D	N	D	D	D	N	D	N	N
	EPI_ISL_379505_A_canine_Beijing_20161228_9_2016_2016_12_28	NLL	NEN	NNA	NGT	NAT	NSS	DCT	NET	FSN	TWA	NGG	NVT	NSN	NGS	NGT		EPI_ISL_379504_A_canine_Beijing_20121230_62_2012_2012_12_30	D	D	D	N	N	N	D	N	D	D	D	N	D	N	N
	EPI_ISL_379506_A_canine_Beijing_20161216_8_2016_2016_12_16	NLL	NEN	NNA	NGT	NAT	NSS	DCT	NET	FSN	TWA	NGG	NVT	NRN	NGS	NGT		EPI_ISL_379505_A_canine_Beijing_20161228_9_2016_2016_12_28	D	D	D	N	N	N	D	N	D	D	D	N	D	N	N
	EPI_ISL_379507_A_canine_Beijing_20121215_34_2012_2012_12_15	NLP	NEN	NNA	NGT	NAT	NSS	DCT	NET	FSN	TWA	NGG	NVT	NSN	NGS	NGT		EPI_ISL_379506_A_canine_Beijing_20161216_8_2016_2016_12_16	D	D	D	N	N	N	D	N	D	D	D	N	D	N	N
	EPI_ISL_379508_A_canine_Beijing_20131207_365_2013_2013_12_07	NLP	NEN	NNA	NGT	NAT	NSS	DCT	NET	FSN	TWT	NGG	NVT	NSN	NGS	NGT		EPI_ISL_379507_A_canine_Beijing_20121215_34_2012_2012_12_15	D	D	D	N	N	N	D	N	D	D	D	N	D	N	N
	EPI_ISL_379509_A_canine_Beijing_20131204_349_2013_2013_12_04	NLP	NEN	NNA	NGT	NAT	NSS	DCT	NET	FSN	TWT	NGG	NVT	NSN	NGS	NGT		EPI_ISL_379508_A_canine_Beijing_20131207_365_2013_2013_12_07	D	D	D	N	N	N	D	N	D	D	D	N	D	N	N
	EPI_ISL_379510_A_canine_Beijing_20131203_342_2013_2013_12_03	NLP	NEN	NNA	NGT	NAT	NSS	DCT	NET	FSN	TWT	NGG	NVT	NSN	NGS	NGT		EPI_ISL_379509_A_canine_Beijing_20131204_349_2013_2013_12_04	D	D	D	N	N	N	D	N	D	D	D	N	D	N	N
	EPI_ISL_379511_A_canine_Beijing_20131203_341_2013_2013_12_03	NLP	NEN	NNA	NGT	NAT	NSS	DCT	NET	FSN	TWT	NGG	NVT	NSN	NGS	NGT		EPI_ISL_379510_A_canine_Beijing_20131203_342_2013_2013_12_03	D	D	D	N	N	N	D	N	D	D	D	N	D	N	N
	EPI_ISL_379512_A_canine_Beijing_20131112_279_2013_2013_11_12	NLP	NEN	NNA	NGT	NAT	NSS	DCT	NET	FSN	TWT	NGG	NVT	NSN	NGS	NGT		EPI_ISL_379511_A_canine_Beijing_20131203_341_2013_2013_12_03	D	D	D	N	N	N	D	N	D	D	D	N	D	N	N
	EPI_ISL_379513_A_canine_Beijing_20170720_30_2017_2017_07_20	SLL	NEN	NNA	NGT	NAT	NSS	DCT	NET	FSN	TWA	NGG	NVT	NSN	NGS	NGT		EPI_ISL_379512_A_canine_Beijing_20131112_279_2013_2013_11_12	D	D	D	N	N	N	D	N	D	D	D	N	D	N	N
	EPI_ISL_379514_A_canine_Beijing_20170712_18_2017_2017_07_12	NLL	NEN	NNA	NGT	NAT	NSS	DCT	NET	FSN	TWA	NGG	NVT	NSN	NGS	NGT		EPI_ISL_379513_A_canine_Beijing_20170720_30_2017_2017_07_20	D	D	D	N	N	N	D	N	D	D	D	N	D	N	N
	EPI_ISL_379515_A_canine_Beijing_20170711_16_2017_2017_07_11	NLL	NEN	NNA	NGT	NAT	NSS	DCT	NET	FSN	TWA	NGG	NVT	NSN	NGS	NGT		EPI_ISL_379514_A_canine_Beijing_20170712_18_2017_2017_07_12	D	D	D	N	N	N	D	N	D	D	D	N	D	N	N
	EPI_ISL_379516_A_canine_Beijing_20170709_15_2017_2017_07_09	NLL	NEN	NNA	NGT	NAT	NSS	DCT	NET	FSN	TWA	NGG	NVT	NSN	NGS	NGT		EPI_ISL_379515_A_canine_Beijing_20170711_16_2017_2017_07_11	D	D	D	N	N	N	D	N	D	D	D	N	D	N	N
	EPI_ISL_379517_A_canine_Beijing_20170618_206_2017_2017_06_18	NLL	NEN	NNA	NGT	NAT	NSS	DCT	NET	FSN	TWA	NGG	NVT	NSN	NGS	NGT		EPI_ISL_379516_A_canine_Beijing_20170709_15_2017_2017_07_09	D	D	D	N	N	N	D	N	D	D	D	N	D	N	N
	EPI_ISL_379518_A_canine_Beijing_20170616_202_2017_2017_06_16	SLL	NEN	NNA	NGT	NAT	NSS	DCT	NET	FSN	TWA	NGG	NVT	NSN	NGS	NGT		EPI_ISL_379517_A_canine_Beijing_20170618_206_2017_2017_06_18	D	D	D	N	N	N	D	N	D	D	D	N	D	N	N
	EPI_ISL_379519_A_canine_Beijing_20170616_200_2017_2017_06_16	NLL	NEN	NNA	NGT	NAT	NSS	DCT	NET	FSN	TWA	NGG	NVT	NSN	NGS	NGT		EPI_ISL_379518_A_canine_Beijing_20170616_202_2017_2017_06_16	D	D	D	N	N	N	D	N	D	D	D	N	D	N	N
	EPI_ISL_379520_A_canine_Beijing_20170615_195_2017_2017_06_15	NLL	NEN	NNA	NGT	NAT	NSS	DCT	NET	FSN	TWA	NGG	NVT	NSN	NGS	NGT		EPI_ISL_379519_A_canine_Beijing_20170616_200_2017_2017_06_16	D	D	D	N	N	N	D	N	D	D	D	N	D	N	N
	EPI_ISL_379521_A_canine_Beijing_20170614_185_2017_2017_06_14	NLL	NEN	NNA	NGT	NAT	NSS	DCT	NET	FSN	TWA	NGG	NVT	NSN	NGS	NGT		EPI_ISL_379520_A_canine_Beijing_20170615_195_2017_2017_06_15	D	D	D	N	N	N	D	N	D	D	D	N	D	N	N
	EPI_ISL_379522_A_canine_Beijing_20170612_183_2017_2017_06_12	NLL	NEN	NNA	NGT	NAT	NSS	DCT	NEI	FSN	TWA	NGG	NVT	NSN	NGS	NGT		EPI_ISL_379521_A_canine_Beijing_20170614_185_2017_2017_06_14	D	D	D	N	N	N	D	N	D	D	D	N	D	N	N
	EPI_ISL_379523_A_canine_Beijing_20170610_174_2017_2017_06_10	NLL	NEN	NNA	NGT	NAT	NSS	DCT	NET	FSN	TWA	NGG	NVT	NSN	NGS	NGT		EPI_ISL_379523_A_canine_Beijing_20170610_174_2017_2017_06_10	D	D	D	N	N	N	D	N	D	D	D	N	D	N	N
	EPI_ISL_379524_A_canine_Beijing_20170610_173_2017_2017_06_10	NLL	NEN	NNA	NGT	NAT	NSS	DCT	NET	FSN	TWA	NGG	NVT	NSN	NGS	NGT		EPI_ISL_379524_A_canine_Beijing_20170610_173_2017_2017_06_10	D	D	D	N	N	N	D	N	D	D	D	N	D	N	N
	EPI_ISL_379525_A_canine_Beijing_20170610_172_2017_2017_06_10	NLL	NEN	NNA	NGT	NAT	NSS	DCT	NET	FSN	TWA	NGG	NVT	NSN	NGS	NGT		EPI_ISL_379525_A_canine_Beijing_20170610_172_2017_2017_06_10	D	D	D	N	N	N	D	N	D	D	D	N	D	N	N
	EPI_ISL_379526_A_canine_Beijing_20170604_164_2017_2017_06_04	NLL	NEN	NNA	NGT	NAT	NSS	DCT	NET	FSN	TWA	NGG	NVT	NSN	NGS	NGT		EPI_ISL_379526_A_canine_Beijing_20170604_164_2017_2017_06_04	D	D	D	N	N	N	D	N	D	D	D	N	D	N	N
	EPI_ISL_379527_A_canine_Beijing_20170528_148_2017_2017_05_28	NLL	NEN	NNA	NGT	NAT	NSS	DCT	NET	FSN	TWA	NGG	NVT	NSN	NGS	NGT		EPI_ISL_379527_A_canine_Beijing_20170528_148_2017_2017_05_28	D	D	D	N	N	N	D	N	D	D	D	N	D	N	N
	EPI_ISL_379529_A_canine_Beijing_20170528_147_2017_2017_05_28	NLL	NEN	NNA	NGT	NAT	NSS	DCT	NET	FSN	TWA	NGG	NVT	NSN	NGS	NGT		EPI_ISL_379529_A_canine_Beijing_20170528_147_2017_2017_05_28	D	D	D	N	N	N	D	N	D	D	D	N	D	N	N
	EPI_ISL_379530_A_canine_Beijing_20170527_146_2017_2017_05_27	NLL	NEN	NNA	NGT	NAT	NSS	DCT	NET	FSN	TWA	NGG	NVT	NSN	NGS	NGT		EPI_ISL_379530_A_canine_Beijing_20170527_146_2017_2017_05_27	D	D	D	N	N	N	D	N	D	D	D	N	D	N	N
	EPI_ISL_379531_A_canine_Beijing_20170512_137_2017_2017_05_12	NLL	NEN	NNA	NGT	NAT	NSS	DCT	NET	FSN	TWA	NGG	NVT	NSN	NGS	NGT		EPI_ISL_379531_A_canine_Beijing_20170512_137_2017_2017_05_12	D	D	D	N	N	N	D	N	D	D	D	N	D	N	N
	EPI_ISL_379532_A_canine_Beijing_20170512_133_2017_2017_05_12	NLL	NEN	NNA	NGT	NAT	NSS	DCT	NET	FSN	TWA	NGG	NVT	NSN	NGS	NGT		EPI_ISL_379532_A_canine_Beijing_20170512_133_2017_2017_05_12	D	D	D	N	N	N	D	N	D	D	D	N	D	N	N
	EPI_ISL_379533_A_canine_Beijing_20170512_122_2017_2017_05_12	NLL	NEN	NNA	NGT	NAT	NSS	DCT	NET	FSN	TWA	NGG	NVT	NSN	NGS	NGT		EPI_ISL_379533_A_canine_Beijing_20170512_122_2017_2017_05_12	D	D	D	N	N	N	D	N	D	D	D	N	D	N	N
	EPI_ISL_379534_A_canine_Beijing_20170512_121_2017_2017_05_12	NLL	NEN	NNA	NGT	NAT	NSS	DCT	NET	FSN	TWA	NGG	NVT	NSN	NGS	NGT		EPI_ISL_379534_A_canine_Beijing_20170512_121_2017_2017_05_12	D	D	D	N	N	N	D	N	D	D	D	N	D	N	N
	EPI_ISL_379535_A_canine_Beijing_20170512_120_2017_2017_05_12	NLL	NEN	NNA	NGT	NAT	NSS	DCT	NET	FSN	TWA	NGG	NVT	NSN	NGS	NGT		EPI_ISL_379535_A_canine_Beijing_20170512_120_2017_2017_05_12	D	D	D	N	N	N	D	N	D	D	D	N	D	N	N
	EPI_ISL_379536_A_canine_Beijing_20170510_118_2017_2017_05_10	NLL	NEN	NNA	NGT	NAT	NSS	DCT	NET	FSN	TWA	NGG	NVT	NSN	NGS	NGT		EPI_ISL_379536_A_canine_Beijing_20170510_118_2017_2017_05_10	D	D	D	N	N	N	D	N	D	D	D	N	D	N	N
	EPI_ISL_379537_A_canine_Beijing_20170501_108_2017_2017_05_01	NLL	NEN	NNA	NGT	NAT	NSS	DCT	NET	FSN	TWA	NGG	NVT	NSN	NGS	NGT		EPI_ISL_379537_A_canine_Beijing_20170501_108_2017_2017_05_01	D	D	D	N	N	N	D	N	D	D	D	N	D	N	N
	EPI_ISL_379538_A_canine_Beijing_20170424_102_2017_2017_04_24	NLL	NEN	NNA	NGT	NAT	NSS	DCT	NET	FSN	TWA	NGG	NVT	NSN	NGS	NGT		EPI_ISL_379538_A_canine_Beijing_20170424_102_2017_2017_04_24	D	D	D	N	N	N	D	N	D	D	D	N	D	N	N
	EPI_ISL_379539_A_canine_Beijing_20170417_83_2017_2017_04_17	NLL	NEN	NNA	NGT	NAT	NSS	DCT	NET	FSN	TWA	NGG	NVT	NSN	NGS	NGT		EPI_ISL_379539_A_canine_Beijing_20170417_83_2017_2017_04_17	D	D	D	N	N	N	D	N	D	D	D	N	D	N	N
	EPI_ISL_379540_A_canine_Beijing_20170417_81_2017_2017_04_17	NLL	NEN	NNA	NGT	NAT	NSS	DCT	NET	FSN	TWA	NGG	NVT	NRN	NGS	NGT		EPI_ISL_379540_A_canine_Beijing_20170417_81_2017_2017_04_17	D	D	D	N	N	N	D	N	D	D	D	N	D	N	N
	EPI_ISL_379541_A_canine_Beijing_20170314_73_2017_2017_03_14	NLL	NEN	NNA	NGT	NAT	NSS	DCT	NET	FSN	TWA	NGG	NVT	NSN	NGS	NGT		EPI_ISL_379541_A_canine_Beijing_20170314_73_2017_2017_03_14	D	D	D	N	N	N	D	N	D	D	D	N	D	N	N
	EPI_ISL_379542_A_canine_Beijing_20150124_300_2015_2015_01_24	NLP	NEN	NNA	NGT	NAI	NSS	DCT	NGT	FSN	TWA	NGG	NVT	NSN	NGS	NGT		EPI_ISL_379545_A_canine_Beijing_20150118_256_2015_2015_01_18	D	D	D	N	N	N	D	N	D	D	D	N	D	N	N
	EPI_ISL_379543_A_canine_Beijing_20150122_284_2015_2015_01_22	NLP	NEN	NNA	NGT	NAI	NSS	DCT	NGT	FSN	TWA	NGG	NVT	NSN	NGS	NGT		EPI_ISL_379546_A_canine_Beijing_20140110_2_2014_2014_01_10	D	D	D	N	N	N	D	N	D	D	D	N	D	N	N
	EPI_ISL_379544_A_canine_Beijing_20150120_265_2015_2015_01_20	NLP	NEN	NNA	NGT	NAI	NSS	DCT	NGT	FSN	TWA	NGG	NVT	NSN	NGS	NGT		EPI_ISL_379547_A_canine_Beijing_20140103_90_2014_2014_01_03	D	D	D	N	N	N	D	N	D	D	D	N	D	N	N
	EPI_ISL_379545_A_canine_Beijing_20150118_256_2015_2015_01_18	NLP	NEN	NNA	NGT	NAT	NSS	DCT	NET	FSN	TWT	NGG	NVT	NSN	NGS	NGT		EPI_ISL_399577_A_canine_China_Huabei_170607_2017_2017_06_07	D	D	D	N	N	N	D	N	D	D	D	N	D	N	N
	EPI_ISL_379546_A_canine_Beijing_20140110_2_2014_2014_01_10	NLP	NEN	NNA	NGT	NAT	NSS	DCT	NET	FSN	TWT	NGG	NVT	NSN	NGS	NGT		EPI_ISL_4031576_A_canine_Guangdong_DY1_2019_2019_06_23	D	D	D	N	N	N	D	N	D	D	D	N	D	N	N
	EPI_ISL_379547_A_canine_Beijing_20140103_90_2014_2014_01_03	NLP	NEN	NNA	NGT	NAT	NSS	DCT	NET	FSN	TWT	NGG	NVT	NSN	NGS	NGT		EPI_ISL_4061869_A_canine_Illinois_21_015197_001_2021_2021_05_17	D	D	D	N	N	N	D	N	D	D	D	N	D	N	N
	EPI_ISL_399577_A_canine_China_Huabei_170607_2017_2017_06_07	NLL	NEN	NNA	NGT	NAT	NSS	DCT	NET	FSN	TWA	NGG	NVT	NSN	NGS	NGT		EPI_ISL_4061898_A_canine_Illinois_21_015197_005_2021_2021_05_17	D	D	D	N	N	N	D	N	D	D	D	N	D	N	N
	EPI_ISL_4031576_A_canine_Guangdong_DY1_2019_2019_06_23	NLL	NEN	NNA	NGT	NAT	NSS	DCT	NET	FSN	TWA	NGG	NVT	NSN	NGS	NGT		EPI_ISL_4061925_A_canine_Texas_21_011409_001_2021_2021_04_01	D	D	D	N	N	N	D	N	D	D	D	N	D	N	N
	EPI_ISL_4061869_A_canine_Illinois_21_015197_001_2021_2021_05_17	NLL	NEN	NNA	NGT	NAT	NSS	DCT	NET	FSN	TWA	NGG	NVT	NSN	NGS	NGT		EPI_ISL_4062446_A_canine_China_QiaoKe01_2017_2017_05_01	D	D	D	N	N	N	D	N	D	D	D	N	D	N	N
	EPI_ISL_4061898_A_canine_Illinois_21_015197_005_2021_2021_05_17	NLL	NEN	NNA	NGT	NAT	NSS	DCT	NET	FSN	TWA	NGG	NVT	NSN	NGS	NGT		EPI_ISL_4167939_A_Canine_California_LACPHL_INF00001_2021_2021_08_06	D	D	D	N	N	N	D	N	D	D	D	N	D	N	N
	EPI_ISL_4061925_A_canine_Texas_21_011409_001_2021_2021_04_01	NLL	NEN	NNA	NGT	NAT	NSS	DCT	NET	FSN	TWA	NGG	NVT	NSN	NGS	NGT		EPI_ISL_4168034_A_Canine_California_LACPHL_INF00004_2021_2021_08_06	D	D	D	N	N	N	D	N	D	D	D	N	D	N	N
	EPI_ISL_4062446_A_canine_China_QiaoKe01_2017_2017_05_01	NLL	NEN	NNA	NGT	NAT	NSS	DCT	NET	FSN	TWA	NGG	NVT	NSN	NGS	NGT		EPI_ISL_4168035_A_Canine_California_LACPHL_INF00005_2021_2021_08_06	D	D	D	N	N	N	D	N	D	D	D	N	D	N	N
	EPI_ISL_4167939_A_Canine_California_LACPHL_INF00001_2021_2021_08_06	NLL	NEN	NNA	NGT	NAT	NSS	DCT	NET	FSN	TWA	NGG	NVT	NSN	NGS	NGT		EPI_ISL_4168036_A_Canine_California_LACPHL_INF00006_2021_2021_08_06	D	D	D	N	N	N	D	N	D	D	D	N	D	N	N
	EPI_ISL_4168032_A_Canine_California_LACPHL_INF00002_2021_2021_08_06	---	---	---	---	---	---	---	---	---	---	---	---	---	---	NGT		EPI_ISL_499084_A_canine_Guangdong_1_2018_2018_05_14	D	D	D	N	N	N	D	N	D	D	D	N	D	N	N
	EPI_ISL_4168034_A_Canine_California_LACPHL_INF00004_2021_2021_08_06	NLL	NEN	NNA	NGT	NAT	NSS	DCT	NET	FSN	TWA	NGG	NVT	NSN	NGS	NGT		EPI_ISL_499085_A_canine_Guangdong_2_2018_2018_05_16	D	D	D	N	N	N	D	N	D	D	D	N	D	N	N
	EPI_ISL_4168035_A_Canine_California_LACPHL_INF00005_2021_2021_08_06	NLL	NEN	NNA	NGT	NAT	NSS	DCT	NET	FSN	TWA	NGG	NVT	NSN	NGS	NGT		EPI_ISL_499086_A_canine_Guangdong_3_2018_2018_05_17	D	D	D	N	N	N	D	N	D	D	D	N	D	N	N
	EPI_ISL_4168036_A_Canine_California_LACPHL_INF00006_2021_2021_08_06	NLL	NEN	NNA	NGT	NAT	NSS	DCT	NET	FSN	TWA	NGG	NVT	NSN	NGS	NGT		EPI_ISL_502193_A_canine_China_HA_seq_2019_2019_01_10	D	D	D	N	N	N	D	N	D	D	D	N	D	N	N
	EPI_ISL_499084_A_canine_Guangdong_1_2018_2018_05_14	NLL	NEN	NNA	NGT	NAT	NSS	DCT	NET	FSN	TWA	NGG	NVT	NSN	NGS	NGT		EPI_ISL_502286_A_canine_Ontario_NCFAD_2018_001_4_2018_2018_01_05	D	D	D	N	N	N	D	N	D	D	D	N	D	N	N
	EPI_ISL_499085_A_canine_Guangdong_2_2018_2018_05_16	NLL	NEN	NNA	NGT	NAT	NSS	DCT	NET	FSN	TWA	NGG	NVT	NSN	NGS	NGT		EPI_ISL_502287_A_canine_Ontario_NCFAD_2018_064_1_2018_2018_10_15	D	D	D	N	N	N	D	N	D	D	D	N	D	N	N
	EPI_ISL_499086_A_canine_Guangdong_3_2018_2018_05_17	NLL	NEN	NNA	NGT	NAT	NSS	DCT	NET	FSN	TWA	NGG	NVT	NSN	NGS	NGT		EPI_ISL_502288_A_canine_Ontario_NCFAD_2018_069_1_2018_2018_10_22	D	D	D	N	N	N	D	N	D	D	D	N	D	N	N
	EPI_ISL_502193_A_canine_China_HA_seq_2019_2019_01_10	NLL	NEN	NNA	NGT	NAT	NSS	DCT	NET	FSN	TWA	NGG	NVT	NSN	NGS	NGT		EPI_ISL_502289_A_canine_Ontario_NCFAD_2018_069_10_2018_2018_10_18	D	D	D	N	N	N	D	N	D	D	D	N	D	N	N
	EPI_ISL_502286_A_canine_Ontario_NCFAD_2018_001_4_2018_2018_01_05	NLL	NEN	NNA	NGT	NAT	NFS	DCT	NET	FGN	TWA	NGG	NVT	NSN	NGS	NGT		EPI_ISL_502290_A_canine_Ontario_NCFAD_2018_069_6_2018_2018_10_22	D	D	D	N	N	N	D	N	D	D	D	N	D	N	N
	EPI_ISL_502287_A_canine_Ontario_NCFAD_2018_064_1_2018_2018_10_15	NLL	NEN	NNA	NGT	NAT	NSS	DCT	NET	FSN	TWA	NGG	NVT	NSN	NGS	NGT		EPI_ISL_502291_A_canine_Ontario_NCFAD_2018_069_9_2018_2018_10_24	D	D	D	N	N	N	D	N	D	D	D	N	D	N	N
	EPI_ISL_502288_A_canine_Ontario_NCFAD_2018_069_1_2018_2018_10_22	NLL	NEN	NNA	NGT	NAT	NSS	DCT	NET	FSN	TWA	NGG	NVT	NSN	NGS	NGT		EPI_ISL_502292_A_canine_Ontario_NCFAD_2018_070_1_2018_2018_01_09	D	D	D	N	N	N	D	N	D	D	D	N	D	N	N
	EPI_ISL_502289_A_canine_Ontario_NCFAD_2018_069_10_2018_2018_10_18	NLL	NEN	NNA	NGT	NAT	NSS	DCT	NET	FSN	TWA	NGG	NVT	NSN	NGS	NGT		EPI_ISL_502293_A_canine_Ontario_NCFAD_2018_070_10_2018_2018_03_09	D	D	D	N	N	N	D	N	D	D	D	N	D	N	N
	EPI_ISL_502290_A_canine_Ontario_NCFAD_2018_069_6_2018_2018_10_22	NLL	NEN	NNA	NGT	NAT	NSS	DCT	NET	FSN	TWA	NGG	NVT	NSN	NGS	NGT		EPI_ISL_502294_A_canine_Ontario_NCFAD_2018_070_11_2018_2018_03_09	D	D	D	N	N	N	D	N	D	D	D	N	D	N	N
	EPI_ISL_502291_A_canine_Ontario_NCFAD_2018_069_9_2018_2018_10_24	NLL	NEN	NNA	NGT	NAT	NSS	DCT	NET	FSN	TWA	NGG	NVT	NSN	NGS	NGT		EPI_ISL_502295_A_canine_Ontario_NCFAD_2018_070_12_2018_2018_03_13	D	D	D	N	N	N	D	N	D	D	D	N	D	N	N
	EPI_ISL_502292_A_canine_Ontario_NCFAD_2018_070_1_2018_2018_01_09	NLL	NEN	NNA	NGT	NAT	NFS	DCT	NET	FGN	TWA	NGG	NVT	NSN	NGS	NGT		EPI_ISL_502296_A_canine_Ontario_NCFAD_2018_070_13_2018_2018_03_13	D	D	D	N	N	N	D	N	D	D	D	N	D	N	N
	EPI_ISL_502293_A_canine_Ontario_NCFAD_2018_070_10_2018_2018_03_09	NLL	NEN	NNA	NGT	NAT	NSS	DCT	NET	FSN	TWA	NGG	NVT	NSN	NGS	NGT		EPI_ISL_502297_A_canine_Ontario_NCFAD_2018_070_14_2018_2018_03_14	D	D	D	N	N	N	D	N	D	D	D	N	D	N	N
	EPI_ISL_502294_A_canine_Ontario_NCFAD_2018_070_11_2018_2018_03_09	NLL	NEN	NNA	NGT	NAT	NSS	DCT	NET	FSN	TWA	NGG	NVT	NSN	NGS	NGT		EPI_ISL_502298_A_canine_Ontario_NCFAD_2018_070_15_2018_2018_03_14	D	D	D	N	N	N	D	N	D	D	D	N	D	N	N
	EPI_ISL_502295_A_canine_Ontario_NCFAD_2018_070_12_2018_2018_03_13	NLL	NEN	NNA	NGT	NAT	NSS	DCT	NET	FSN	TWA	NGG	NVT	NSN	NGS	NGT		EPI_ISL_502299_A_canine_Ontario_NCFAD_2018_070_16_2018_2018_03_26	D	D	D	N	N	N	D	N	D	D	D	N	D	N	N
	EPI_ISL_502296_A_canine_Ontario_NCFAD_2018_070_13_2018_2018_03_13	NLL	NEN	NNA	NGT	NAT	NSS	DCT	NET	FSN	TWA	NGG	NVT	NSN	NGS	NGT		EPI_ISL_502300_A_canine_Ontario_NCFAD_2018_070_2_2018_2018_01_09	D	D	D	N	N	N	D	N	D	D	D	N	D	N	N
	EPI_ISL_502297_A_canine_Ontario_NCFAD_2018_070_14_2018_2018_03_14	NLL	NEN	NNA	NGT	NAT	NSS	DCT	NET	FSN	TWA	NGG	NVT	NSN	NGS	NGT		EPI_ISL_502301_A_canine_Ontario_NCFAD_2018_070_3_2018_2018_01_13	D	D	D	N	N	N	D	N	D	D	D	N	D	N	N
	EPI_ISL_502298_A_canine_Ontario_NCFAD_2018_070_15_2018_2018_03_14	NLL	NEN	NNA	NGT	NAT	NSS	DCT	NET	FSN	TWA	NGG	NVT	NSN	NGS	NGT		EPI_ISL_502302_A_canine_Ontario_NCFAD_2018_070_4_2018_2018_01_26	D	D	D	N	N	N	D	N	D	D	D	N	D	N	N
	EPI_ISL_502299_A_canine_Ontario_NCFAD_2018_070_16_2018_2018_03_26	NLL	NEN	NNA	NGT	NAT	NSS	DCT	NET	FSN	TWA	NGG	NVT	NSN	NGS	NGT		EPI_ISL_502303_A_canine_Ontario_NCFAD_2018_070_5_2018_2018_02_01	D	D	D	N	N	N	D	N	D	D	D	N	D	N	N
	EPI_ISL_502300_A_canine_Ontario_NCFAD_2018_070_2_2018_2018_01_09	NLL	NEN	NNA	NGT	NAT	NFS	DCT	NET	FGN	TWA	NGG	NVT	NSN	NGS	NGT		EPI_ISL_502304_A_canine_Ontario_NCFAD_2018_070_7_2018_2018_03_02	D	D	D	N	N	N	D	N	D	D	D	N	D	N	N
	EPI_ISL_502301_A_canine_Ontario_NCFAD_2018_070_3_2018_2018_01_13	NLL	NEN	NNA	NGT	NAT	NFS	DCT	NET	FGN	TWA	NGG	NVT	NSN	NGS	NGT		EPI_ISL_502305_A_canine_Ontario_NCFAD_2018_070_8_2018_2018_03_02	D	D	D	N	N	N	D	N	D	D	D	N	D	N	N
	EPI_ISL_502302_A_canine_Ontario_NCFAD_2018_070_4_2018_2018_01_26	NLL	NEN	NNA	NGT	NAT	NFS	DCT	NET	FGN	TWA	NGG	NVT	NSN	NGS	NGT		EPI_ISL_502306_A_canine_Ontario_NCFAD_2018_070_9_2018_2018_03_02	D	D	D	N	N	N	D	N	D	D	D	N	D	N	N
	EPI_ISL_502303_A_canine_Ontario_NCFAD_2018_070_5_2018_2018_02_01	NLL	NEN	NNA	NGT	NAT	NFS	DCT	NET	FGN	TWA	NGG	NVT	NSN	NGS	NGT		EPI_ISL_503149_A_canine_Georgia_42632_2015_2015_06_12	D	D	D	N	N	N	D	N	D	D	D	N	D	N	N
	EPI_ISL_502304_A_canine_Ontario_NCFAD_2018_070_7_2018_2018_03_02	NLL	NEN	NNA	NGT	NAT	NSS	DCT	NET	FSN	TWA	NGG	NVT	NSN	NGS	NGT		EPI_ISL_6785325_A_canine_Henan_L02_2018_2018_03_01	D	D	D	N	N	N	D	N	D	D	D	N	D	N	N
	EPI_ISL_502305_A_canine_Ontario_NCFAD_2018_070_8_2018_2018_03_02	NLL	NEN	NNA	NGT	NAT	NSS	DCT	NET	FSN	TWA	NGG	NVT	NSN	NGS	NGT		EPI_ISL_6785346_A_canine_Henan_L06_2018_2018_05_01	D	D	D	N	N	N	D	N	D	D	D	N	D	N	N
	EPI_ISL_502306_A_canine_Ontario_NCFAD_2018_070_9_2018_2018_03_02	NLL	NEN	NNA	NGT	NAT	NSS	DCT	NET	FSN	TWA	NGG	NVT	NSN	NGS	NGT		EPI_ISL_6785359_A_canine_Guangdong_GY01_2018_2018_05_01	D	D	D	N	N	N	D	N	D	D	D	N	D	N	N
	EPI_ISL_503149_A_canine_Georgia_42632_2015_2015_06_12	NLL	NEN	NNA	NGT	NAT	NSS	DCT	NET	FSN	TWA	NGG	NVT	NSN	NGS	NGT		EPI_ISL_6785379_A_canine_Henan_L03_2018_2018_05_01	D	D	D	N	N	N	D	N	D	D	D	N	D	N	N
	EPI_ISL_6785325_A_canine_Henan_L02_2018_2018_03_01	NLL	NEN	NNA	NGT	NAT	NSS	DCT	NET	FSN	TWA	NGG	NVT	NSN	NGS	NGT		EPI_ISL_6795310_A_canine_China_A6_2021_2021_05_27	D	D	D	N	N	N	D	N	D	D	D	N	D	N	N
	EPI_ISL_6785346_A_canine_Henan_L06_2018_2018_05_01	NLL	NEN	NNA	NGT	NAT	NSS	DCT	NET	FSN	TWA	NGG	NVT	NSN	NGS	NGT		EPI_ISL_6795312_A_canine_China_A4_2021_2021_05_02	D	D	D	N	N	N	D	N	D	D	D	N	D	N	N
	EPI_ISL_6785359_A_canine_Guangdong_GY01_2018_2018_05_01	NLL	NEN	NNA	NGT	NAT	NSS	DCT	NET	FSN	TWA	NGG	NVT	NSN	NGS	NGT		EPI_ISL_6795313_A_canine_China_A5_2021_2021_05_20	D	D	D	N	N	N	D	N	D	D	D	N	D	N	N
	EPI_ISL_6785379_A_canine_Henan_L03_2018_2018_05_01	NLL	NEN	NNA	NGT	NAT	NSS	DCT	NET	FSN	TWA	NGG	NVT	NSN	NGS	NGT		EPI_ISL_80505_A_canine_Guangdong_1_2006_2006_06_01	D	D	D	N	N	N	D	N	D	D	D	N	D	N	N
	EPI_ISL_6795310_A_canine_China_A6_2021_2021_05_27	NLL	NEN	NNA	NGT	NAT	NSS	DCT	NET	FSN	TWA	NGG	NVT	NSN	NGS	NGT		EPI_ISL_80506_A_canine_Guangdong_2_2006_2006_08_01	D	D	D	N	N	N	D	N	D	D	D	N	D	N	N
	EPI_ISL_6795312_A_canine_China_A4_2021_2021_05_02	NLL	NEN	NNA	NGT	NAT	NSS	DCT	NET	FSN	TWA	NGG	NVT	NSN	NGS	NGT		EPI_ISL_80507_A_canine_Guangdong_2_2007_2007_10_18	D	D	D	N	N	N	D	N	D	D	D	N	D	N	N
	EPI_ISL_6795313_A_canine_China_A5_2021_2021_05_20	NLL	NEN	NNA	NGT	NAT	NSS	DCT	NET	FSN	TWA	NGG	NVT	NSN	NGS	NGT		EPI_ISL_80508_A_canine_Guangdong_1_2007_2007_04_18	D	D	D	N	N	N	D	N	D	D	D	N	D	N	N
	EPI_ISL_76503_A_canine_Korea_LBM412_2008_2008_10_01	NLP	NEN	NNA	NGT	NAT	NSS	DCT	NET	FSN	TWA	NGG	NVT	NSN	NGS	---		EPI_ISL_93812_A_canine_Jiangsu_06_2010_2010_06_01	D	D	D	N	N	N	D	N	D	D	D	N	D	N	N
	EPI_ISL_80505_A_canine_Guangdong_1_2006_2006_06_01	NLP	NEN	NNA	NGT	NAT	NSS	DCT	NET	FSN	TWA	NGG	NVT	NSN	NGS	NGT		EPI_ISL_93813_A_canine_Jiangsu_05_2010_2010_05_01	D	D	D	N	N	N	D	N	D	D	D	N	D	N	N
	EPI_ISL_80506_A_canine_Guangdong_2_2006_2006_08_01	NLP	NEN	NNA	NGT	NAT	NSS	DCT	NET	FSN	TWA	NGG	NVT	NSN	NGS	NGT		EPI_ISL_93814_A_canine_Jiangsu_04_2010_2010_05_01	D	D	D	N	N	N	D	N	D	D	D	N	D	N	N
	EPI_ISL_80507_A_canine_Guangdong_2_2007_2007_10_18	NLP	NEN	NNA	NGT	NAT	NSS	DCT	NET	FSN	TWA	NGG	NVT	NSN	NGS	NGT		EPI_ISL_93815_A_canine_Jiangsu_03_2010_2010_04_01	D	D	D	N	N	N	D	N	D	D	D	N	D	N	N
	EPI_ISL_80508_A_canine_Guangdong_1_2007_2007_04_18	NLP	NEN	NNA	NGT	NAT	NSS	DCT	NET	FSN	TWA	NGG	NVT	NSN	NGS	NGT		EPI_ISL_93816_A_canine_Jiangsu_02_2010_2010_03_01	D	D	D	N	N	N	D	N	D	D	D	N	D	N	N
	EPI_ISL_93812_A_canine_Jiangsu_06_2010_2010_06_01	NLP	NEN	NNA	NGT	NAT	NSS	DCT	NET	FSN	TWA	NGG	NVT	NSN	NGS	NGT		EPI_ISL_93817_A_canine_Jiangsu_01_2009_2009_12_01	D	D	D	N	N	N	D	N	D	D	D	N	D	N	N
	EPI_ISL_93813_A_canine_Jiangsu_05_2010_2010_05_01	NLP	NEN	NNA	NGT	NAT	NSS	DCT	NET	FSN	TWA	NGG	NVT	NSN	NGS	NGT		EPI_ISL_309184_A_canine_Korea_AS_05_2012_2012_07_14	D	D	D	N	N	N	N	N	D	D	D	N	D	N	N
	EPI_ISL_93814_A_canine_Jiangsu_04_2010_2010_05_01	NLP	NEN	NNA	NGT	NAT	NSS	DCT	NET	FSN	TWA	NGG	NVT	NSN	NGS	NGT		EPI_ISL_309186_A_canine_Korea_AS_08_2012_2012_09_17	D	D	D	N	N	N	N	N	D	D	D	N	D	N	N
	EPI_ISL_93815_A_canine_Jiangsu_03_2010_2010_04_01	NLP	NEN	NNA	NGT	NAT	NSS	DCT	NET	FSN	TWA	NGG	NVT	NSN	NGS	NGT		EPI_ISL_309187_A_canine_Korea_AS_09_2012_2012_10_15	D	D	D	N	N	N	N	N	D	D	D	N	D	N	N
	EPI_ISL_93816_A_canine_Jiangsu_02_2010_2010_03_01	NLP	NEN	NNA	NGT	NAT	NSS	DCT	NET	FSN	TWA	NGG	NVT	NSN	NGS	NGT		EPI_ISL_162189_A_canine_Guangxi_L1_2013_2013_05_01	D	D	N	N	N	D	N	D	D	N	N	N	N	N	N
	EPI_ISL_93817_A_canine_Jiangsu_01_2009_2009_12_01	NLP	NEN	NNA	NGT	NAT	NSS	DCT	NET	FSN	TWA	NGG	NVT	NSN	NGS	NGT		EPI_ISL_162190_A_canine_Guangxi_L2_2013_2013_05_01	D	D	N	N	N	D	N	D	D	N	N	N	N	N	N
[truncated: 4 more columns]

## Sheet: human
		18	22	24	38	54	61	79	97	110	142	149	181	262	301	499			18	22	24	38	54	61	79	97	110	142	149	181	262	301	499			18	22	24	38	54	61	79	97	110	142	149	181	262	301
	EPI ISL 19890478|A/swine/Ohio/A02858604/2025|2025-05-07	KLP	NDN	NNM	NGT	NAT	NFS	NCT	NNK	HSN	NWT	DGA	EVT	NST	NGS	NGT		EPI ISL 19765796|A/Michigan/UM-10062136475/2025|2025-02-01	D	D	N	N	N	N	N	D	N	N	D	N	N	N	D			2	9	14399	19506	19516	19326	15466	0	18972	19383	14125	19257	19490	19498
	EPI ISL 19890490|A/swine/Minnesota/A02858601/2025|2025-05-02	KLP	SDN	NSM	NGT	NAT	SSS	NCT	NKK	YSS	NWT	DGS	NVT	NST	NGS	NGT		EPI ISL 19832927|A/Michigan/UM-10062346951/2025|2025-02-12	D	D	N	N	N	N	N	D	N	N	D	N	N	N	D			19495	19516	5130	21	7	193	4055	19521	548	133	5350	208	19	22
	EPI ISL 19890487|A/swine/Iowa/A02858606/2025|2025-05-07	KLP	NDN	NNM	NGT	NAT	NFS	NCT	NNK	HSD	NWT	DGA	EVT	NST	NGS	NGT		EPI ISL 19745498|A/District Of Columbia/02/2025|2025-01-13	D	D	N	N	N	N	N	D	N	N	D	N	N	D	N			35	7	3	5	9	13	11	11	12	16	57	67	23	12
	EPI ISL 19890486|A/swine/Iowa/A02858602/2025|2025-05-06	KIP	NDN	NGT	NGT	NAT	NSS	NCT	NKQ	YSN	NWT	NGT	NVI	NST	NGS	NGT		EPI ISL 19746292|A/Texas/ISC-1183/2025|2025-01-23	D	D	N	N	N	N	N	D	N	N	D	N	N	D	N			19532	19532	19532	19532	19532	19532	19532	19532	19532	19532	19532	19532	19532	19532
	EPI ISL 19726606|A/North America/CanaDa/New Brunswick/NBPHLFLU23A-MM00116R/2025|2025-01-23	KIP	NDN	NST	NGT	NAT	NSS	NCT	NKG	NSS	NWT	NGT	NVT	NST	NGS	NET		EPI ISL 19779428|A/France/ARA-HCL025036544401/2025|2025-03-01	D	D	N	N	N	N	N	D	N	N	D	N	N	D	N			19497	19525	19529	19527	19523	19519	19521	19521	19520	19516	19475	19465	19509	19520
	EPI ISL 19726703|A/Saskatchewan/SKFLU412637/2025|2025-01-04	KIP	NDN	NST	NGT	NAT	NSS	NCT	NKE	NSS	NWT	NGK	NVT	NST	NGS	NET		EPI ISL 19778520|A/NetherlanDs/01346/2025|2025-02-24	D	D	N	N	N	N	N	D	N	N	D	N	N	D	N		human	0.00010258	0.000460948	0.737314	0.998925	0.999641	0.990112	0.792275	0	0.971926	0.993185	0.725289	0.989314	0.999026	0.998873
	EPI ISL 20152694|A/Athens/SENT11220/2025|2025-05-06	KIP	NDN	NST	NGT	NAT	NSS	NCT	NKE	NSS	NWT	NGT	NVT	NST	NGS	NET		EPI ISL 20053655|A/Bavaria/6549203/2025|2025-04-01	D	D	N	N	N	N	N	D	N	N	D	N	N	D	N			0.999897	0.999539	0.262686	0.00107543	0.000358551	0.0098878	0.207725	1	0.0280738	0.00681492	0.274711	0.0106858	0.000973909	0.00112705
	EPI ISL 20152699|A/Norway/08705/2025|2025-08-09	NIP	NDN	NST	NGT	NAT	NSS	NCT	NKE	NSS	NWT	NGK	NVT	NST	NGS	NET		EPI ISL 19725821|A/Massachusetts/ISC-1105/2025|2025-01-11	D	D	N	N	N	N	N	D	N	N	D	N	N	D	N
	EPI ISL 20087163|A/Costa Rica/INC-1569-861355/2025|2025-04-29	KIP	NDN	NST	NGT	NAT	NSS	NCK	NKE	NSS	NWT	NGT	NVT	NST	NGS	NET		EPI ISL 20054881|A/YAMAGATA/98/2025|2025-03-10	D	D	N	N	N	N	D	D	N	N	N	N	N	D	N
	EPI ISL 20152698|A/Norway/08677/2025|2025-08-06	NIP	NDN	NST	NGT	NAT	NSS	NCT	NKE	NSS	NWT	NGK	NVT	NST	NGS	NET		EPI ISL 19863432|A/NorDrhein-Westfalen/85/2025|2025-03-13	D	D	N	N	N	N	D	D	N	N	N	N	N	D	N
	EPI ISL 20152697|A/Norway/08647/2025|2025-08-06	NIP	NDN	NST	NGT	NAT	NSS	NCT	NKE	NSS	NWT	NGK	NVT	NST	NGS	NET		EPI ISL 20197042|A/Oman/CPHL 52513095/2025|2025-05-26	D	D	N	N	N	N	D	D	N	N	N	N	N	D	N
	EPI ISL 19726695|A/Saskatchewan/SKFLU411799/2025|2025-01-01	KIP	NDN	NST	NGT	NAT	NSS	NCT	NKE	NSS	NWT	NGT	NVT	NST	NGS	NET		EPI ISL 20066022|A/AOMORI/2/2025|2025-03-11	D	D	N	N	N	N	D	D	N	N	N	N	N	D	N			---	Unknown
	EPI ISL 20152703|A/Norway/08841/2025|2025-08-18	NIP	NDN	NST	NGT	NAT	NSS	NCT	NKE	NSS	NWT	NGK	NVT	NST	NGS	NET		EPI ISL 20197086|A/Oman/CPHL 7253923/2025|2025-06-10	D	D	N	N	N	N	D	D	N	N	N	N	N	D	N			D	non-glycosylation
	EPI ISL 20152702|A/Norway/08826/2025|2025-08-19	NIP	NDN	NST	NGT	NAT	NSS	NCT	NKE	NSS	NWT	NGK	NVT	NST	NGS	NET		EPI ISL 20073277|A/Quebec/491/2025|2025-04-03	D	D	N	N	N	N	D	D	N	N	N	N	N	D	N			N	glycosylation
	EPI ISL 20152701|A/Norway/08771/2025|2025-08-14	NIP	NDN	NST	NGT	NAT	NSS	NCT	NKE	NSS	NWT	NGK	NVT	NST	NGS	NET		EPI ISL 20125601|A/InDonesia/BIOKES-SRHS007/2025|2025-05-22	D	D	N	N	N	N	D	D	N	N	N	N	N	D	N
	EPI ISL 19792224|A/French Guiana/015/2025|2025-01-01	KIP	NDD	DST	NGT	NAT	NSS	NCT	NKE	NSS	NWT	NGT	NVT	NST	NGS	NET		EPI ISL 19738308|A/France/ARA-HCL025021880701/2025|2025-02-06	D	D	D	N	N	N	N	D	N	N	N	N	N	D	N
	EPI ISL 20152700|A/Norway/08765/2025|2025-08-14	NIP	NDN	NST	NGT	NAT	NSS	NCT	NKE	NSS	NWT	NGK	NVT	NST	NGS	NET		EPI ISL 19779324|A/France/ARA-HCL025031325401/2025|2025-02-20	D	D	D	N	N	N	N	D	N	N	N	N	N	D	N
	EPI ISL 19759484|A/FloriDa/ISC-1175/2025|2025-01-05	KIP	NDN	NST	NGT	NAT	NSS	NCT	NKE	NSS	NWT	NGK	NVT	NST	NGS	NET		EPI ISL 19815529|A/NJ/DE-DHSS-1250/2025 (H3N2)|2025-02-09	D	D	D	N	N	N	N	D	N	N	N	N	N	D	N
	EPI ISL 19759487|A/FloriDa/ISC-1173/2025|2025-01-05	KIP	NDN	NST	NGT	NAT	NSS	NCT	NKE	NSS	NWT	NGT	NVT	NST	NGS	NET		EPI ISL 20067618|A/Alberta/41/2025|2025-01-24	D	D	N	N	N	N	N	D	N	N	N	N	N	D	N
	EPI ISL 19726718|A/Saskatchewan/SKFLU414745/2025|2025-01-11	KIP	NDN	NST	NGT	NAT	NSS	NCT	NKE	NSS	NWT	NGT	NVT	NST	NGS	NET		EPI ISL 19779506|A/France/ARA-HCL125006779101/2025|2025-02-17	D	D	D	N	N	N	N	D	N	N	N	N	N	D	N
	EPI ISL 19726712|A/Saskatchewan/SKFLU413698/2025|2025-01-10	KIP	NDN	NST	NGT	NAT	NSS	NCT	NKE	NSS	NWT	NGK	NVT	NST	NGS	NET		EPI ISL 19822561|A/Belgium/S3678/2025|2025-03-05	D	D	D	N	N	N	N	D	N	N	N	N	N	D	N
	EPI ISL 20087148|A/Costa Rica/INC-1553-860618/2025|2025-04-16	KIP	NDN	NST	NGT	NAT	NSS	NCT	NKE	NSS	NWT	NGT	NVT	NST	NGS	NET		EPI ISL 19790311|A/ColoraDo/ISC-1222/2025|2025-02-17	D	D	N	N	N	N	N	D	N	N	N	N	N	D	N
	EPI ISL 19890504|A/swine/Minnesota/A02979412/2025|2025-03-10	KLP	SDN	NSM	NGT	NAT	SSS	NCT	NKK	YSS	NWT	DGS	NVT	NST	NGS	NGT		EPI ISL 19804522|A/New York/PX16919/2025|2025-01-27	D	D	N	N	N	N	N	D	N	N	N	N	N	D	N
	EPI ISL 20087130|A/Costa Rica/INC-1522-860465/2025|2025-04-09	KIP	NDN	NST	NGT	NAT	NSS	NCK	NKE	NSS	NWT	NGT	NVT	NST	NGS	NET		EPI ISL 19822105|A/Baltimore/JH-969/2025|2025-01-01	D	D	D	N	N	N	N	D	N	N	N	Unknown	N	D	N
	EPI ISL 19824966|A/Manitoba/RV02741-25/2025|2025-03-15	KIP	NDD	DGT	NGT	NAT	NSS	NCT	NKE	NSI	NWT	NGT	NVT	NST	NGS	NET		EPI ISL 19755972|A/mallarD/USA/002982-001/2025|2025-01-01	N	D	D	N	N	D	D	D	D	D	D	N	D	N	N
	EPI ISL 19890498|A/swine/North Carolina/A02979483/2025|2025-04-18	KLP	NDN	NNM	NGT	NAT	NFS	NCT	NNK	HSD	NWK	DGA	EVT	NST	NGS	NGT		EPI ISL 19755969|A/mallarD/USA/002982-005/2025|2025-01-01	N	D	D	N	N	D	D	D	D	D	D	N	D	N	N
	EPI ISL 19890497|A/swine/North Carolina/A02979468/2025|2025-03-14	KLP	NDN	NNM	NGT	NAT	NFS	NCT	NNK	HSD	NWT	DGA	EVT	NST	NGS	NGT		EPI ISL 20176673|A/mallarD/USA/023210-011/2025|2025-01-01	D	D	D	N	N	D	D	D	D	D	D	N	D	N	N
	EPI ISL 19890496|A/swine/North Carolina/A02979463/2025|2025-03-14	KLP	NDN	NNM	HGT	NAT	NFS	NCT	NNK	HSD	NWT	DGA	EVT	NST	NGS	NGT		EPI ISL 20176417|A/mallarD/USA/023707-002/2025|2025-01-01	D	D	D	N	N	D	D	D	D	D	D	N	D	N	N
	EPI ISL 19792216|A/Ukraine/3474/2025|2025-02-20	KIP	NDD	DST	NGT	NAT	NSS	NCT	NKE	NSS	NWT	NGT	NVT	NST	NGS	NET		EPI ISL 20176630|A/mallarD/USA/023213-003/2025|2025-01-01	D	D	D	N	N	D	D	D	D	D	D	N	D	N	N
	EPI ISL 19824982|A/British Columbia/RV03209-25/2025|2025-03-16	KIP	NDD	DST	NGT	NAT	NSS	NCT	NKE	NSS	NWT	NGT	NVT	NST	NGS	NET		EPI ISL 20176623|A/mallarD/USA/023214-006/2025|2025-01-01	D	D	D	N	N	D	D	D	D	D	D	N	D	N	N
	EPI ISL 19824983|A/British Columbia/RV03210-25/2025|2025-03-16	KIP	NDN	NST	NGT	NAT	NSS	NCT	NKE	NSS	NWT	NGT	NVT	NST	NGS	NET		EPI ISL 19867023|A/France/ARA-RELAB-HCL025068116301/2025|2025-04-19	D	D	N	N	N	N	D	D	N	N	D	N	D	N	N
	EPI ISL 19824980|A/British Columbia/RV03207-25/2025|2025-03-16	KIP	NDN	NST	NGT	NAT	NSS	NCT	NKE	NSS	NWT	NGT	NVT	NST	NGS	NET		EPI ISL 19769013|A/swine/Kansas/A02858342/2025|2025-02-03	D	D	D	N	N	D	N	D	D	D	N	N	D	N	N
	EPI ISL 19824981|A/British Columbia/RV03208-25/2025|2025-03-12	KIP	NDD	DGT	NGT	NAT	NSS	NCT	NKE	NSI	NWT	NGT	NVT	NST	NGS	NET		EPI ISL 19707067|A/Manitoba/RV00124/2025|2025-01-09	D	D	N	N	N	N	D	D	N	N	N	N	D	N	N
	EPI ISL 19824979|A/British Columbia/RV03206-25/2025|2025-03-18	KIP	NDD	DST	NGT	NAT	NSS	NCT	NKE	NSI	NWT	NGT	NVT	NST	NGS	NET		EPI ISL 20168839|A/GuangDong-Maonan/11438/2025|2025-08-11	D	D	N	N	N	N	D	D	N	N	N	N	D	N	N
	EPI ISL 19759533|A/Massachusetts/ISC-1463/2025|2025-02-05	KIP	NDN	NST	NGT	NAT	NSS	NCT	NKE	NSS	NWT	NGK	NVT	NST	NGS	NET		EPI ISL 20168838|A/GuangDong-Meijiang/11256/2025|2025-08-04	D	D	N	N	N	N	D	D	N	N	N	N	D	N	N
	EPI ISL 19759532|A/Massachusetts/ISC-1411/2025|2025-01-20	KIP	NDD	DST	NGT	NAT	NSS	NCT	NKE	NSS	NWT	NGT	NVT	NST	NGS	NET		EPI ISL 20168844|A/Shanghai-Huangpu/8305/2025|2025-07-07	D	D	N	N	N	N	D	D	N	N	N	N	D	N	N
	EPI ISL 19759535|A/Massachusetts/ISC-1452/2025|2025-02-04	KIP	NDN	NST	NGT	NAT	NSS	NCT	NKE	NSS	NWT	NGT	NVT	NST	NGS	NET		EPI ISL 19895644|A/Victoria/72/2025|2025-01-14	D	D	N	N	N	N	N	D	N	N	N	N	D	N	N
	EPI ISL 19759534|A/Massachusetts/ISC-1421/2025|2025-02-04	KIP	NDN	NST	NGT	NAT	NSS	NCT	NKE	NSS	NWT	NGT	NVT	NST	NGS	NET		EPI ISL 19669548|A/France/ARA-HCL025002716001/2025|2025-01-07	D	D	D	N	N	N	N	D	N	N	N	N	D	N	N
	EPI ISL 19726766|A/Saskatchewan/SKFLU416977/2025|2025-01-20	KIP	NDN	NST	NGT	NAT	NSS	NCT	NKE	NSS	NWT	NGK	NVT	NST	NGS	NET		EPI ISL 19770418|A/AnDalucia/PMC-00754/2025|2025-02-18	D	D	D	N	N	N	N	D	N	N	N	N	D	N	N
	EPI ISL 19759529|A/Massachusetts/ISC-1465/2025|2025-02-04	KIP	NDN	NST	NGT	NAT	NSS	NCT	NKE	NSS	NWT	NGK	NVT	NST	NGS	NET		EPI ISL 19871677|A/Victoria/143/2025|2025-02-10	D	D	D	N	N	N	N	D	N	N	N	N	D	N	N
	EPI ISL 19759528|A/Massachusetts/ISC-1419/2025|2025-02-05	KIP	NDN	NST	NGT	NAT	NSS	NCT	NKE	NSS	NWT	NGT	NVT	NST	NGS	NET		EPI ISL 19818015|A/Manitoba/RV02113-25/2025|2025-03-08	D	D	D	N	N	N	N	D	N	N	N	N	D	N	N
	EPI ISL 19726760|A/Saskatchewan/SKFLU416460/2025|2025-01-20	KIP	NDN	NST	NGT	NAT	NSS	NCT	NKE	NSS	NWT	NGT	NVT	NST	NGS	NET		EPI ISL 19708820|A/France/ARA-HCL025017394501/2025|2025-01-29	D	D	N	N	N	N	N	D	N	N	N	N	D	N	N
	EPI ISL 19759531|A/Massachusetts/ISC-1422/2025|2025-02-04	KIP	NDN	NST	NGT	NAT	NSS	NCT	NKE	NSS	NWT	NGT	NVT	NST	NGS	NET		EPI ISL 19708557|A/France/ARA-HCL025013821901/2025|2025-01-23	D	D	N	N	N	N	N	D	N	N	N	N	D	N	N
	EPI ISL 19759530|A/Massachusetts/ISC-1417/2025|2025-02-06	KIP	NDN	NST	NGT	NAT	NSS	SCT	NKE	NSS	NWT	NGT	NVT	NST	NGS	NET		EPI ISL 19890498|A/swine/North Carolina/A02979483/2025|2025-04-18	D	D	D	N	N	N	N	D	D	D	D	D	N	N	N
	EPI ISL 19759525|A/Massachusetts/ISC-1446/2025|2025-02-05	KIP	NDD	DST	NGT	NAT	NSS	NCT	NKE	NSS	NWT	NGT	NVT	NST	NGS	NET		EPI ISL 20100711|A/swine/Iowa/A02980485/2025|2025-05-02	D	D	D	N	Unknown	D	N	D	D	N	D	D	N	N	N
	EPI ISL 19726757|A/Saskatchewan/SKFLU416425/2025|2025-01-20	KIP	NDN	NST	NGT	NAT	NSS	NCT	NKE	NSS	NWT	NGT	NVT	NST	NGS	NET		EPI ISL 19890496|A/swine/North Carolina/A02979463/2025|2025-03-14	D	D	D	D	N	N	N	D	D	N	D	D	N	N	N
	EPI ISL 19759524|A/Massachusetts/ISC-1433/2025|2025-02-05	KIP	NDN	NST	NGT	NAT	NSS	NCT	NKE	NSS	NWT	NGK	NVT	NST	NGS	NET		EPI ISL 20187402|A/swine/North Carolina/092513 02858802/2025|2025-08-28	D	D	D	D	N	N	N	D	D	N	D	D	N	N	N
	EPI ISL 19759527|A/Massachusetts/ISC-1412/2025|2025-01-18	KIP	NDD	DST	NGT	NAT	NSS	NCT	NKE	NSS	NWT	NGT	NVT	NST	NGS	NET		EPI ISL 20100702|A/swine/North Carolina/A02978929/2025|2025-05-26	D	D	D	D	N	N	N	D	D	N	D	D	N	N	N
	EPI ISL 19759526|A/Massachusetts/ISC-1414/2025|2025-02-05	KIP	NDN	NST	NGT	NAT	NSS	SCT	NKE	NSS	NWT	NGT	NVT	NST	NGS	NET		EPI ISL 20170551|A/swine/North Carolina/A02858776/2025|2025-08-19	D	D	D	D	N	N	N	D	D	N	D	D	N	N	N
	EPI ISL 19759521|A/Massachusetts/ISC-1459/2025|2025-02-04	KIP	NDN	NST	NGT	NAT	NSS	NCT	NKE	NSS	NWT	NGT	NVT	NST	NGS	NET		EPI ISL 19917961|A/swine/Nebraska/A02858648/2025|2025-05-22	D	D	D	N	N	D	N	D	D	N	D	D	N	N	N
	EPI ISL 19759520|A/Massachusetts/ISC-1441/2025|2025-02-06	KIP	NDN	NST	NGT	NAT	NSS	NCT	NKE	NSS	NWT	NGT	NVT	NST	NGS	NET		EPI ISL 19790120|A/swine/Illinois/A02858408/2025|2025-02-24	D	D	D	N	N	D	N	D	D	N	D	D	N	N	N
	EPI ISL 19759523|A/Massachusetts/ISC-1456/2025|2025-02-04	KIP	NDN	NST	NGT	NAT	NSS	NCT	NKE	NSS	NWT	NGK	NVT	NST	NGS	NET		EPI ISL 20187387|A/swine/Iowa/092501 02858790/2025|2025-08-26	D	D	D	N	N	D	N	D	D	N	D	D	N	N	N
	EPI ISL 19759522|A/Massachusetts/ISC-1464/2025|2025-02-02	KIP	NDN	NST	NGT	NAT	NSS	NCT	NKE	NSS	NWT	NGT	NVT	NST	NGS	NET		EPI ISL 19764705|A/swine/Iowa/A02858316/2025|2025-01-21	D	D	D	N	N	D	N	D	D	N	D	D	N	N	N
	EPI ISL 19726754|A/Saskatchewan/SKFLU415807/2025|2025-01-17	KIP	NDN	NST	NGT	NAT	NSS	NCT	NKE	NSS	NWT	NGT	NVT	NST	NGS	NET		EPI ISL 19764697|A/swine/Iowa/A02858288/2025|2025-01-07	D	D	D	N	N	D	N	D	D	N	D	D	N	N	N
	EPI ISL 20054434|A/Surat Thani/P1147/2025|2025-05-26	KIP	NDN	NST	NGT	NAT	NSS	NCK	NKE	NSS	NWT	NGT	NVT	NST	NGS	NET		EPI ISL 19764696|A/swine/Iowa/A02858290/2025|2025-01-10	D	D	D	N	N	D	N	D	D	N	D	D	N	N	N
	EPI ISL 19759549|A/Massachusetts/ISC-1435/2025|2025-02-04	KIP	NDN	NST	NGT	NAT	NSS	NCT	NKE	NSS	NWT	NGT	NVT	NST	NGS	NET		EPI ISL 19764692|A/swine/Iowa/A02858297/2025|2025-01-13	D	D	D	N	N	D	N	D	D	N	D	D	N	N	N
	EPI ISL 19759548|A/Massachusetts/ISC-1429/2025|2025-02-09	KIP	NDN	NST	NGT	NAT	NSS	NCT	NKE	NSS	NWT	NGT	NVT	NST	NGS	NET		EPI ISL 19769007|A/swine/Iowa/A02858345/2025|2025-01-29	D	D	D	N	N	D	N	D	D	N	D	D	N	N	N
	EPI ISL 19759551|A/Massachusetts/ISC-1467/2025|2025-01-29	KIP	NDN	NST	NGT	NAT	NSS	NCK	NKE	NSS	NWT	NGT	NVT	NST	NGS	NET		EPI ISL 19847192|A/swine/Iowa/A02858476/2025|2025-03-20	D	D	D	N	N	D	N	D	D	N	D	D	N	N	N
	EPI ISL 19759550|A/Massachusetts/ISC-1425/2025|2025-02-10	KIP	NDN	NST	NGT	NAT	NSS	SCT	NKE	NSS	NWT	NGT	NVT	NST	NGS	NET		EPI ISL 19848742|A/swine/Minnesota/A02979389/2025|2025-02-06	D	D	D	N	N	D	N	D	D	N	D	D	N	N	N
	EPI ISL 19759545|A/Massachusetts/ISC-1451/2025|2025-01-29	KIP	NDN	NST	NGT	NAT	NSS	NCK	NKE	NSS	NWT	NGT	NVT	NST	NGS	NET		EPI ISL 19850024|A/swine/Iowa/A02858480/2025|2025-03-27	D	D	D	N	N	D	N	D	D	N	D	D	N	N	N
	EPI ISL 19726777|A/Saskatchewan/SKFLU416896/2025|2025-01-21	KIP	NDN	NST	NGT	NAT	NSS	NCT	NKE	NSS	NWT	NGT	NVT	NST	NGS	NET		EPI ISL 19850023|A/swine/Illinois/A02858496/2025|2025-03-31	D	D	D	N	N	D	N	D	D	N	D	D	N	N	N
	EPI ISL 19759544|A/Massachusetts/ISC-1460/2025|2025-02-04	K?P	NDN	NST	NGT	NAT	NSS	NCT	NKE	NSS	NWT	NGT	NVT	NST	NGS	NET		EPI ISL 19885016|A/swine/Missouri/A02858570/2025|2025-04-24	D	D	D	N	N	D	N	D	D	N	D	D	N	N	N
	EPI ISL 19759547|A/Massachusetts/ISC-1443/2025|2025-02-05	KIP	NDN	NST	NGT	NAT	NSS	NCT	NKE	NSS	NWT	NGT	NVT	NST	NGS	NET		EPI ISL 19917965|A/swine/Nebraska/A02858640/2025|2025-05-20	D	D	D	N	N	D	N	D	D	N	D	D	N	N	N
	EPI ISL 19759546|A/Massachusetts/ISC-1449/2025|2025-02-03	KIP	NDN	NST	NGT	NAT	NSS	NCT	NKE	NSS	NWT	NGT	NVT	NST	NGS	NET		EPI ISL 19918029|A/swine/Iowa/A02858637/2025|2025-05-23	D	D	D	N	N	D	N	D	D	N	D	D	N	N	N
	EPI ISL 19759541|A/Massachusetts/ISC-1437/2025|2025-02-08	KIP	NDN	NST	NGT	NAT	NSS	NCT	NKE	NSS	NWT	NGT	NVT	NST	NGS	NET		EPI ISL 19855223|A/swine/Iowa/A02858523/2025|2025-04-09	D	D	D	N	N	D	N	D	D	N	D	D	N	N	N
	EPI ISL 19759540|A/Massachusetts/ISC-1455/2025|2025-02-04	KIP	NDN	NST	NGT	NAT	NSS	NCT	NKE	NSS	NWT	NGT	NVT	NST	NGS	NET		EPI ISL 19855221|A/swine/Iowa/A02858519/2025|2025-04-09	D	D	D	N	N	D	N	D	D	N	D	D	N	N	N
	EPI ISL 19759543|A/Massachusetts/ISC-1423/2025|2025-02-06	KIP	NDD	DST	NGT	NAT	NSS	NCT	NKE	NSS	NWT	NGT	NVT	NST	NGS	NET		EPI ISL 19855216|A/swine/Illinois/A02858522/2025|2025-04-09	D	D	D	N	N	D	N	D	D	N	D	D	N	N	N
	EPI ISL 19759542|A/Massachusetts/ISC-1448/2025|2025-01-28	KIP	NDD	DST	NGT	NAT	NSS	NCT	NKE	NSS	NWT	NGT	NVT	NST	NGS	NET		EPI ISL 19790156|A/swine/Iowa/A02858386/2025|2025-02-18	D	D	D	N	N	D	N	D	D	N	D	D	N	N	N
	EPI ISL 19759537|A/Massachusetts/ISC-1389/2025|2025-01-28	KIP	NDD	DST	NGT	NAT	NSS	NCT	NKE	NSS	NWT	NGT	NVT	NST	NGS	NET		EPI ISL 19790148|A/swine/Kansas/A02858375/2025|2025-02-14	D	D	D	N	N	D	N	D	D	N	D	D	N	N	N
	EPI ISL 20054447|A/Bangkok/P1547/2025|2025-06-19	KIP	NDN	NST	NGT	NAT	NSS	NCT	NKE	NSS	NWT	NGK	NVT	NST	NGS	NET		EPI ISL 19902457|A/swine/Oklahoma/A02858623/2025|2025-05-13	Unknown	D	D	N	N	D	N	D	D	N	D	D	N	N	N
	EPI ISL 19792307|A/French Guiana/052/2025|2025-01-13	KIP	NDD	DST	NGT	NAT	NSS	NCT	NKE	NSS	NWT	NGT	NVT	NST	NGS	NET		EPI ISL 19764680|A/swine/Oklahoma/A02858301/2025|2025-01-14	D	D	D	N	N	D	N	D	D	N	D	D	N	N	N
	EPI ISL 19759536|A/Massachusetts/ISC-1453/2025|2025-02-04	KIP	NDD	DST	NGT	NAT	NSS	NCT	NKE	KSS	NWT	NGT	NVT	NST	NGS	NET		EPI ISL 19769015|A/swine/Kansas/A02858355/2025|2025-02-04	D	D	D	N	N	D	N	D	D	N	D	D	N	N	N
	EPI ISL 19759539|A/Massachusetts/ISC-1471/2025|2025-01-25	KIP	NDN	NST	NGT	NAT	NSS	NCT	NKE	NSS	NWT	NGT	NVT	NST	NGS	NET		EPI ISL 20196457|A/swine/Minnesota/A02978934/2025|2025-07-28	D	D	D	N	N	D	N	D	D	N	D	D	N	N	N
	EPI ISL 19759538|A/Massachusetts/ISC-1418/2025|2025-02-07	KIP	NDN	NST	NGT	NAT	NSS	NCT	NKE	NSS	NWT	NGT	NVT	NST	NGS	NET		EPI ISL 20098719|A/swine/Kansas/A02858707/2025|2025-06-29	D	D	D	N	N	D	N	D	D	N	D	D	N	N	N
	EPI ISL 19726770|A/Saskatchewan/SKFLU416619/2025|2025-01-20	KIP	NDN	NST	NGT	NAT	NSS	NCT	NKE	NSS	NWT	NGT	NVT	NST	NGS	NET		EPI ISL 19870991|A/swine/Kansas/A02858535/2025|2025-04-16	D	D	D	N	N	D	N	D	D	N	D	D	N	N	N
	EPI ISL 19759501|A/Texas/ISC-1021/2025|2025-01-10	KIP	NDN	NST	NGT	NAT	NSS	NCT	NKE	NSS	NWT	NGK	NVT	NST	NGS	NET		EPI ISL 20101462|A/swine/Minnesota/A02858718/2025|2025-07-14	D	D	D	N	N	D	N	D	D	N	D	D	N	N	N
	EPI ISL 19759500|A/Texas/ISC-1052/2025|2025-01-04	KIP	NDN	NST	NGT	NAT	NSS	NCK	NKE	NSS	NWT	NGT	NVT	NST	NGS	NET		EPI ISL 20170549|A/swine/Kansas/083991 02858766/2025|2025-08-11	D	D	D	N	N	D	N	D	D	N	D	D	N	N	N
	EPI ISL 19759503|A/Massachusetts/ISC-1415/2025|2025-02-09	KIP	NDN	NST	NGT	NAT	NSS	NCT	NKE	NSS	NWT	NGT	NVT	NST	NGS	NET		EPI ISL 19848732|A/swine/Iowa/A02979379/2025|2025-02-11	D	D	D	N	N	D	N	D	D	N	D	D	N	N	N
	EPI ISL 20087185|A/Costa Rica/INC-1592-861690/2025|2025-04-30	KIP	NDN	NST	NGT	NAT	NSS	NCT	NKE	NSS	NWT	NGK	NVT	NST	NGS	NET		EPI ISL 19790177|A/swine/Oklahoma/A02858392/2025|2025-02-18	D	D	D	N	N	D	N	D	D	N	D	D	N	N	N
	EPI ISL 19759502|A/Massachusetts/ISC-1394/2025|2025-01-26	KIP	NDN	NST	NGT	NAT	NSS	NCT	NKE	NSS	NWT	NGT	NVT	NST	NGS	NET		EPI ISL 20170576|A/swine/Italy/31894-01/2025|2025-02-04	D	D	N	N	N	N	N	D	D	N	D	D	N	N	N
	EPI ISL 19759499|A/Texas/ISC-1148/2025|2025-01-13	KIP	NDN	NST	NGT	NAT	NSS	NCT	NKE	NSS	NWT	NGK	NVT	NST	NGS	NET		EPI ISL 20170583|A/swine/Italy/44792-01/2025|2025-02-14	D	D	N	N	N	N	N	D	D	N	D	D	N	N	N
	EPI ISL 19759498|A/Texas/ISC-1051/2025|2025-01-04	KIP	NDD	DST	NGT	NAT	DSS	NCT	NKE	NSS	NWT	NGT	NVT	NST	NGS	NET		EPI ISL 20170584|A/swine/Italy/53139-01/2025|2025-02-24	D	D	N	N	N	N	N	D	D	N	D	D	N	N	N
	EPI ISL 19726730|A/Saskatchewan/SKFLU414883/2025|2025-01-13	KIP	NDN	NST	NGT	NAT	NSS	NCT	NKE	NSS	NWT	NGT	NVT	NST	NGS	NET		EPI ISL 20170574|A/swine/Italy/31869-01/2025|2025-02-03	D	D	N	N	N	N	N	D	D	N	D	D	N	N	N
	EPI ISL 19759495|A/FloriDa/ISC-1176/2025|2025-01-06	KIP	NDN	NST	NGT	NAT	NSS	NCT	NKE	NSS	NWT	NGT	NVT	NST	NGS	NET		EPI ISL 20187391|A/swine/Iowa/092506 02858795/2025|2025-08-26	D	D	N	N	N	N	N	D	D	N	D	D	N	N	N
	EPI ISL 19726727|A/Saskatchewan/SKFLU413965/2025|2025-01-09	KIP	NDN	NST	NGT	NAT	NSS	NCT	NKE	NSS	NWT	NGT	NVT	NST	NGS	NET		EPI ISL 20098717|A/swine/Iowa/A02858706/2025|2025-06-30	D	D	N	N	N	N	N	D	D	N	D	D	N	N	N
	EPI ISL 19759491|A/FloriDa/ISC-1174/2025|2025-01-05	KIP	NDN	NST	NGT	NAT	NSS	NCT	NKE	NSS	NWT	NGT	NVT	NST	NGS	NET		EPI ISL 19849419|A/swine/Oryol/RII-WD2652S/2025|2025-03-21	D	D	N	N	N	N	N	D	D	N	D	D	N	N	N
	EPI ISL 19759517|A/Massachusetts/ISC-1458/2025|2025-02-04	KIP	NDD	DST	NGT	NAT	NSS	DCT	NKE	NSS	NWT	NGT	NVT	NST	NGS	NET		EPI ISL 19849416|A/swine/Oryol/RII-WD2651S/2025|2025-03-21	D	D	N	N	N	N	N	D	D	N	D	D	N	N	N
	EPI ISL 19759516|A/Massachusetts/ISC-1466/2025|2025-01-23	KIP	NDN	NST	NGT	NAT	NSS	NCT	NKE	NSS	NWT	NGT	NVT	NST	NGS	NET		EPI ISL 19740028|A/swine/InDiana/A02858279/2025|2025-01-14	D	D	N	N	N	N	N	D	D	N	D	D	N	N	N
	EPI ISL 19759519|A/Massachusetts/ISC-1428/2025|2025-02-09	KIP	NDN	NST	NGT	NAT	NSS	NCT	NKE	NSS	NWT	NGT	NVT	NST	NGS	NET		EPI ISL 20223727|A/Darwin/1566/2025|2025-08-27	D	D	N	N	N	N	N	D	N	N	D	D	N	N	N
	EPI ISL 19726751|A/Saskatchewan/SKFLU415821/2025|2025-01-16	KIP	NDN	NST	NGT	NAT	NSS	NCT	NKE	NSS	NWT	NGT	NVT	NST	NGS	NET		EPI ISL 19738189|A/France/ARA-RELAB-HCL025017159701/2025|2025-01-17	D	D	N	N	N	N	N	D	N	N	D	D	N	N	N
	EPI ISL 19759518|A/Massachusetts/ISC-1469/2025|2025-02-03	KIP	NDN	NST	NGT	NAT	NSS	NCT	NKE	NSS	NWT	NGK	NVT	NST	NGS	NET		EPI ISL 19818049|A/British Columbia/RV02686-25/2025|2025-03-07	D	D	N	N	N	N	N	D	N	N	D	D	N	N	N
	EPI ISL 20152711|A/EnglanD/3140746/2025|2025-07-19	KIP	NDN	NST	NGT	NAT	NSS	NCT	NKE	NSS	NWT	NGT	NVT	NST	NGS	NET		EPI ISL 19726113|A/FloriDa/ISC-1083/2025|2025-01-27	D	D	N	N	N	N	N	D	N	N	D	D	N	N	N
	EPI ISL 19759513|A/Massachusetts/ISC-1470/2025|2025-02-03	KIP	NDN	NST	NGT	NAT	NSS	NCT	NKE	NSS	NWT	NGK	NVT	NST	NGS	NET		EPI ISL 19855194|A/Asturias/232502115/2025|2025-01-07	D	D	N	N	N	N	N	D	N	N	D	D	N	N	N
	EPI ISL 20152710|A/EnglanD/3140745/2025|2025-07-13	KIP	NDN	NST	NGT	NAT	NSS	NCT	NKE	NSS	NWT	NGT	NVT	NST	NGS	NET		EPI ISL 19764707|A/swine/Ohio/A02858318/2025|2025-01-22	D	D	N	N	N	N	N	D	D	N	D	D	N	N	N
	EPI ISL 19759512|A/Massachusetts/ISC-1457/2025|2025-02-04	KIP	NDN	NST	NGT	NAT	NSS	NCT	NKE	NSS	NWT	NGT	NVT	NST	NGS	NET		EPI ISL 20199651|A/InDia/DIB-NIV25-1296/2025|2025-05-23	D	D	N	N	N	N	N	D	N	N	D	D	N	N	N
	EPI ISL 20152709|A/EnglanD/3120971/2025|2025-07-24	KIP	NDD	DGT	NGT	NAT	NSS	NCT	NKE	NSI	NWT	NGT	NVT	NST	NGS	NET		EPI ISL 20199641|A/InDia/DIB-NIV25-1310/2025|2025-01-04	D	D	N	N	N	N	N	D	N	N	D	D	N	N	N
	EPI ISL 19759515|A/Massachusetts/ISC-1439/2025|2025-02-07	KIP	NDN	NST	NGT	NAT	NSS	NCT	NKE	NSS	NWT	NGT	NVT	NST	NGS	NET		EPI ISL 19780243|A/Manitoba/RV01431-25/2025|2025-02-15	D	D	N	N	N	N	D	D	N	N	D	D	N	N	N
	EPI ISL 19759514|A/Massachusetts/ISC-1438/2025|2025-02-08	KIP	NDN	NST	NGT	NAT	NSS	NCT	NKE	NSS	NWT	NGT	NVT	NST	NGS	NET		EPI ISL 19885002|A/swine/Iowa/A02858555/2025|2025-04-21	D	D	D	N	N	N	N	D	D	N	D	D	N	N	N
	EPI ISL 19759509|A/Massachusetts/ISC-1416/2025|2025-02-08	KIP	NDD	DST	NGT	NAT	NSS	NCT	NKE	NSS	NWT	NGT	NVT	NST	NGS	NET		EPI ISL 19764683|A/swine/North Carolina/A02858305/2025|2025-01-15	D	D	D	N	N	N	N	D	D	N	D	D	N	N	N
	EPI ISL 19759508|A/Massachusetts/ISC-1444/2025|2025-02-05	KIP	NDN	NST	NGT	NAT	NSS	NCT	NKE	NSS	NWT	NGT	NVT	NST	NGS	NET		EPI ISL 20061818|A/swine/ColoraDo/A02858679/2025|2025-06-12	D	D	D	N	N	N	N	D	D	N	D	D	N	N	N
	EPI ISL 20152713|A/EnglanD/3220703/2025|2025-07-26	NIP	NDN	NST	NGT	NAT	NSS	NCT	NKE	NSS	NWT	NGK	NVT	NST	NGS	NET		EPI ISL 19790151|A/swine/Iowa/A02858394/2025|2025-02-20	D	D	KNM	N	N	N	N	D	D	N	D	D	N	N	N
	EPI ISL 19759511|A/Massachusetts/ISC-1431/2025|2025-02-05	KIP	NDN	NST	NGT	NAT	NSS	NCT	NKE	NSS	NWT	NGT	NVT	NST	NGS	NET		EPI ISL 19890487|A/swine/Iowa/A02858606/2025|2025-05-07	D	D	D	N	N	N	N	D	D	N	D	D	N	N	N
	EPI ISL 20152712|A/EnglanD/3200542/2025|2025-06-03	KIP	NDD	DGT	NGT	NAT	NSS	NCT	NKE	NSI	NWT	NGT	NVT	NST	NGS	NET		EPI ISL 19890497|A/swine/North Carolina/A02979468/2025|2025-03-14	D	D	D	N	N	N	N	D	D	N	D	D	N	N	N
	EPI ISL 19759510|A/Massachusetts/ISC-1432/2025|2025-02-07	KIP	NDN	NGT	NGT	NAT	NSS	NCT	NKE	NSS	NWT	NGT	NVT	NST	NGS	NET		EPI ISL 20153178|A/swine/North Carolina/082302 02858743/2025|2025-08-04	D	D	D	N	N	N	N	D	D	N	D	D	N	N	N
	EPI ISL 19726742|A/Saskatchewan/SKFLU415241/2025|2025-01-13	KIP	NDN	NST	NGT	NAT	NSS	NCT	NKE	NSS	NWT	NGT	NVT	NST	NGS	NET		EPI ISL 20187399|A/swine/Minnesota/092512 02858801/2025|2025-08-28	D	D	D	N	N	N	N	D	D	N	D	D	N	N	N
	EPI ISL 19759505|A/Massachusetts/ISC-1462/2025|2025-02-05	KIP	NDD	DST	NGT	NAT	NSS	NCT	NKE	NSS	NWT	NGT	NVT	NST	NGS	NET		EPI ISL 20187384|A/swine/Illinois/092505 02858794/2025|2025-08-26	D	D	D	N	N	N	N	D	D	N	D	D	N	N	N
	EPI ISL 19759504|A/Massachusetts/ISC-1450/2025|2025-02-03	KIP	NDN	NST	NGT	NAT	NSS	NCT	NKE	NSS	NWT	NGT	NVT	NST	NGS	NET		EPI ISL 19764719|A/swine/Iowa/A02858334/2025|2025-01-30	D	D	D	N	N	N	N	D	D	N	D	D	N	N	N
	EPI ISL 19759507|A/Massachusetts/ISC-1461/2025|2025-02-04	KIP	NDN	NST	NGT	NAT	NSS	NCT	NKE	NSS	NWT	NGT	NVT	NST	NGS	NET		EPI ISL 19764688|A/swine/Iowa/A02858307/2025|2025-01-21	D	D	D	N	N	N	N	D	D	N	D	D	N	N	N
	EPI ISL 19759506|A/Massachusetts/ISC-1442/2025|2025-02-04	KIP	NDN	NST	NGT	NAT	NSS	NCT	NKE	NSS	NWT	NGK	NVT	NST	NGS	NET		EPI ISL 20061820|A/swine/Iowa/A02858669/2025|2025-06-05	D	D	D	N	N	N	N	D	D	N	D	D	N	N	N
	EPI ISL 20087282|A/Nakhon Phanom/P1846/2025|2025-07-01	KIP	NDD	DGT	NGT	NAT	NSS	NCT	NKE	NSI	NWT	NGT	NVT	NST	NGS	NET		EPI ISL 20061828|A/swine/Missouri/A02858680/2025|2025-06-12	D	D	D	N	N	N	N	D	D	N	D	D	N	N	N
	EPI ISL 20087283|A/Nakhon Phanom/P1847/2025|2025-07-01	KIP	NDD	DST	NGT	NAT	NSS	KCT	NKE	NSS	NWT	NGT	NVT	NST	NGS	NET		EPI ISL 20061835|A/swine/Pennsylvania/A02858676/2025|2025-06-11	D	D	D	N	N	N	N	D	D	N	D	D	N	N	N
	EPI ISL 19759596|A/ColoraDo/ISC-1194/2025|2025-02-11	KIP	NDN	NST	NGT	NAT	NSS	NCT	NKE	NSS	NWT	NGK	NVT	NST	NGS	NET		EPI ISL 19768885|A/swine/Iowa/A02858364/2025|2025-02-10	D	D	D	N	N	N	N	D	D	N	D	D	N	N	N
	EPI ISL 19759598|A/ColoraDo/ISC-1154/2025|2025-02-01	KIP	NDN	NST	NGT	NAT	NSS	NCT	NKE	NSS	NWT	NGK	NVT	NST	NGS	NET		EPI ISL 19768919|A/swine/Iowa/A02858366/2025|2025-02-11	D	D	D	N	N	N	N	D	D	N	D	D	N	N	N
	EPI ISL 20087287|A/Bangkok/P1892/2025|2025-07-06	KIT	NDN	NST	NGT	NAT	NSS	NCK	NKE	NSS	NWT	NGT	NVT	NST	NGS	NET		EPI ISL 19769018|A/swine/North Carolina/A02858354/2025|2025-02-04	D	D	D	N	N	N	N	D	D	N	D	D	N	N	N
	EPI ISL 19759592|A/ColoraDo/ISC-1168/2025|2025-02-09	KIP	NDN	NST	NGT	NAT	NSS	NCT	NKE	NSS	NWT	NGK	NVT	NST	NGS	NET		EPI ISL 19902454|A/swine/North Carolina/A02858610/2025|2025-05-14	D	D	D	N	N	N	N	D	D	N	D	D	N	N	N
	EPI ISL 20087284|A/Nakhon Phanom/P1851/2025|2025-07-07	KIP	NDN	NST	NGT	NAT	NSS	NCT	NKE	NSS	NWT	NGT	NVT	NST	NGS	NET		EPI ISL 19902450|A/swine/Iowa/A02858622/2025|2025-05-13	D	D	D	N	N	N	N	D	D	N	D	D	N	N	N
	EPI ISL 20087285|A/Nakhon Phanom/P1852/2025|2025-07-01	KIP	NDN	NST	NGT	NAT	NSS	NCT	NKE	NSS	NWT	NGT	NVT	NST	NGS	NET		EPI ISL 19740033|A/swine/Iowa/A02858278/2025|2025-01-08	D	D	D	N	N	N	N	D	D	N	D	D	N	N	N
	EPI ISL 19759594|A/ColoraDo/ISC-1180/2025|2025-02-07	KIP	NDN	NST	NGT	NAT	NSS	NCT	NKE	NSS	NWT	NGT	NVT	NST	NGS	NET		EPI ISL 20100693|A/swine/Iowa/A02858710/2025|2025-07-08	D	D	D	N	N	N	N	D	D	N	D	D	N	N	N
	EPI ISL 20218364|A/Belgium/G0508/2025|2025-04-02	KIP	NDN	NST	NGT	NAT	NSS	NCK	NKE	NSS	NWT	NGT	NVT	NST	NGS	NET		EPI ISL 20069311|A/swine/Pennsylvania/A02858683/2025|2025-06-16	D	D	D	N	N	N	N	D	D	N	D	D	N	N	N
	EPI ISL 20218365|A/Belgium/G0307/2025|2025-02-05	KIP	NDN	NST	NGT	NAT	NSS	NCK	NKE	NSS	NWT	NGT	NVT	NST	NGS	NET		EPI ISL 20069309|A/swine/Ohio/A02858688/2025|2025-06-18	D	D	D	N	N	N	N	D	D	N	D	D	N	N	N
	EPI ISL 19759588|A/ColoraDo/ISC-1131/2025|2025-01-29	KIP	NDN	NST	NGT	NAT	NSS	NCK	NKE	NSS	NWT	NGT	NVT	NST	NGS	NET		EPI ISL 20170550|A/swine/Montana/083993 02858768/2025|2025-08-11	D	D	D	N	N	N	N	D	D	N	D	D	N	N	N
	EPI ISL 19759590|A/ColoraDo/ISC-1134/2025|2025-01-19	KIP	KDN	NST	NGT	NAT	NSS	NCT	NKE	NSS	NWT	NGK	NVT	NST	NGS	NET		EPI ISL 20170553|A/swine/Iowa/083995 02858770/2025|2025-08-13	D	D	D	N	N	N	N	D	D	N	D	D	N	N	N
	EPI ISL 19759584|A/ColoraDo/ISC-1138/2025|2025-01-21	KIP	NDN	NST	NGT	NAT	NSS	SCT	NKE	NSS	NWT	NGT	NVT	NST	NGS	NET		EPI ISL 20170552|A/swine/Iowa/083992 02858767/2025|2025-08-12	D	D	D	N	N	N	N	D	D	N	D	D	N	N	N
	EPI ISL 19759586|A/ColoraDo/ISC-1135/2025|2025-01-19	KIP	NDN	NST	NGT	NAT	NSS	SCT	NKE	NSS	NWT	NGT	NVT	NST	NGS	NET		EPI ISL 19810990|A/swine/Ohio/A02858435/2025|2025-03-06	D	D	D	N	N	N	N	D	D	N	D	D	N	N	N
	EPI ISL 19759613|A/FloriDa/ISC-1154/2025|2025-02-03	KIP	NDN	NST	NGT	NAT	NSS	NCT	NKE	NSS	NWT	NGK	NVT	NST	NGS	NET		EPI ISL 19810995|A/swine/Missouri/A02858426/2025|2025-02-27	D	D	D	N	N	N	N	D	D	N	D	D	N	N	N
	EPI ISL 19759612|A/FloriDa/ISC-1163/2025|2025-02-09	KIP	NDN	NST	NGT	NAT	NSS	NCT	NKE	NSS	NWT	NGT	NVT	NST	NGS	NET		EPI ISL 19810993|A/swine/Missouri/A02858433/2025|2025-02-26	D	D	D	N	N	N	N	D	D	N	D	D	N	N	N
	EPI ISL 19759615|A/FloriDa/ISC-1168/2025|2025-02-09	KIP	NDN	NST	NGT	NAT	NSS	NCT	NKE	NSS	NWT	NGT	NVT	NST	NGS	NET		EPI ISL 19878586|A/swine/Minnesota/A02979400/2025|2025-02-27	D	D	D	N	N	N	N	D	D	N	D	D	N	N	N
	EPI ISL 20087270|A/Bangkok/P1694/2025|2025-06-30	KIT	NDN	NST	NGT	NAT	NSS	NCK	NKE	NSS	NWT	NGT	NVT	NST	NGS	NET		EPI ISL 19878580|A/swine/North Carolina/A02979404/2025|2025-02-28	D	D	D	N	N	N	N	D	D	N	D	D	N	N	N
	EPI ISL 19759610|A/FloriDa/ISC-1149/2025|2025-02-02	KIP	NDD	DST	NGT	NAT	NSS	NCT	NKE	NSS	NWT	NGT	NVT	NST	NGS	NET		EPI ISL 19847188|A/swine/Texas/A02858482/2025|2025-03-26	D	D	D	N	N	N	N	D	D	N	D	D	N	N	N
	EPI ISL 19759607|A/FloriDa/ISC-1167/2025|2025-02-09	KIP	NDN	NST	NGT	NAT	NSS	NCT	NKE	NSS	NWT	NGT	NVT	NST	NGS	NET		EPI ISL 20176235|A/swine/North Carolina/A02858783/2025|2025-08-22	D	D	D	N	N	N	N	D	D	N	D	D	N	N	N
	EPI ISL 20087273|A/Nakhon Phanom/P1767/2025|2025-06-30	KIP	NDD	DST	NGT	NAT	NSS	KCT	NKE	NSS	NWT	NGT	NVT	NST	NGS	NET		EPI ISL 19850026|A/swine/Iowa/A02858497/2025|2025-04-01	D	D	D	N	N	N	N	D	D	N	D	D	N	N	N
	EPI ISL 19759600|A/ColoraDo/ISC-1149/2025|2025-02-03	KIP	NDN	NST	NGT	NAT	NSS	NCK	NKE	NSS	NWT	NGT	NVT	NST	NGS	NET		EPI ISL 19885030|A/swine/Iowa/A02858575/2025|2025-04-25	D	D	D	N	N	N	N	D	D	N	D	D	N	N	N
	EPI ISL 19759603|A/ColoraDo/ISC-1177/2025|2025-02-10	KIP	NDD	DST	NGT	NAT	NSS	NCT	NKE	NSS	NWT	NGT	NVT	NST	NGS	NET		EPI ISL 19885010|A/swine/Iowa/A02858574/2025|2025-04-25	D	D	D	N	N	N	N	D	D	N	D	D	N	N	N
	EPI ISL 19759602|A/ColoraDo/ISC-1173/2025|2025-02-09	KIP	NDN	NST	NGT	NAT	NSS	DCT	NKE	NSS	NWT	NGK	NVT	NST	NGS	NET		EPI ISL 19885009|A/swine/Iowa/A02858565/2025|2025-04-24	D	D	D	N	N	N	N	D	D	N	D	D	N	N	N
	EPI ISL 20152787|A/NetherlanDs/02125/2025|2025-08-13	KIP	NDN	NST	NGT	NAT	NSS	NCT	NKE	NSS	NWT	NGK	NVT	NST	NGS	NET		EPI ISL 19918017|A/swine/Iowa/A02858641/2025|2025-05-20	D	D	D	N	N	N	N	D	D	N	D	D	N	N	N
	EPI ISL 20152786|A/NetherlanDs/02124/2025|2025-08-13	KIP	NDN	NST	NGT	NAT	NSS	NCT	NKE	NSS	NWT	NGK	NVT	NST	NGS	NET		EPI ISL 19855220|A/swine/Iowa/A02858514/2025|2025-04-07	D	D	D	N	N	N	N	D	D	N	D	D	N	N	N
	EPI ISL 19759564|A/Massachusetts/ISC-1370/2025|2025-02-02	KIP	NDN	NST	NGT	NAT	NSS	NCT	NKE	NSS	NWT	NGT	NVT	NST	NGS	NET		EPI ISL 20051675|A/swine/Iowa/A02858658/2025|2025-06-03	D	D	D	N	N	N	N	D	D	N	D	D	N	N	N
	EPI ISL 19759566|A/Massachusetts/ISC-1445/2025|2025-02-04	KIP	NDN	NST	NGT	NAT	NSS	NCT	NKE	NSS	NWT	NGT	NVT	NST	NGS	NET		EPI ISL 19790128|A/swine/Iowa/A02858419/2025|2025-02-26	D	D	D	N	N	N	N	D	D	N	D	D	N	N	N
	EPI ISL 19759560|A/Massachusetts/ISC-1430/2025|2025-02-09	KIP	NDD	DST	NGT	NAT	NSS	NCT	NKE	NSS	NWT	NGT	NVT	NST	NGS	NET		EPI ISL 19790153|A/swine/Iowa/A02858390/2025|2025-02-18	D	D	D	N	N	N	N	D	D	N	D	D	N	N	N
	EPI ISL 19759562|A/Massachusetts/ISC-1440/2025|2025-02-07	KIP	NDN	NST	NGT	NAT	NSS	SCT	NKE	NSS	NWT	NGT	NVT	NST	NGS	NET		EPI ISL 19790171|A/swine/Ohio/A02858383/2025|2025-02-17	D	D	D	N	N	N	N	D	D	N	D	D	N	N	N
	EPI ISL 19759557|A/Massachusetts/ISC-1436/2025|2025-02-05	KIP	NDD	DST	NGT	NAT	NSS	NCT	NKE	NSI	NWT	NGT	NVT	NST	NGS	NET		EPI ISL 19824134|A/swine/Iowa/A02858457/2025|2025-03-14	D	D	D	N	N	N	N	D	D	N	D	D	N	N	N
	EPI ISL 19759556|A/Massachusetts/ISC-1447/2025|2025-01-28	KIP	NDN	NST	NGT	NAT	NSS	NCT	NKE	NSS	NWT	NGK	NVT	NST	NGS	NET		EPI ISL 19824132|A/swine/Iowa/A02858455/2025|2025-03-15	D	D	D	N	N	N	N	D	D	N	D	D	N	N	N
	EPI ISL 19759558|A/Massachusetts/ISC-1427/2025|2025-02-07	KIP	NDN	NST	NGT	NAT	NSS	NCT	NKE	NSS	NWT	NGT	NVT	NST	NGS	NET		EPI ISL 20153175|A/swine/Minnesota/082316 02858757/2025|2025-08-06	D	D	D	N	N	N	N	D	D	N	D	D	N	N	N
	EPI ISL 19759553|A/Massachusetts/ISC-1420/2025|2025-02-09	KIP	NDN	NST	NGT	NAT	NSS	DCT	NKE	NSS	NWT	NGK	NVT	NST	NGS	NVT		EPI ISL 20187398|A/swine/Minnesota/092511 02858800/2025|2025-08-27	D	D	D	N	N	N	N	D	D	N	D	D	N	N	N
	EPI ISL 19726785|A/Saskatchewan/SKFLU416519/2025|2025-01-19	KIP	NDN	NST	NGT	NAT	NSS	NCT	NKE	NSS	NWT	NGK	NVT	NST	NGS	NET		EPI ISL 20100715|A/swine/South Dakota/A02980486/2025|2025-05-02	D	D	D	N	N	N	N	D	D	N	D	D	N	N	N
	EPI ISL 19759552|A/Massachusetts/ISC-1413/2025|2025-02-04	KIP	NDN	NST	NGT	NAT	NSS	NCT	NKE	NSS	NWT	NGK	NVT	NST	NGS	NET		EPI ISL 19885031|A/swine/Minnesota/A02858581/2025|2025-04-29	D	D	D	N	N	N	N	D	D	N	D	D	N	N	N
	EPI ISL 19759555|A/Massachusetts/ISC-1454/2025|2025-02-04	KIP	NDD	DST	NGT	NAT	NSS	NCT	NKE	NSS	NWT	NGT	NVT	NST	NGS	NET		EPI ISL 19890478|A/swine/Ohio/A02858604/2025|2025-05-07	D	D	D	N	N	N	N	D	D	N	D	D	N	N	N
	EPI ISL 19759554|A/Massachusetts/ISC-1426/2025|2025-02-07	KIP	NDN	NST	NGT	NAT	NSS	NCT	NKE	NSS	NWT	NGK	NVT	NST	NGS	NET		EPI ISL 19870990|A/swine/Iowa/A02858538/2025|2025-04-17	D	D	D	N	N	N	N	D	D	N	D	D	N	N	N
	EPI ISL 19759580|A/ColoraDo/ISC-1170/2025|2025-02-09	KIP	NDN	NST	NGT	NAT	NSS	NCT	NKE	NSS	NWT	NGK	NVT	NST	NGS	NET		EPI ISL 19870992|A/swine/Minnesota/A02858536/2025|2025-04-16	D	D	D	N	N	N	N	D	D	N	D	D	N	N	N
	EPI ISL 19759582|A/ColoraDo/ISC-1161/2025|2025-02-05	KIP	NDN	NST	NGT	NAT	NSS	NCT	NKE	NSS	NWT	NGK	NVT	NST	NGS	NET		EPI ISL 20069303|A/swine/Iowa/A02858684/2025|2025-06-16	D	D	D	N	N	N	N	D	D	N	D	D	N	N	N
	EPI ISL 19759576|A/ColoraDo/ISC-1136/2025|2025-01-17	KIP	NDN	NST	NGT	NAT	NSS	NCT	NKE	NSS	NWT	NGT	NVT	NST	NGS	NET		EPI ISL 19850031|A/swine/Ohio/A02858495/2025|2025-03-31	D	D	D	N	N	N	N	D	D	N	D	D	N	N	N
	EPI ISL 19759578|A/ColoraDo/ISC-1190/2025|2025-02-02	KIP	NDD	DST	NGT	NAT	NSS	NCT	NKE	NSS	NWT	NGT	NVT	NST	NGS	NET		EPI ISL 19885026|A/swine/Iowa/A02858582/2025|2025-04-30	D	D	D	N	N	N	N	D	D	N	D	D	N	N	N
	EPI ISL 19759572|A/ColoraDo/ISC-1188/2025|2025-02-08	KIP	NDN	NST	NGT	NAT	NSS	NCT	NKE	NSS	NWT	NGK	NVT	NST	NGS	NET		EPI ISL 19885006|A/swine/InDiana/A02858566/2025|2025-04-28	D	D	D	N	N	N	N	D	D	N	D	D	N	N	N
	EPI ISL 19759574|A/ColoraDo/ISC-1189/2025|2025-02-06	KIP	NDD	DST	NGT	NAT	NSS	NCT	NKE	NSS	NWT	NGT	NVT	NST	NGS	NET		EPI ISL 20051673|A/swine/North Carolina/A02858654/2025|2025-05-30	D	D	D	N	N	N	N	D	D	N	D	D	N	N	N
	EPI ISL 19759568|A/Massachusetts/ISC-1468/2025|2025-02-03	KIP	NDN	NST	NGT	NAT	NSS	NCT	NKE	NSS	NWT	NGT	NVT	NST	NGS	NET		EPI ISL 20136935|A/swine/Iowa/078808 02858737/2025|2025-07-25	D	D	D	N	N	N	N	D	D	N	D	D	N	N	N
	EPI ISL 20152780|A/NetherlanDs/02117/2025|2025-07-15	KIP	NDN	NST	NGT	NAT	NSS	NCT	NKE	NSS	NWT	NGK	NVT	NST	NGS	NET		EPI ISL 19884998|A/swine/Iowa/A02858563/2025|2025-04-23	D	D	D	N	N	N	N	D	D	N	D	D	N	N	N
	EPI ISL 19759570|A/ColoraDo/ISC-1195/2025|2025-02-10	KIP	NDN	NST	NGT	NAT	NSS	NCT	NKE	NSS	NWT	NGT	NVT	NST	NGS	NET		EPI ISL 20191161|A/swine/InDiana/25TOSU2103/2025|2025-06-27	D	D	D	N	N	N	N	D	D	N	D	D	N	N	N
	EPI ISL 19759149|A/Mississippi/20/2025|2025-02-04	KIP	NDN	NST	NGT	NAT	NSS	NCT	NKE	NSS	NWT	NGK	NVT	NST	NGS	NET		EPI ISL 20191139|A/swine/InDiana/25TOSU1648/2025|2025-06-19	D	D	D	N	N	N	N	D	D	N	D	D	N	N	N
	EPI ISL 19857453|A/Hessen/23/2025|2025-02-12	KIP	NDD	DST	NGT	NAT	NSS	NCT	NKE	NSS	NWT	NGT	NVT	NST	NGS	NET		EPI ISL 20191151|A/swine/InDiana/25TOSU2102/2025|2025-06-27	D	D	D	N	N	N	N	D	D	N	D	D	N	N	N
	EPI ISL 19857452|A/RheinlanD-Pfalz/24/2025|2025-02-18	KIP	NDD	DST	NGT	NAT	NSS	NCT	NKE	NSS	NWT	???	NVT	NST	NGS	NET		EPI ISL 20191108|A/swine/InDiana/25TOSU1638/2025|2025-06-19	D	D	D	N	N	N	N	D	D	N	D	D	N	N	N
	EPI ISL 19857451|A/Hessen/31/2025|2025-02-24	KIP	NDN	NST	NGT	NAT	NSS	NCK	NKE	NSS	NWT	NGT	NVT	NST	NGS	NET		EPI ISL 20191109|A/swine/InDiana/25TOSU1642/2025|2025-06-19	D	D	D	N	N	N	N	D	D	N	D	D	N	N	N
	EPI ISL 19759144|A/Louisiana/10/2025|2025-01-27	KI?	NDD	DST	NGT	NAT	NSS	NCT	NKE	NSS	NWT	NGT	NVT	NST	NGS	NET		EPI ISL 20191110|A/swine/InDiana/25TOSU1643/2025|2025-06-19	D	D	D	N	N	N	N	D	D	N	D	D	N	N	N
	EPI ISL 19857449|A/BaDen-Wurttemberg/53/2025|2025-02-17	KIP	NDD	DST	NGT	NAT	NSS	NCT	NKE	NSS	NWT	NGT	NV?	NST	NGS	NET		EPI ISL 20191105|A/swine/Illinois/25TOSU1705/2025|2025-06-25	D	D	D	N	N	N	N	D	D	N	D	D	N	N	N
	EPI ISL 19759147|A/Nebraska/24/2025|2025-02-03	KIP	NDN	NST	NGT	NAT	NSS	NCT	NKE	NSS	NWT	NGK	NVT	NST	NGS	NET		EPI ISL 20191106|A/swine/InDiana/25TOSU1632/2025|2025-06-19	D	D	D	N	N	N	N	D	D	N	D	D	N	N	N
	EPI ISL 19857447|A/NorDrhein-Westfalen/55/2025|2025-02-20	KIP	NDN	NST	NGT	NAT	NSS	NCT	NKE	NSS	NWT	NGA	NVT	NST	NGS	NET		EPI ISL 20191107|A/swine/InDiana/25TOSU1633/2025|2025-06-19	D	D	D	N	N	N	N	D	D	N	D	D	N	N	N
	EPI ISL 19759141|A/Tennessee/18/2025|2025-01-25	KIP	NDN	NST	NGT	NAT	NSS	NCT	NKE	NSS	NWT	NGT	NVT	NST	NGS	NET		EPI ISL 20191191|A/swine/InDiana/25TOSU2125/2025|2025-06-27	D	D	D	N	N	N	N	D	D	N	D	D	N	N	N
	EPI ISL 19759140|A/North Dakota/20/2025|2025-01-31	KIP	NDN	NST	NGT	NAT	NSS	NCT	NKE	NSS	NWT	NGT	NVT	NST	NGS	NET		EPI ISL 20191171|A/swine/InDiana/25TOSU2111/2025|2025-06-27	D	D	D	N	N	N	N	D	D	N	D	D	N	N	N
	EPI ISL 19759142|A/Kentucky/18/2025|2025-01-27	KIP	NDN	NST	NGT	NAT	NSS	NCT	NKE	NSS	NWT	NGK	NVT	NST	NGS	NET		EPI ISL 20191183|A/swine/InDiana/25TOSU2120/2025|2025-06-27	D	D	D	N	N	N	N	D	D	N	D	D	N	N	N
	EPI ISL 19759137|A/InDiana/11/2025|2025-01-31	KIP	NDN	NST	NGT	NAT	NSS	KCT	NKE	NSS	NWT	NGT	NVT	NST	NGS	NET		EPI ISL 20191237|A/swine/Kentucky/25TOSU2225/2025|2025-07-01	D	D	D	N	N	N	N	D	D	N	D	D	N	N	N
	EPI ISL 19857442|A/Albania/310499/2025|2025-01-06	KIP	NDN	NST	NGT	NAT	NSS	NCT	NKE	NSS	NWT	NGT	NVT	NST	NGS	NET		EPI ISL 20191246|A/swine/Kentucky/25TOSU2321/2025|2025-07-01	D	D	D	N	N	N	N	D	D	N	D	D	N	N	N
	EPI ISL 19857441|A/MolDova/39765/2025|2025-01-14	KIP	NDD	DGT	NGT	NAT	NSS	NCT	NKE	NSI	NWT	NGT	NVT	NST	NGS	NET		EPI ISL 20191344|A/swine/InDiana/25TOSU1399/2025|2025-06-11	D	D	D	N	N	N	N	D	D	N	D	D	N	N	N
	EPI ISL 19857440|A/Albania/310570/2025|2025-01-06	KIP	NDN	NST	NGT	NAT	NSS	NCT	NKE	NSS	NWT	NGA	NVT	NST	NGS	NET		EPI ISL 20191332|A/swine/InDiana/25TOSU1452/2025|2025-06-11	D	D	D	N	N	N	N	D	D	N	D	D	N	N	N
	EPI ISL 19759166|A/Michigan/27/2025|2025-02-03	KIP	NDN	NST	NGT	NAT	NSS	NCT	NKE	NSS	NWT	NGK	NVT	NST	NGS	NET		EPI ISL 20191333|A/swine/InDiana/25TOSU1457/2025|2025-06-11	D	D	D	N	N	N	N	D	D	N	D	D	N	N	N
	EPI ISL 19759161|A/Missouri/09/2025|2025-01-28	KIP	NDD	DST	NGT	NAT	NSS	DCT	NKE	NSS	NWT	NGT	NVT	NST	NGS	NET		EPI ISL 20191334|A/swine/InDiana/25TOSU1459/2025|2025-06-11	D	D	D	N	N	N	N	D	D	N	D	D	N	N	N
	EPI ISL 19759160|A/Michigan/22/2025|2025-01-31	KIP	NDN	NST	NGT	NAT	NSS	NCT	NKE	NSS	NWT	NGK	NVT	NST	NGS	NET		EPI ISL 20191335|A/swine/InDiana/25TOSU1460/2025|2025-06-11	D	D	D	N	N	N	N	D	D	N	D	D	N	N	N
	EPI ISL 19759163|A/InDiana/10/2025|2025-01-31	KIP	NDN	NST	NGT	NAT	NSS	NCT	NKE	NSS	NWT	NGK	NVT	NST	NGS	NET		EPI ISL 20191329|A/swine/InDiana/25TOSU1397/2025|2025-06-11	D	D	D	N	N	N	N	D	D	N	D	D	N	N	N
	EPI ISL 19759157|A/Michigan/20/2025|2025-01-29	KIP	NDN	NST	NGT	NAT	NSS	NCT	NKE	NSS	NWT	NGK	NVT	NST	NGS	NET		EPI ISL 20191331|A/swine/InDiana/25TOSU1451/2025|2025-06-11	D	D	D	N	N	N	N	D	D	N	D	D	N	N	N
	EPI ISL 19759159|A/Kentucky/27/2025|2025-02-05	KIP	NDN	NST	NGT	NAT	NSS	NCT	NKE	NSS	NWT	NGK	NVT	NST	NGS	NET		EPI ISL 20191340|A/swine/InDiana/25TOSU1531/2025|2025-06-11	D	D	D	N	N	N	N	D	D	N	D	D	N	N	N
	EPI ISL 19759152|A/Tennessee/19/2025|2025-01-25	KIP	NDN	NST	NGT	NAT	NSS	NCT	NKE	NSS	NWT	NGK	NVT	NST	NGS	NET		EPI ISL 20191341|A/swine/InDiana/25TOSU1550/2025|2025-06-11	D	D	D	N	N	N	N	D	D	N	D	D	N	N	N
	EPI ISL 19759154|A/North Dakota/18/2025|2025-01-25	KIP	NDN	NST	NGT	NAT	NSS	NCT	NKE	NSS	NWT	NGK	NVT	NST	NGS	NET		EPI ISL 20191342|A/swine/InDiana/25TOSU1564/2025|2025-06-11	D	D	D	N	N	N	N	D	D	N	D	D	N	N	N
	EPI ISL 20152339|A/Catalonia/NSVH133238081/2025|2025-08-25	NIP	NDN	NST	NGT	NAT	NSS	NCT	NKE	NSS	NWT	NGK	NVT	NST	NGS	NET		EPI ISL 20191336|A/swine/InDiana/25TOSU1466/2025|2025-06-11	D	D	D	N	N	N	N	D	D	N	D	D	N	N	N
	EPI ISL 19857423|A/Estonia/KL4194/2025|2025-02-05	KIP	NDN	NST	NGT	NAT	NSS	NCT	NRE	NSR	NWT	NGT	NVT	NST	NGS	NET		EPI ISL 20191337|A/swine/InDiana/25TOSU1471/2025|2025-06-11	D	D	D	N	N	N	N	D	D	N	D	D	N	N	N
	EPI ISL 19857422|A/CAT/3568082NS/2025|2025-02-16	KIP	NDD	DGT	NGT	NAT	NSS	NCT	NKE	NS?	NWT	NG?	NVT	NST	NGS	NET		EPI ISL 20191338|A/swine/InDiana/25TOSU1474/2025|2025-06-11	D	D	D	N	N	N	N	D	D	N	D	D	N	N	N
	EPI ISL 19857421|A/CAT/2019266NS/2025|2025-02-18	KIP	NDD	DGT	NGT	NAT	NSS	NCT	NKE	NSI	NWT	NGT	NVT	NST	NGS	NET		EPI ISL 20191339|A/swine/InDiana/25TOSU1497/2025|2025-06-11	D	D	D	N	N	N	N	D	D	N	D	D	N	N	N
	EPI ISL 19857420|A/CAT/2013581NS/2025|2025-02-05	KIP	NDN	NST	NGT	NAT	NSS	NCT	NKE	NSS	NWT	NGA	NVT	NST	NGS	NET		EPI ISL 20191316|A/swine/Illinois/25TOSU1733/2025|2025-06-25	D	D	D	N	N	N	N	D	D	N	D	D	N	N	N
	EPI ISL 19759118|A/Mississippi/17/2025|2025-02-02	KIP	NDN	NST	NGT	NAT	NSS	NCT	NKE	NSS	NWT	NGK	NVT	NST	NGS	NET		EPI ISL 20191317|A/swine/Illinois/25TOSU1735/2025|2025-06-25	D	D	D	N	N	N	N	D	D	N	D	D	N	N	N
	EPI ISL 19857419|A/CAT/0960586NS/2025|2025-03-05	KIP	NDN	NST	NGT	NAT	NSS	NCT	NKE	NSS	NWT	NGT	NVT	NST	NGS	NET		EPI ISL 20191318|A/swine/Illinois/25TOSU1806/2025|2025-06-25	D	D	D	N	N	N	N	D	D	N	D	D	N	N	N
	EPI ISL 19759113|A/Tennessee/16/2025|2025-01-25	KIP	NDN	NST	NGT	NAT	NSS	NCT	NKE	NSS	NWT	NGK	NVT	NST	NGS	NET		EPI ISL 20191319|A/swine/Illinois/25TOSU1814/2025|2025-06-25	D	D	D	N	N	N	N	D	D	N	D	D	N	N	N
	EPI ISL 19857418|A/CAT/3568123NS/2025|2025-02-16	KIP	NDD	DST	NGT	NAT	NSS	NCT	NKE	NSI	NWT	NGT	NVT	NST	NGS	NET		EPI ISL 20191313|A/swine/InDiana/25TOSU1570/2025|2025-06-11	D	D	D	N	N	N	N	D	D	N	D	D	N	N	N
	EPI ISL 19857417|A/Bulgaria/1759/2025|2025-02-04	KIP	NDN	NST	NGT	NAT	NSS	NCT	NKE	NSS	NWT	NGA	NVT	NST	NGS	NET		EPI ISL 20191314|A/swine/Illinois/25TOSU1709/2025|2025-06-25	D	D	D	N	N	N	N	D	D	N	D	D	N	N	N
	EPI ISL 19759115|A/InDiana/15/2025|2025-02-03	KVP	NDN	NST	NGT	NAT	NSS	NCK	NKE	NSS	NWT	NGT	NVT	NST	NGS	NET		EPI ISL 20191315|A/swine/Illinois/25TOSU1728/2025|2025-06-25	D	D	D	N	N	N	N	D	D	N	D	D	N	N	N
	EPI ISL 19857416|A/CAT/2019577NS/2025|2025-02-19	KIP	NDN	NST	NGT	NAT	NSS	NCT	NKE	NSS	NWT	NGA	NVT	NST	NGS	NET		EPI ISL 20191324|A/swine/InDiana/25TOSU1229/2025|2025-06-11	D	D	D	N	N	N	N	D	D	N	D	D	N	N	N
	EPI ISL 19857415|A/Bulgaria/1868/2025|2025-02-05	KIP	NDN	NST	NGT	NAT	NSS	NCK	NKE	NSS	NWT	NGT	NVT	NST	NGS	NET		EPI ISL 20191325|A/swine/InDiana/25TOSU1276/2025|2025-06-11	D	D	D	N	N	N	N	D	D	N	D	D	N	N	N
	EPI ISL 19726341|A/Massachusetts/ISC-1191/2025|2025-01-23	KIP	NDN	NST	NGT	NAT	NSS	NCT	NKE	NSS	NWT	NGK	NVT	NST	NGS	NET		EPI ISL 20191320|A/swine/Illinois/25TOSU1841/2025|2025-06-25	D	D	D	N	N	N	N	D	D	N	D	D	N	N	N
	EPI ISL 19857414|A/Bulgaria/1894/2025|2025-02-05	KIP	NDN	NST	NGT	NAT	NSS	NCK	NKE	NSS	NWT	NGT	NVT	NST	NGS	NET		EPI ISL 20191321|A/swine/Illinois/25TOSU1946/2025|2025-06-25	D	D	D	N	N	N	N	D	D	N	D	D	N	N	N
	EPI ISL 19759108|A/North Dakota/16/2025|2025-01-23	KIP	NDN	NST	NGT	NAT	NSS	NCT	NKE	NSS	NWT	NGK	NVT	NST	NGS	NET		EPI ISL 20191322|A/swine/Illinois/25TOSU1959/2025|2025-06-25	D	D	D	N	N	N	N	D	D	N	D	D	N	N	N
	EPI ISL 19726340|A/Massachusetts/ISC-1256/2025|2025-01-10	KIP	NDN	NST	NGT	NAT	NSS	NCT	NKE	NSS	NWT	NGK	NVT	NST	NGS	NET		EPI ISL 20191323|A/swine/Illinois/25TOSU2021/2025|2025-06-25	D	D	D	N	N	N	N	D	D	N	D	D	N	N	N
	EPI ISL 19857413|A/Bulgaria/1944/2025|2025-02-10	KIP	NDN	NST	NGT	NAT	NSS	NCT	NKE	NSS	NWT	NGT	NVT	NST	NGS	NET		EPI ISL 20191302|A/swine/Ohio/25TOSU1080/2025|2025-06-01	D	D	D	N	N	N	N	D	D	N	D	D	N	N	N
	EPI ISL 19857412|A/Bulgaria/1877/2025|2025-02-07	KIP	NDN	NST	NGT	NAT	NSS	NCT	NKE	NSS	NWT	NGK	NVT	NST	NGS	NET		EPI ISL 20191311|A/swine/InDiana/25TOSU1595/2025|2025-06-11	D	D	D	N	N	N	N	D	D	N	D	D	N	N	N
	EPI ISL 19759110|A/Kentucky/24/2025|2025-02-02	KIP	NDN	NST	NGT	NAT	NSS	NCT	NKE	NSS	NWT	NGT	NVT	NST	NGS	NET		EPI ISL 20170548|A/swine/Georgia/083990 02858765/2025|2025-08-11	D	D	D	N	N	N	N	D	D	N	D	D	N	N	N
	EPI ISL 19726342|A/Massachusetts/ISC-1199/2025|2025-01-25	KIP	NDN	NST	NGT	NAT	NSS	NCT	NKE	NSS	NWT	NGT	NVT	NST	NGS	NET		EPI ISL 19870993|A/swine/Iowa/A02858530/2025|2025-04-16	D	D	D	N	N	N	N	D	D	N	D	D	N	N	N
	EPI ISL 19857411|A/Bulgaria/2159/2025|2025-02-20	KIP	NDN	NST	NGT	NAT	NSS	NCT	NKE	NSS	NWT	NGT	NVT	NST	NGS	NET		EPI ISL 20153179|A/swine/North Carolina/082307 02858748/2025|2025-08-03	D	D	D	N	N	N	N	D	D	N	D	D	N	N	N
	EPI ISL 19759105|A/Missouri/16/2025|2025-02-03	KIP	NDN	NST	NGT	NAT	NSS	NCT	NKE	NSS	NWT	NGT	NVT	NST	NGS	NET		EPI ISL 19764695|A/swine/Iowa/A02858291/2025|2025-01-14	D	D	D	N	N	N	N	D	D	N	D	D	N	N	N
	EPI ISL 19726337|A/Massachusetts/ISC-1255/2025|2025-01-12	KIP	NDN	NST	NGT	NAT	NSS	NCT	NKE	NSS	NWT	NGK	NVT	NST	NGS	NET		EPI ISL 20132027|A/swine/North Carolina/A02858725/2025|2025-07-21	D	D	D	N	N	N	N	D	D	N	D	D	N	N	N
	EPI ISL 19857410|A/Bulgaria/1941/2025|2025-02-11	KIP	NDN	NST	NGT	NAT	NSS	NCT	NKE	NSS	NWT	NGK	NVT	NST	NGS	NET		EPI ISL 19870994|A/swine/North Carolina/A02858537/2025|2025-04-16	D	D	D	N	N	N	N	D	D	N	D	D	N	N	N
	EPI ISL 19759104|A/InDiana/14/2025|2025-02-02	KIP	NDN	NST	NGT	NAT	NSS	SCT	NKE	NSS	NWT	NGT	NVT	NST	NGS	NET		EPI ISL 19885003|A/swine/Iowa/A02858554/2025|2025-04-22	D	D	D	N	N	N	N	D	D	N	D	D	N	N	N
	EPI ISL 19726336|A/Massachusetts/ISC-1285/2025|2025-01-15	KIP	NDD	DST	NGT	NAT	NSS	NCT	NKE	NSS	NWT	NGT	NVT	NST	NGS	NET		EPI ISL 19855226|A/swine/North Carolina/A02858517/2025|2025-04-07	D	D	D	N	N	N	N	D	D	N	D	D	N	N	N
	EPI ISL 20152349|A/Athens/ILI180/2025|2025-01-23	KIP	NDN	NST	NGT	NAT	NSS	NCT	NKE	NSS	NWT	NGT	NVT	NST	NGS	NET		EPI ISL 20100714|A/swine/Minnesota/A02980490/2025|2025-05-14	D	D	D	N	N	N	N	D	D	N	D	D	N	N	N
	EPI ISL 19857409|A/Bulgaria/2334/2025|2025-02-26	KIP	NDN	NST	NGT	NAT	NSS	NCT	NKE	NSS	NWT	NGT	NVT	NST	NGS	NET		EPI ISL 19790144|A/swine/North Carolina/A02858388/2025|2025-02-18	D	D	D	N	N	N	N	D	D	N	D	D	N	N	N
	EPI ISL 19726339|A/Massachusetts/ISC-1173/2025|2025-01-20	KIP	NDN	NST	NGT	NAT	NSS	NCT	NKE	NSS	NWT	NGK	NVT	NST	NGS	NET		EPI ISL 20170588|A/swine/Italy/21672-01/2025|2025-01-23	D	D	N	N	N	N	N	D	D	N	D	D	N	N	N
	EPI ISL 19857408|A/Bulgaria/2361/2025|2025-02-25	KIP	NDN	NST	NGT	NAT	NSS	NCT	NKE	NSS	NWT	NGT	NVT	NST	NGS	NET		EPI ISL 19849433|A/swine/Oryol/RII-WD2687S/2025|2025-03-21	D	D	N	N	N	N	N	D	D	N	D	D	N	N	N
	EPI ISL 19759106|A/Missouri/14/2025|2025-02-03	KIP	NDN	NST	NGT	NAT	NSS	NCT	NKE	NSS	NWT	NGT	NVT	NST	NGS	NET		EPI ISL 19849430|A/swine/Oryol/RII-WD2686S/2025|2025-03-21	D	D	N	N	N	N	N	D	D	N	D	D	N	N	N
	EPI ISL 19726338|A/Massachusetts/ISC-1180/2025|2025-01-25	KIP	NDN	NST	NGT	NAT	NSS	NCT	NKE	NSS	NWT	NGK	NVT	NST	NGS	NET		EPI ISL 19721306|A/Manitoba/RV00462/2025|2025-01-09	D	D	N	N	N	D	D	D	N	N	N	D	N	N	N
	EPI ISL 19759132|A/Michigan/24/2025|2025-02-02	KIP	NDN	NST	NGT	NAT	NSS	NCK	NKE	NSS	NWT	NGT	NVT	NST	NGS	NET		EPI ISL 19707068|A/Manitoba/RV00125/2025|2025-01-02	D	D	N	N	N	N	D	D	N	N	N	D	N	N	N
	EPI ISL 19759135|A/Mississippi/16/2025|2025-02-02	KIP	NDN	NST	NGT	NAT	NSS	NCT	NKE	NSS	NWT	NGK	NVT	NST	NGS	NET		EPI ISL 19873830|A/Michigan/UM-10063030423/2025|2025-03-20	D	D	N	N	N	N	D	D	N	N	N	D	N	N	N
	EPI ISL 19857436|A/CAT/3568082NS/2025|2025-02-16	KIP	NDD	DGT	NGT	NAT	NSS	NCT	NKE	NSI	NWT	NGT	NVT	NST	NGS	NET		EPI ISL 20177483|A/GuangDong-Shenzhen/2025T293-275/2025|2025-08-02	D	D	N	N	N	N	D	D	N	N	N	D	N	N	N
	EPI ISL 19857435|A/Albania/310569/2025|2025-01-06	KIP	NDD	DST	NGT	NAT	NSS	NCT	NKE	NSS	NWT	NGT	NVT	NST	NGS	NET		EPI ISL 19732102|A/NetherlanDs/10459/2025|2025-02-05	D	D	D	N	N	N	N	D	N	N	N	D	N	N	N
	EPI ISL 19857434|A/CAT/2019266NS/2025|2025-02-18	KIP	NDD	DGT	NGT	NAT	NSS	NCT	NKE	NSI	NWT	NGT	NVT	NST	NGS	NET		EPI ISL 19884362|A/Aragon/1618/2025|2025-04-01	D	D	D	N	N	N	N	D	N	N	N	D	N	N	N
	EPI ISL 19857432|A/Lithuania/MB2502100480/2025|2025-02-03	KIP	NDD	DST	NGT	NAT	NSS	NCT	NKE	NSI	NWT	NGT	NVT	NST	NGS	NET		EPI ISL 19754455|A/France/OCC-RELAB-HCL025026020601/2025|2025-02-05	D	D	D	N	N	N	N	D	N	N	N	D	N	N	N
	EPI ISL 19759130|A/Missouri/10/2025|2025-01-29	KIP	NDN	NST	NGT	NAT	NSS	NCT	NKE	NSS	NWT	NGT	NVT	NST	NGS	NET		EPI ISL 20054877|A/GUNMA/397/2025|2025-03-03	D	D	N	N	N	N	N	D	N	N	N	D	N	N	N
	EPI ISL 19857431|A/CAT/2013581NS/2025|2025-02-05	KIP	NDN	NST	NGT	NAT	NSS	NCT	NKE	NSS	NWT	NGA	NVT	NST	NGS	NET		EPI ISL 19847849|A/Ukraine/3265/2025|2025-02-02	D	D	N	N	N	N	N	D	N	N	N	D	N	N	N
	EPI ISL 19857430|A/Lithuania/MB2503170286/2025|2025-03-12	KIP	NDD	DST	NGT	NAT	NSS	NCT	NKE	NSI	NWT	NGT	NVT	NST	NGS	NET		EPI ISL 19720494|A/Michigan/UM-10061947146/2025|2025-01-22	D	D	N	N	N	N	N	D	N	N	N	D	N	N	N
	EPI ISL 19759124|A/Tennessee/13/2025|2025-01-25	KIP	NDN	NST	NGT	NAT	NSS	NCT	NKE	NSS	NWT	NGK	NVT	NST	NGS	NET		EPI ISL 19789488|A/Manitoba/RV01860-25/2025|2025-02-22	D	D	D	N	N	N	N	D	N	N	N	D	N	N	N
	EPI ISL 19857429|A/CAT/3568123NS/2025|2025-02-16	KIP	NDD	DST	NGT	NAT	NSS	NCT	NKE	NSI	NWT	NGT	NVT	NST	NGS	NET		EPI ISL 19874604|A/NetherlanDs/02045/2025|2025-04-23	D	D	N	N	N	N	N	D	N	N	N	D	N	N	N
	EPI ISL 19759127|A/North Dakota/15/2025|2025-01-16	KIP	NDD	DST	NGT	NAT	NSS	NCT	NKE	NSS	NWT	NGT	NVT	NST	NGS	NET		EPI ISL 19866840|A/Manitoba/RV03977-25/2025|2025-04-10	D	D	D	N	N	N	N	D	N	N	N	D	N	N	N
	EPI ISL 19857428|A/Lithuania/MB2502270152/2025|2025-02-27	KIP	NDD	DST	NGT	NAT	NSS	NCT	NKE	NSS	NWT	NGT	NVT	NST	NGS	NET		EPI ISL 20155519|A/Alagoas/768/2025|2025-03-11	D	D	N	N	N	N	N	D	N	N	N	D	N	N	N
	EPI ISL 19857427|A/CAT/0960586NS/2025|2025-03-05	KIP	NDN	NST	NGT	NAT	NSS	NCT	NKE	NSS	NWT	NGT	NVT	NST	NGS	NET		EPI ISL 19726295|A/Massachusetts/ISC-1192/2025|2025-01-23	D	D	N	N	N	N	N	D	N	N	N	D	N	N	N
	EPI ISL 19857426|A/Estonia/KL4212/2025|2025-02-05	KIP	NDD	DST	NGT	NAT	NSS	NCT	NKE	NSI	NWT	NGT	NVT	NST	NGS	NET		EPI ISL 19789457|A/Manitoba/RV01627-25/2025|2025-02-14	D	D	D	N	N	N	N	D	N	N	N	D	N	N	N
	EPI ISL 19759120|A/Kentucky/21/2025|2025-02-01	KIP	NDN	NST	NGT	NAT	NSS	NCT	NKE	NSS	NWT	NGT	NVT	NST	NGS	NET		EPI ISL 20097264|A/SHIGA/13/2025|2025-02-25	D	D	N	N	N	N	N	D	N	N	N	D	N	N	N
	EPI ISL 19759123|A/Nebraska/22/2025|2025-01-31	KIP	NDN	NST	NGT	NAT	NSS	NCT	NKE	NSS	NWT	NGK	NVT	NST	NGS	NET		EPI ISL 20086602|A/145/Hungary/2025|2025-04-02	D	D	N	N	N	N	N	D	N	N	N	D	N	N	N
	EPI ISL 19857424|A/Lithuania/MB2503170307/2025|2025-03-14	KIP	NDD	DST	NGT	NAT	NSS	NCT	NKE	NSI	NWT	NGT	NVT	NST	NGS	NET		EPI ISL 19775356|A/BaDajoz/37205618/2025|2025-02-28	D	D	D	N	N	N	N	D	N	N	N	D	N	N	N
	EPI ISL 19759122|A/InDiana/13/2025|2025-02-02	KIP	NDN	NST	NGT	NAT	NSS	KCT	NKE	NSS	NWT	NGT	NVT	NST	NGS	NET		EPI ISL 20046949|A/GIFU/6/2025|2025-01-07	D	D	N	N	N	N	N	D	N	N	N	D	N	N	N
	EPI ISL 19759212|A/IDaho/19/2025|2025-01-23	KIP	NDN	NST	NGT	NAT	NSS	NCT	NKE	NSS	NWT	NGK	NVT	NST	NGS	NET		EPI ISL 19712535|A/France/IDF-IPP01396/2025|2025-01-23	D	D	N	N	N	N	N	D	N	N	N	D	N	N	N
	EPI ISL 19759209|A/Montana/18/2025|2025-01-28	KIP	NDN	NST	NGT	NAT	NSS	NCT	NKE	NSS	NWT	NGK	NVT	NST	NGS	NET		EPI ISL 19780210|A/Manitoba/RV01172-25/2025|2025-02-13	D	D	D	N	N	N	N	D	N	N	N	D	N	N	N
	EPI ISL 20217969|A/Vietnam/PF125261/2025|2025-07-18	KIP	NDN	NST	NGT	NAT	NSS	NCT	NRE	NSS	NWT	NGT	NVT	NST	NGS	NET		EPI ISL 19791577|A/Nakhon Phanom/F770/2025|2025-02-26	D	D	D	N	N	N	N	D	N	N	N	D	N	N	N
	EPI ISL 19726443|A/Fraijanes/FLU-003/2025|2025-01-07	KIP	NDN	NST	NGT	NAT	NSS	NCT	NKE	NSS	NWT	NGT	NVT	NST	NGS	NET		EPI ISL 20223719|A/Darwin/1545/2025|2025-08-30	D	D	N	N	N	N	N	D	N	N	N	D	N	N	N
	EPI ISL 20217971|A/Vietnam/PF325274/2025|2025-08-01	NIP	NDN	NST	NGT	NAT	NSS	NCT	NKE	NSS	NWT	NGK	NVT	NST	NGS	NET		EPI ISL 20197057|A/Oman/CPHL 7253587/2025|2025-06-15	D	D	N	N	N	N	N	D	N	N	N	D	N	N	N
	EPI ISL 19759204|A/NevaDa/35/2025|2025-01-31	KIP	NDN	NST	NGT	NAT	NSS	NCT	NKE	NSS	NWT	NGK	NVT	NST	NGS	NET		EPI ISL 19780241|A/Manitoba/RV01429-25/2025|2025-02-18	D	D	N	N	N	N	N	D	N	N	N	D	N	N	N
	EPI ISL 19759206|A/IDaho/24/2025|2025-01-30	KIP	NDD	DST	NGT	NAT	NSS	NCT	NKE	NSS	NWT	NGT	NVT	NST	NGS	NET		EPI ISL 20068809|A/Kyzyl/RII-MH246805S/2025|2025-05-19	D	D	D	N	N	N	D	D	N	N	N	D	N	N	N
	EPI ISL 19759200|A/Alaska/10/2025|2025-01-30	KIP	NDN	NST	NGT	NAT	NSS	NCT	NKE	NSS	NWT	NGT	NVT	NST	NGS	NET		EPI ISL 19900474|A/Yekaterinburg/36/2025|2025-03-07	D	D	N	N	N	N	D	D	N	N	N	D	N	N	N
	EPI ISL 19726434|A/New York/PX14258/2025|2025-01-01	KIP	NDN	NST	NGT	NAT	NSS	NCT	NKE	NSS	NWT	NGT	NVT	NST	NGS	NET		EPI ISL 19707100|A/Manitoba/RV00341/2025|2025-01-14	D	D	N	N	N	N	D	D	N	N	N	D	N	N	N
	EPI ISL 19759229|A/NevaDa/34/2025|2025-01-27	KIP	NDN	NST	NGT	NAT	NSS	NCT	NKG	NSS	NWT	NGT	NVT	NST	NGS	NET		EPI ISL 19849765|A/Manitoba/RV03329-25/2025|2025-03-26	D	D	N	N	N	N	D	D	N	N	N	D	N	N	N
	EPI ISL 19726460|A/New York/PX14229/2025|2025-01-01	RIP	NDN	NST	NGT	NAT	NSS	NCT	DKE	NSS	NWT	NGT	NVT	NST	NGS	NET		EPI ISL 19890486|A/swine/Iowa/A02858602/2025|2025-05-06	D	D	N	N	N	N	N	D	D	N	N	D	N	N	N
	EPI ISL 19726457|A/New York/PX14673/2025|2025-01-02	KIP	NDD	DST	NGT	NAT	NSS	NCT	NKE	NSS	NWT	NGT	NVT	NST	NGS	NET		EPI ISL 19769012|A/swine/Iowa/A02858356/2025|2025-02-06	D	D	N	N	N	N	N	D	D	N	N	D	N	N	N
	EPI ISL 19759224|A/California/14/2025|2025-01-16	KIP	NDN	NST	NGT	NAT	NSS	NCT	NKE	NNS	NWT	NGT	NVT	NST	NGS	NET		EPI ISL 20142088|A/Taiwan/S27080/2025|2025-05-07	D	D	N	N	N	N	D	D	N	N	N	D	N	N	N
	EPI ISL 20054122|A/New Brunswick/RV04446-25/2025|2025-05-06	KIP	NDD	DST	NGT	NAT	NSS	NCT	NKE	KSS	NWT	NGT	NVT	NST	NGS	NET		EPI ISL 20046944|A/OSAKA/27/2025|2025-02-13	D	D	N	N	N	N	D	D	N	N	N	D	N	N	N
	EPI ISL 19759220|A/New Mexico/19/2025|2025-02-03	KIP	NDN	NST	NGT	NAT	NSS	NCT	NKE	NSS	NWT	NGT	NVT	NST	NGS	NET		EPI ISL 20046943|A/OSAKA/19/2025|2025-01-23	D	D	N	N	N	N	D	D	N	N	N	D	N	N	N
	EPI ISL 19759216|A/Montana/20/2025|2025-01-29	KIP	NDN	NST	NGT	NAT	NSS	NCT	NKE	NSS	NWT	NGK	NVT	NST	NGS	NET		EPI ISL 19780242|A/Manitoba/RV01430-25/2025|2025-02-27	D	D	N	N	N	N	D	D	N	N	N	D	N	N	N
	EPI ISL 19759180|A/Tennessee/12/2025|2025-01-24	KIP	NDN	NST	NGT	NAT	NSS	NCT	NKE	NSS	NWT	NGT	NVT	NST	NGS	NET		EPI ISL 19859015|A/Manitoba/RV03770-25/2025|2025-04-02	D	D	N	N	N	N	D	D	N	N	N	D	N	N	N
	EPI ISL 19759182|A/Louisiana/06/2025|2025-01-16	KIP	NDN	NST	NGT	NAT	NSS	NCT	NKE	NSS	NWT	NGK	NVT	NST	NGS	NET		EPI ISL 19810290|A/YOKOSUKA/3/2025|2025-01-15	D	D	N	N	N	N	D	D	N	N	N	D	N	N	N
	EPI ISL 19759176|A/Nebraska/23/2025|2025-01-31	KIP	NDN	NST	NGT	NAT	NSS	NCT	NKE	NSS	NWT	NGK	NVT	NST	NGS	NET		EPI ISL 20190080|A/FUKUSHIMA/17/2025|2025-05-07	D	D	N	N	N	N	D	D	N	N	N	D	N	N	N
	EPI ISL 19759179|A/Nebraska/25/2025|2025-02-04	KIP	NDN	NST	NGT	NAT	NSS	NCT	NKE	NSS	NWN	NGK	NVT	NST	NGS	NET		EPI ISL 19759196|A/New Mexico/15/2025|2025-01-27	D	D	N	N	N	N	N	D	N	D	D	N	N	N	N
	EPI ISL 19759178|A/Kentucky/25/2025|2025-02-03	KIP	NDN	NST	NGT	NAT	NSS	NCT	NKE	NSS	NWT	NGK	NVT	NST	NGS	NET		EPI ISL 20138485|A/Philippines/ILI25-1341/2025|2025-07-16	D	D	N	N	N	N	N	D	N	D	D	N	N	N	N
	EPI ISL 19759173|A/Louisiana/09/2025|2025-01-26	KIP	NDN	NST	NGT	NAT	NSS	NCT	NKE	NSS	NWT	NGT	NVT	NST	NGS	NET		EPI ISL 19884357|A/Aragon/1420/2025|2025-02-17	D	D	D	N	N	N	N	D	N	D	D	N	N	N	N
	EPI ISL 19759168|A/Louisiana/08/2025|2025-01-25	KIP	NDN	NST	NGT	NAT	NSS	NCT	NKE	NSS	NWT	NGT	NVT	NST	NGS	NET		EPI ISL 20055328|A/Galicia/74219649/2025|2025-02-25	D	D	N	N	N	N	N	D	N	D	D	N	N	N	N
	EPI ISL 19759171|A/InDiana/07/2025|2025-01-26	KIP	NDN	NST	NGT	NAT	NSS	NCT	NKE	NSS	NWT	NGK	NVT	NST	NGS	NET		EPI ISL 20199642|A/InDia/PUN-NIV25-1199/2025|2025-07-25	D	D	N	N	N	N	N	D	N	D	D	N	N	N	N
	EPI ISL 20152412|A/Athens/SARI12258/2025|2025-03-24	KIP	NDN	NST	NGT	NAT	NSS	NCK	NKE	NSS	NWT	NGT	NVT	NST	NGS	NET		EPI ISL 19759179|A/Nebraska/25/2025|2025-02-04	D	D	N	N	N	N	N	D	N	D	D	N	N	N	N
	EPI ISL 19759196|A/New Mexico/15/2025|2025-01-27	KIP	NDN	NST	NGT	NAT	NSS	NCT	NKE	NSS	DWT	NGK	NVT	NST	NGS	NET		EPI ISL 19870989|A/swine/Iowa/A02858528/2025|2025-04-15	D	D	D	N	N	D	N	D	D	N	D	N	N	N	N
	EPI ISL 19759192|A/IDaho/25/2025|2025-01-31	KIP	NDN	NST	NGT	NAT	NSS	NCT	NKE	NSS	NWT	NGK	NVT	NST	NGS	NET		EPI ISL 20176233|A/swine/Iowa/A02858784/2025|2025-08-26	D	D	D	N	N	D	N	D	D	N	D	N	N	N	N
	EPI ISL 19759185|A/Missouri/17/2025|2025-02-03	KIP	NDN	NST	NGT	NAT	NSS	NCT	NKE	NSS	NWT	NGT	NVT	NST	NGS	NET		EPI ISL 19764686|A/swine/Iowa/A02858312/2025|2025-01-16	D	D	D	N	N	D	N	D	D	N	D	N	N	N	N
	EPI ISL 19759187|A/Alaska/08/2025|2025-01-27	KIP	NDN	NST	NGT	NAT	NSS	NCT	NKE	NSS	NWT	NGT	NVT	NST	NGS	NET		EPI ISL 19902455|A/swine/North Carolina/A02858626/2025|2025-05-14	D	D	D	N	N	D	N	D	D	N	D	N	N	N	N
	EPI ISL 20086961|A/Costa Rica/INC-1542-860118/2025|2025-04-22	KIP	NDD	DST	NGT	NAT	NSS	NCT	NKE	NSS	NWT	NGT	NVT	NST	NGS	NET		EPI ISL 19885014|A/swine/North Carolina/A02858572/2025|2025-04-24	D	D	D	N	N	D	N	D	D	N	D	N	N	N	N
	EPI ISL 19759278|A/FloriDa/07/2025|2025-01-14	KIP	NDN	NST	NGT	NAT	NSS	NCT	NKE	NSS	NWT	NGT	NVT	NST	NGS	NET		EPI ISL 20051680|A/swine/North Carolina/A02858663/2025|2025-05-21	D	D	D	N	N	D	N	D	D	N	D	N	N	N	N
	EPI ISL 19759273|A/Delaware/19/2025|2025-01-27	KIP	NGN	NST	NGT	NAT	NSS	NCT	NKE	NSS	NWT	NGK	NVT	NST	NGS	NET		EPI ISL 19890490|A/swine/Minnesota/A02858601/2025|2025-05-02	D	D	D	N	N	D	N	D	D	N	D	N	N	N	N
	EPI ISL 19759268|A/Vermont/22/2025|2025-02-03	KIP	NDN	NST	NGT	NAT	NSS	NCT	NKE	NSS	NWT	NGK	NVT	NST	NGS	NET		EPI ISL 19890504|A/swine/Minnesota/A02979412/2025|2025-03-10	D	D	D	N	N	D	N	D	D	N	D	N	N	N	N
	EPI ISL 19759270|A/Pennsylvania/15/2025|2025-01-29	KIP	NDN	NST	NGT	NAT	NSS	NCT	NKE	NSS	NWT	NGK	NVT	NST	NGS	NET		EPI ISL 20153152|A/swine/Illinois/082317 02858758/2025|2025-08-07	D	D	D	N	N	D	N	D	D	N	D	N	N	N	N
	EPI ISL 20054206|A/Distrito FeDeral/2528742601/2025|2025-04-24	KIP	NDN	NST	NGT	NAT	NSS	NCT	NKE	NSS	NWT	NGT	NVT	NST	NGS	NET		EPI ISL 20061834|A/swine/Pennsylvania/A02858666/2025|2025-06-11	D	D	D	N	N	D	N	D	D	N	D	N	N	N	N
	EPI ISL 19759264|A/South Carolina/07/2025|2025-01-26	KIP	NDN	NST	NGT	NAT	NSS	NCT	NKE	NSS	NWT	NGT	NVT	NST	NGS	NET		EPI ISL 20101460|A/swine/Michigan/A02858722/2025|2025-07-16	D	D	D	N	N	D	N	D	D	N	D	N	N	N	N
	EPI ISL 19759266|A/South Carolina/14/2025|2025-01-27	KIP	NDN	NST	NGT	NAT	NSS	NCT	NKE	NSS	NWT	NGK	NVT	NST	NGS	NET		EPI ISL 19824138|A/swine/Minnesota/A02858464/2025|2025-03-19	D	D	D	N	N	D	N	D	D	N	D	N	N	N	N
	EPI ISL 20218020|A/New Jersey/16351/2025|2025-01-24	KIP	NDN	NST	NGT	NAT	NSS	NCT	NKE	NSS	NWT	NGT	NVT	NST	NGS	NET		EPI ISL 20100694|A/swine/Oklahoma/A02858714/2025|2025-07-03	D	D	D	N	N	D	N	D	D	N	D	N	N	N	N
	EPI ISL 19759293|A/Vermont/15/2025|2025-01-29	KIP	NDN	NST	NGT	NAT	NSS	NCT	NKE	NSS	NWT	NGK	NVT	NST	NGS	NET		EPI ISL 20124239|A/Galicia/LUGO/80476810/2025|2025-05-05	D	D	D	N	N	N	N	D	D	N	D	N	N	N	N
	EPI ISL 20218021|A/North Carolina/16352/2025|2025-01-17	KIP	NDN	NST	NGT	NAT	NSS	NCT	NKE	NSS	NWT	NGK	NVT	NST	NGS	NET		EPI ISL 19862325|A/Lisboa/432/2025|2025-02-05	D	D	D	N	N	N	N	D	D	N	D	N	N	N	N
	EPI ISL 19759292|A/Vermont/18/2025|2025-01-31	KIP	NDN	NST	NGT	NAT	NSS	NCT	NKE	NSS	NWT	NGK	NVT	NST	NGS	NET		EPI ISL 20220990|A/INDIA/SALEM/25/452/2025|2025-05-31	D	D	N	N	N	N	N	D	D	N	D	N	N	N	N
	EPI ISL 20218022|A/Oklahoma/16353/2025|2025-02-04	KIP	NDN	NST	NGT	NAT	NSS	NCT	NKE	NSS	NWT	NGK	NVT	NST	NGS	NET		EPI ISL 19767153|A/NetherlanDs/01263/2025|2025-02-24	D	D	N	N	N	N	N	D	D	N	D	N	N	N	N
	EPI ISL 19759295|A/Vermont/17/2025|2025-01-30	KIP	NDN	NST	NGT	NAT	NSS	NCT	NKE	NSS	NWT	NGT	NVT	NST	NGS	NET		EPI ISL 20133456|A/NetherlanDs/00540/2025|2025-02-03	D	D	N	N	N	N	N	D	D	N	D	N	N	N	N
	EPI ISL 20218023|A/Texas/16354/2025|2025-02-04	KIP	NDN	NST	NGT	NAT	NSS	NCT	NKE	NSS	NWT	NGK	NVT	NST	NGS	NET		EPI ISL 19817160|A/NetherlanDs/01675/2025|2025-03-25	D	D	N	N	N	N	N	D	D	N	D	N	N	N	N
	EPI ISL 20218016|A/Germany/16347/2025|2025-03-24	KIP	NDD	DST	NGT	NAT	NSS	NCT	NKE	NSS	NWT	NGT	NVT	NST	NGS	NET		EPI ISL 19817175|A/NetherlanDs/01702/2025|2025-03-23	D	D	N	N	N	N	N	D	D	N	D	N	N	N	N
	EPI ISL 19759289|A/Virginia/09/2025|2025-01-26	KIP	NDN	NST	NGT	NAT	NSS	NCT	NKE	NSS	NWT	NGT	NVT	NST	NGS	NET		EPI ISL 19820102|A/NetherlanDs/10856/2025|2025-03-28	D	D	N	N	N	N	N	D	D	N	D	N	N	N	N
	EPI ISL 20218017|A/Germany/16348/2025|2025-03-24	KIP	NDN	NST	NGT	NAT	NSS	NCK	NKE	NSS	NWT	NGT	NVT	NST	NGS	NET		EPI ISL 19725254|A/NetherlanDs/00540/2025|2025-02-03	D	D	N	N	N	N	N	D	D	N	D	N	N	N	N
	EPI ISL 19759288|A/Virginia/08/2025|2025-01-22	KIP	NDN	NST	NGT	NAT	NSS	NCT	NKE	NSS	NWT	NGK	NVT	NST	NGS	NET		EPI ISL 20153618|A/Michigan/MIS-L387382490/2025|2025-03-15	D	D	N	N	N	N	N	D	D	N	D	N	N	N	N
	EPI ISL 20218018|A/Illinois/16349/2025|2025-02-06	KIP	NDD	DST	NGT	NAT	NSS	DCT	NKE	NSS	NWT	NGT	NVT	NST	NGS	NET		EPI ISL 20153617|A/Michigan/MIS-L387382485/2025|2025-03-15	D	D	N	N	N	N	N	D	D	N	D	N	N	N	N
	EPI ISL 19759291|A/Delaware/14/2025|2025-01-20	KIP	NDN	NST	NGT	NAT	NSS	NCT	NKE	NSS	NWT	NGK	NVT	NST	NGS	NET		EPI ISL 20153791|A/Michigan/MIS-L389069196/2025|2025-05-03	D	D	N	N	N	N	N	D	D	N	D	N	N	N	N
	EPI ISL 20218019|A/New Jersey/16350/2025|2025-01-24	KIP	NDN	NST	NGT	NAT	NSS	NCT	NKE	NSS	NWT	NGT	NVT	NST	NGS	NET		EPI ISL 20153844|A/Michigan/MIS-L388464611/2025|2025-04-17	D	D	N	N	N	N	N	D	D	N	D	N	N	N	N
	EPI ISL 19759290|A/FloriDa/12/2025|2025-01-16	KIP	NDN	NST	NGT	NAT	NSS	DCT	NKE	NSS	NWT	NGT	NVT	NST	NGS	NET		EPI ISL 20153504|A/Michigan/MIS-L387488598/2025|2025-03-19	D	D	N	N	N	N	N	D	D	N	D	N	N	N	N
	EPI ISL 19759285|A/Delaware/17/2025|2025-01-24	KIP	NDN	NST	NGT	NAT	NSS	NCT	NKE	NSS	NWT	NGT	NVT	NST	NGS	NET		EPI ISL 20153557|A/Michigan/MIS-L387520603/2025|2025-03-20	D	D	N	N	N	N	N	D	D	N	D	N	N	N	N
	EPI ISL 19759284|A/Pennsylvania/09/2025|2025-01-24	KIP	NDN	NST	NGT	NAT	NSS	NCT	NKE	NSS	NWT	NGK	NVT	NST	NGS	NET		EPI ISL 19796325|A/France/BFC-RELAB-IPP03191/2025|2025-02-20	D	D	N	N	N	N	N	D	D	N	D	N	N	N	N
	EPI ISL 19759287|A/Pennsylvania/11/2025|2025-01-28	KIP	NDN	NST	NGT	NAT	NSS	NCT	NKE	NSS	NWT	NGT	NVT	NST	NGS	NET		EPI ISL 19765641|A/Michigan/UM-10062183061/2025|2025-02-04	D	D	N	N	N	N	N	D	D	N	D	N	N	N	N
	EPI ISL 19759286|A/Pennsylvania/08/2025|2025-01-24	KIP	NDN	NST	NGT	NAT	NSS	NCK	NKE	NSS	NWT	NGT	NVT	NST	NGS	NET		EPI ISL 19898509|A/California/LACPHL-INF02019/2025|2025-05-01	D	D	N	N	N	N	N	D	D	N	D	N	N	N	N
	EPI ISL 20218024|A/Virginia/16355/2025|2025-01-21	KIP	NDN	NST	NGT	NAT	NSS	NCT	NKE	NSS	NWT	NGK	NVT	NST	NGS	NET		EPI ISL 19834625|A/Michigan/UM-10062636351/2025|2025-02-28	D	D	N	N	N	N	N	D	D	N	D	N	N	N	N
	EPI ISL 19759281|A/FloriDa/04/2025|2025-01-05	KIP	NDN	NST	NGT	NAT	NSS	NCT	NKE	NSS	NWT	NGT	NVT	NST	NGS	NET		EPI ISL 19873725|A/Michigan/UM-10063109528/2025|2025-03-25	D	D	N	N	N	N	N	D	D	N	D	N	N	N	N
	EPI ISL 19759283|A/South Carolina/06/2025|2025-01-26	KIP	NDN	NST	NGT	NAT	NSS	NCT	NKE	NSS	NWT	NGT	NVT	NST	NGS	NET		EPI ISL 19873836|A/Michigan/UM-10063066570/2025|2025-03-22	D	D	N	N	N	N	N	D	D	N	D	N	N	N	N
	EPI ISL 19759282|A/South Carolina/10/2025|2025-01-26	KIP	NDN	NST	NGT	NAT	NSS	NCT	NKE	NSS	NWT	NGK	NVT	NST	NGS	NET		EPI ISL 19789705|A/NevaDa/42/2025|2025-02-09	D	D	N	N	N	N	N	D	D	N	D	N	N	N	N
	EPI ISL 19759245|A/California/17/2025|2025-01-25	KIP	NDN	NST	NGT	NAT	NSS	NCT	NKE	NSS	NWT	NGK	NVT	NST	NGS	NET		EPI ISL 19825857|A/France/IDF-RELAB-IPP03779/2025|2025-03-11	D	D	N	N	N	N	N	D	D	N	D	N	N	N	N
	EPI ISL 19759244|A/Arizona/20/2025|2025-02-06	KIP	NDN	NST	NGT	NAT	NSS	NCT	NKE	NSS	NWT	NGT	NVT	NST	NGS	NET		EPI ISL 19804840|A/Kansas/13/2025|2025-02-12	D	D	N	N	N	N	N	D	D	N	D	N	N	N	N
	EPI ISL 20054160|A/Distrito FeDeral/2501087101/2025|2025-02-22	KIP	NDN	NST	NGT	NAT	NSS	NCT	NKE	NSS	NWT	NGT	NVT	NST	NGS	NET		EPI ISL 19816705|A/France/PAC-RELAB-HCL025046418701/2025|2025-03-04	D	D	N	N	N	N	N	D	D	N	D	N	N	N	N
	EPI ISL 19759247|A/California/13/2025|2025-01-16	KIP	NDN	NST	NGT	NAT	NSS	NCT	NKE	NSS	NWT	NGK	NVT	NST	NGS	NET		EPI ISL 20055316|A/Galicia/44226610/2025|2025-01-30	D	D	N	N	N	N	N	D	D	N	D	N	N	N	N
	EPI ISL 19759246|A/New Mexico/18/2025|2025-01-31	KIP	NDN	NST	NGT	NAT	NSS	NCT	NKE	NSS	NWT	NGT	NVT	NST	NGS	NET		EPI ISL 20055325|A/Galicia/28234947/2025|2025-02-21	D	D	N	N	N	N	N	D	D	N	D	N	N	N	N
	EPI ISL 20086934|A/Costa Rica/INC-1505-859421/2025|2025-04-08	KIP	NDD	DST	NGT	NAT	NSS	NCT	NKE	NSS	NWT	NGT	NVT	NST	NGS	NET		EPI ISL 19798297|A/AnDalucia/918/2025|2025-01-06	D	D	N	N	N	N	N	D	D	N	D	N	N	N	N
	EPI ISL 19759241|A/Arizona/17/2025|2025-02-05	KIP	NDN	NST	NGT	NAT	NSS	NCK	NKE	NSS	NWT	NGT	NVT	NST	NGS	NET		EPI ISL 19770423|A/AnDalucia/PMC-00737/2025|2025-01-26	D	D	N	N	N	N	N	D	D	N	D	N	N	N	N
	EPI ISL 20086935|A/Costa Rica/INC-1506-859422/2025|2025-04-08	KIP	NDD	DST	NGT	NAT	NSS	NCT	NKE	NSS	NWT	NGT	NVT	NST	NGS	NET		EPI ISL 19747887|A/Aragon/254/2025|2025-01-03	D	D	N	N	N	N	N	D	D	N	D	N	N	N	N
	EPI ISL 19759240|A/Alaska/06/2025|2025-01-26	KIP	NDN	NST	NGT	NAT	NSS	NCT	NKE	NSS	NWT	NGK	NVT	NST	NGS	NET		EPI ISL 19824604|A/Galicia/LUGO/80444333/2025|2025-01-27(2)	D	D	N	N	N	N	N	D	D	N	D	N	N	N	N
	EPI ISL 19759243|A/California/19/2025|2025-01-28	KIP	NDN	NST	NGT	NAT	NSS	NCT	NKE	NSS	NWT	NGK	NVT	NST	NGS	NET		EPI ISL 19824604|A/Galicia/LUGO/80444333/2025|2025-01-27	D	D	N	N	N	N	N	D	D	N	D	N	N	N	N
	EPI ISL 19759242|A/New Mexico/17/2025|2025-01-29	KIP	NDN	NST	NGT	NAT	NSS	NCT	NKE	NSS	NWT	NGK	NVT	NST	NGS	NET		EPI ISL 19728937|A/Wyoming/15080/2025|2025-01-06	D	D	N	N	N	N	N	D	D	N	D	N	N	N	N
	EPI ISL 20086938|A/Costa Rica/INC-1509-859561/2025|2025-04-08	KIP	NDN	NST	NGT	NAT	NSS	NCT	NKE	NSS	NWT	NGT	NVT	NST	NGS	NET		EPI ISL 19789687|A/NevaDa/52/2025|2025-02-11	D	D	N	N	N	N	Unknown	D	N	N	D	N	N	N	N
	EPI ISL 19759237|A/Arizona/19/2025|2025-02-06	KIP	NDN	NST	NGT	NAT	NSS	NCT	NKE	NSS	NWT	NGK	NVT	NST	NGS	NET		EPI ISL 20091186|A/Darwin/953/2025|2025-06-19	D	D	N	N	N	N	D	D	N	N	D	N	N	N	N
	EPI ISL 19759236|A/California/11/2025|2025-01-13	KIP	NDN	NST	NGT	NAT	NSS	NCT	NKE	NSS	NWT	NGK	NVT	NST	NGS	NET		EPI ISL 20091199|A/Darwin/985/2025|2025-07-01	D	D	N	N	N	N	D	D	N	N	D	N	N	N	N
	EPI ISL 20086936|A/Costa Rica/INC-1507-859462/2025|2025-04-10	KIP	NDD	DST	NGT	NAT	NSS	NCT	NKE	NSS	NWT	NGT	NVT	NST	NGS	NET		EPI ISL 20091183|A/Darwin/956/2025|2025-06-20	D	D	N	N	N	N	D	D	N	N	D	N	N	N	N
	EPI ISL 19759239|A/NevaDa/38/2025|2025-02-03	KIP	NDN	NST	NGT	NAT	NSS	NCT	NKE	NSS	NWT	NGT	NVT	NST	NGS	NET		EPI ISL 20091246|A/Darwin/968/2025|2025-06-23	D	D	N	N	N	N	D	D	N	N	D	N	N	N	N
	EPI ISL 20054169|A/Distrito FeDeral/2511141101/2025|2025-03-18	KIP	NDN	NST	NGT	NAT	NSS	NCT	NKE	NSS	NWT	NGT	NVT	NST	NGS	NET		EPI ISL 20091201|A/Darwin/986/2025|2025-07-01	D	D	N	N	N	N	D	D	N	N	D	N	N	N	N
	EPI ISL 19759238|A/IDaho/17/2025|2025-01-20	KIP	NDN	NNT	NGT	NAT	NSS	NCT	NKE	NSS	NWT	NGT	NVT	NST	NGS	NET		EPI ISL 20157946|A/Sri Lanka/58/2025|2025-06-13	D	D	N	N	N	N	D	D	N	N	D	N	N	N	N
	EPI ISL 20054174|A/Distrito FeDeral/250106000440/2025|2025-03-24	KIP	NDN	NST	NGT	NAT	NSS	NCT	NKE	NSS	NWT	NGT	NVT	NST	NGS	NET		EPI ISL 20157595|A/South Australia/2523805374/2025|2025-08-26	D	D	N	N	N	N	D	D	N	N	D	N	N	N	N
	EPI ISL 19759233|A/New Mexico/14/2025|2025-01-27	KIP	NDN	NST	NGT	NAT	NSS	NCT	NKE	NSS	NWT	NGT	NVT	NST	NGS	NET		EPI ISL 20125590|A/InDonesia/BIOKES-I SU0144/2025|2025-06-27	D	D	N	N	N	N	D	D	N	N	D	N	N	N	N
	EPI ISL 20086943|A/Costa Rica/INC-1515-859721/2025|2025-04-02	KIP	NDN	NST	NGT	NAT	NSS	NCT	NKE	NSS	NWT	NGT	NVT	NST	NGS	NET		EPI ISL 20125595|A/InDonesia/BIOKES-IMKS991/2025|2025-06-21	D	D	N	N	N	N	D	D	N	N	D	N	N	N	N
	EPI ISL 19759232|A/Montana/14/2025|2025-01-26	KIP	NDN	NST	NGT	NAT	NSS	NCT	NKE	NSS	NWT	NGK	NVT	NST	NGS	NET		EPI ISL 20125598|A/InDonesia/BIOKES-I UP0238/2025|2025-07-05	D	D	N	N	N	N	D	D	N	N	D	N	N	N	N
	EPI ISL 19759235|A/Montana/13/2025|2025-01-24	KIP	NDN	NST	NGT	NAT	NSS	NCT	NKE	NSS	NWT	NGK	NVT	NST	NGS	NET		EPI ISL 19895924|A/South Africa/PATH-CERI-C068234/2025|2025-05-03	D	D	N	N	N	N	D	D	N	N	D	N	N	N	N
	EPI ISL 19759234|A/IDaho/23/2025|2025-01-28	KIP	NDN	NST	NGT	NAT	NSS	NCT	NKE	NSS	NWT	NGK	NVT	NST	NGS	NET		EPI ISL 20095862|A/Valencia/VAHNSI-GIHSN-09 0838/2025|2025-02-15	D	D	N	N	N	N	D	D	N	N	D	N	N	N	N
	EPI ISL 19759261|A/Virginia/10/2025|2025-01-27	KIP	NDN	NST	NGT	NAT	NSS	NCT	NKE	NSS	NWT	NGT	NVT	NST	NGS	NET		EPI ISL 20164523|A/CamboDia/j08043511/2025|2025-05-27	D	D	N	N	N	N	D	D	N	N	D	N	N	N	N
	EPI ISL 19759260|A/South Carolina/09/2025|2025-01-26	KIP	NDN	NST	NGT	NAT	NSS	NCK	NKE	NSS	NWT	NGT	NVT	NST	NGS	NET		EPI ISL 20164565|A/South Australia/2522714878/2025|2025-08-15	D	D	N	N	N	N	D	D	N	N	D	N	N	N	N
	EPI ISL 19759263|A/Vermont/14/2025|2025-01-27	KIP	NDN	NST	NGT	NAT	NSS	NCT	NKE	NSS	NWT	NGT	NVT	NST	NGS	NET		EPI ISL 20131563|A/New York/124/2025|2025-06-25	D	D	N	N	N	N	D	D	N	N	D	N	N	N	N
	EPI ISL 19759262|A/Vermont/06/2025|2025-01-02	KIP	NDN	NST	NGT	NAT	NSS	NCT	NKE	NSS	NWT	NGK	NVT	NST	NGS	NET		EPI ISL 20103029|A/Costa Rica/1578/2025|2025-04-30	D	D	N	N	N	N	D	D	N	N	D	N	N	N	N
	EPI ISL 19759257|A/New Hampshire/06/2025|2025-01-11	KIP	NDN	NST	NGT	NAT	NSS	NCT	NKE	NSS	NWT	NGT	NVT	NST	NGS	NET		EPI ISL 20070726|A/Darwin/889/2025|2025-06-08	D	D	N	N	N	N	D	D	N	N	D	N	N	N	N
	EPI ISL 19759256|A/Vermont/13/2025|2025-01-14	KIP	NDD	DST	NGT	NAT	NSS	NCT	NKE	NSS	NWT	NGT	NVT	NST	NGS	NET		EPI ISL 20070725|A/Darwin/884/2025|2025-06-06	D	D	N	N	N	N	D	D	N	N	D	N	N	N	N
	EPI ISL 19759259|A/Vermont/19/2025|2025-01-31	KIP	NDN	NST	NGT	NAT	NSS	NCK	NKE	NSS	NWT	NGT	NVT	NST	NGS	NET		EPI ISL 20168744|A/South Australia/2524108834/2025|2025-08-29	D	D	N	N	N	N	D	D	N	N	D	N	N	N	N
	EPI ISL 19759258|A/New Hampshire/12/2025|2025-01-21	KIP	NDN	NST	NGT	NAT	NSS	NCT	NKE	NSS	NWT	NGT	NVT	NST	NGS	NET		EPI ISL 19875446|A/CamboDia/ AHC250153/2025|2025-03-31	D	D	N	N	N	N	D	D	N	N	D	N	N	N	N
	EPI ISL 20054154|A/Distrito FeDeral/250503000004/2025|2025-01-01	KIP	NDN	NST	NGT	NAT	NSS	DCT	NKE	NSS	NWT	NGT	NVT	NST	NGS	NET		EPI ISL 19843747|A/NevaDa/76/2025|2025-03-13	D	D	N	N	N	N	D	D	N	N	D	N	N	N	N
	EPI ISL 19759253|A/NevaDa/32/2025|2025-01-26	KIP	NDN	NST	NGT	NAT	NSS	SCT	NKE	NSS	NWT	NGT	NVT	NST	NGS	NET		EPI ISL 20140298|A/South Australia/2522714878/2025|2025-08-15	D	D	N	N	N	N	D	D	N	N	D	N	N	N	N
	EPI ISL 19759252|A/New Mexico/21/2025|2025-02-05	KIP	NDD	DST	NGT	NAT	NSS	NCT	NKE	NSS	NWT	NGT	NVT	NST	NGS	NET		EPI ISL 20140302|A/South Australia/2522411346/2025|2025-08-12	D	D	N	N	N	N	D	D	N	N	D	N	N	N	N
	EPI ISL 19759255|A/New Hampshire/11/2025|2025-01-20	KIP	NDD	DST	NGT	NAT	NSS	NCT	NKE	NSS	NWT	NGT	NVT	NST	NGS	NET		EPI ISL 20074626|A/Denmark/2914/2025|2025-04-20	D	D	N	N	N	N	D	D	N	N	D	N	N	N	N
	EPI ISL 19759254|A/California/10/2025|2025-01-13	KIP	NDN	NST	NGT	NAT	NSS	NCT	NKE	NNS	NWT	NGT	NVT	NST	NGS	NET		EPI ISL 20141043|A/Kyiv/0841/2025|2025-02-28	D	D	N	N	N	N	D	D	N	N	D	N	N	N	N
	EPI ISL 19759249|A/NevaDa/31/2025|2025-01-24	KIP	NDN	NST	NGT	NAT	NSS	NCT	NKE	NSS	NWT	NGK	NVT	NST	NGS	NET		EPI ISL 20076351|A/CamboDia/ IAHC250174/2025|2025-05-27	D	D	N	N	N	N	D	D	N	N	D	N	N	N	N
	EPI ISL 19759248|A/Montana/16/2025|2025-01-26	KIP	NDN	NST	NGT	NAT	NSS	NCT	NKE	NSS	NWT	NGK	NVT	NST	NGS	NET		EPI ISL 20209557|A/InDonesia/BIOKES-I-BT074/2025|2025-07-02	D	D	N	N	N	N	D	D	N	N	D	N	N	N	N
	EPI ISL 20054156|A/Distrito FeDeral/2494523901/2025|2025-02-09	KIP	NDD	DST	NGT	NAT	NSS	KCT	NKE	NSS	NWT	NGT	NVT	NST	NGS	NET		EPI ISL 20150690|A/South Australia/2523001097/2025|2025-08-18	D	D	N	N	N	N	D	D	N	N	D	N	N	N	N
	EPI ISL 19759251|A/NevaDa/39/2025|2025-02-03	KIP	NDN	NST	NGT	NAT	NSS	NCT	NKE	NSS	NWT	NGT	NVT	NST	NGS	NE?		EPI ISL 20150694|A/South Australia/2523000595/2025|2025-08-18	D	D	N	N	N	N	D	D	N	N	D	N	N	N	N
	EPI ISL 19759250|A/Montana/17/2025|2025-01-28	KIP	NDN	NST	NGT	NAT	NSS	NCT	NKE	NSS	NWT	NGK	NVT	NST	NGS	NET		EPI ISL 20150692|A/South Australia/2523211270/2025|2025-08-20	D	D	N	N	N	N	D	D	N	N	D	N	N	N	N
	EPI ISL 19792110|A/Galicia/GA-CHUAC-319/2025|2025-03-07	KIP	NDD	DST	NGT	NAT	NSS	NCT	NKE	NSS	NWT	NGT	NVT	NST	NGS	NET		EPI ISL 19822602|A/Belgium/S3707/2025|2025-03-03	D	D	N	N	N	N	D	D	N	N	D	N	N	N	N
	EPI ISL 19792108|A/Galicia/GA-CHUAC-317/2025|2025-03-06	KIP	NDD	DST	NGT	NAT	NSS	NCT	NKE	NSI	NWT	NGT	NVT	NST	NGS	NET		EPI ISL 20151676|A/FinlanD/771/2025|2025-04-14	D	D	N	N	N	N	D	D	N	N	D	N	N	N	N
	EPI ISL 19792109|A/Galicia/GA-CHUAC-318/2025|2025-03-06	KIP	NDD	DST	NGT	NAT	NSS	NCT	NKE	NSS	NWT	NGT	NVT	NST	NGS	NET		EPI ISL 20054722|A/QueenslanD/IN001591/2025|2025-05-20	D	D	N	N	N	N	D	D	N	N	D	N	N	N	N
	EPI ISL 19792106|A/Galicia/GA-CHUAC-312/2025|2025-03-05	KIP	NDN	NST	NGT	NAT	NSS	NCT	NKE	NSS	NWT	NGA	NVT	NST	NGS	NET		EPI ISL 19826103|A/Norway/04765/2025|2025-03-19	D	D	N	N	N	N	D	D	N	N	D	N	N	N	N
	EPI ISL 19792104|A/Galicia/GA-CHUAC-309/2025|2025-03-05	KIP	NDD	DST	NGT	NAT	NSS	NCT	NKE	NSS	NWT	NGT	NVT	NST	NGS	NET		EPI ISL 19759602|A/ColoraDo/ISC-1173/2025|2025-02-09	D	D	N	N	N	N	D	D	N	N	D	N	N	N	N
	EPI ISL 19759328|A/New Jersey/11/2025|2025-02-02	KIP	NDN	NST	NGT	NAT	NSS	NCT	NKE	NSS	NWT	NGT	NVT	NST	NGS	NET		EPI ISL 19727081|A/Nebraska/06/2025|2025-01-05	D	D	N	N	N	N	D	D	N	N	D	N	N	N	N
	EPI ISL 19792116|A/Galicia/GA-CHUAC-325/2025|2025-03-09	KIP	NDD	DST	NGT	NAT	NSS	NCT	NKE	NSS	NWT	NGT	NVT	NST	NGS	NET		EPI ISL 19892533|A/SAO PAULO/CEVI 2500105/2025|2025-03-05	D	D	N	N	N	N	D	D	N	N	D	N	N	N	N
	EPI ISL 19792117|A/Galicia/GA-CHUAC-326/2025|2025-03-10	KIP	NDD	DST	NGT	NAT	NSS	NCT	NKE	NSI	NWT	NGT	NVT	NST	NGS	NET		EPI ISL 19834566|A/Michigan/UM-10062712983/2025|2025-03-04	D	D	N	N	N	N	D	D	N	N	D	N	N	N	N
	EPI ISL 19792114|A/Galicia/GA-CHUAC-323/2025|2025-03-07	KIP	NDN	NST	NGT	NAT	SSS	NCK	NKE	NSS	NWA	NGT	NVT	NST	NGS	NET		EPI ISL 19868159|A/Pennsylvania/83/2025|2025-01-09	D	D	N	N	N	N	D	D	N	N	D	N	N	N	N
	EPI ISL 19726577|A/North America/CanaDa/New Brunswick/NBPHLFLU22A-MM00107R/2025|2025-01-22	KIP	NDN	NST	NGT	NAT	NSS	NCT	NKG	NSS	IWT	NGT	NVT	NST	NGS	NET		EPI ISL 19712531|A/France/BRE-IPP01064/2025|2025-01-20	D	D	N	N	N	N	D	D	N	N	D	N	N	N	N
	EPI ISL 19792115|A/Galicia/GA-CHUAC-324/2025|2025-03-08	KIP	NDD	DST	NGT	NAT	NSS	NCT	NKE	NSS	NWT	NGT	NVT	NST	NGS	NET		EPI ISL 19843718|A/Michigan/78/2025|2025-03-11	D	D	N	N	N	N	D	D	N	N	D	N	N	N	N
	EPI ISL 19726576|A/North America/CanaDa/New Brunswick/NBPHLFLU18A-MM00063R/2025|2025-01-18	KIP	NDN	NST	NGT	NAT	NSS	NCT	NKG	NSS	IWT	NGT	NVT	NST	NGS	NET		EPI ISL 19850532|A/France/BRE-RELAB-IPP04093/2025|2025-03-28	D	D	N	N	N	N	D	D	N	N	D	N	N	N	N
	EPI ISL 19792113|A/Galicia/GA-CHUAC-322/2025|2025-03-07	KIP	NDN	NST	NGT	NAT	NSS	NCT	NKE	NSS	NWT	NGA	NVT	NST	NGS	NET		EPI ISL 19854307|A/Tennessee/50/2025|2025-03-25	D	D	N	N	N	N	D	D	N	N	D	N	N	N	N
	EPI ISL 19726540|A/North America/CanaDa/New Brunswick/NBPHLFLU17A-MM00103R/2025|2025-01-17	KIP	NDN	NST	NGT	NAT	NSS	NCT	NKE	NSS	NWT	NGT	NVT	NST	NGS	NET		EPI ISL 19735868|A/France/BFC-RELAB-IPP01372/2025|2025-01-18	D	D	N	N	N	N	HCT	D	N	N	D	N	N	N	N
	EPI ISL 19759310|A/Nebraska/30/2025|2025-02-10	KIP	NDN	NST	NGT	NAT	NSS	NCT	NKE	NSS	NWT	NGT	NVT	NST	NGS	NET		EPI ISL 19735867|A/France/BFC-RELAB-IPP01371/2025|2025-01-18	D	D	N	N	N	N	HCT	D	N	N	D	N	N	N	N
	EPI ISL 19759305|A/Vermont/09/2025|2025-01-13	KIP	NDN	NST	NGT	NAT	NSS	NCT	NKE	NSS	NWT	NGK	NVT	NST	NGS	NET		EPI ISL 19727744|A/NevaDa/05/2025|2025-01-03	D	D	N	N	N	Unknown	N	D	N	N	D	N	N	N	N
	EPI ISL 19759304|A/FloriDa/09/2025|2025-01-15	KIP	NDN	NST	NGT	NAT	NSS	NCT	NKE	NSS	NWT	NGT	NVT	NST	NGS	NET		EPI ISL 20069026|A/Ontario/312/2025|2025-01-27	D	D	N	N	N	Unknown	N	D	N	N	D	N	N	N	N
	EPI ISL 19759307|A/South Carolina/08/2025|2025-01-26	KIP	NDN	NST	NGT	NAT	NSS	NCT	NKE	NSS	NWT	NGT	NVT	NST	NGS	NET		EPI ISL 19860430|A/FinlanD/709/2025|2025-02-24	D	D	N	N	N	D	N	D	N	N	D	N	N	N	N
	EPI ISL 19759306|A/Pennsylvania/14/2025|2025-01-29	KIP	NDN	NST	NGT	NAT	NSS	NCT	NKE	NSS	NWT	NGT	NVT	NST	NGS	NET		EPI ISL 19863286|A/Melilla/01692974/2025|2025-01-14	D	D	N	N	N	D	N	D	N	N	D	N	N	N	N
	EPI ISL 19759301|A/Delaware/15/2025|2025-01-22	KIP	NDN	NST	NGT	NAT	NSS	NCT	NKE	NSS	NWT	NGK	NVT	NST	NGS	NET		EPI ISL 19854689|A/California/NIRC-IS-1032/2025|2025-02-02	D	D	N	D	N	N	N	D	N	N	D	N	N	N	N
	EPI ISL 19759300|A/Vermont/07/2025|2025-01-02	KIP	NDN	NST	NGT	NAT	NSS	NCT	NKE	NSS	NWT	NGT	NVT	NST	NGS	NET		EPI ISL 19873715|A/Michigan/UM-10063490227/2025|2025-04-14	D	D	N	D	N	N	N	D	N	N	D	N	N	N	N
	EPI ISL 19759303|A/Virginia/11/2025|2025-01-27	KIP	NDN	NST	NGT	NAT	NSS	NCT	NKE	NSS	NWT	NGK	NVT	NST	NGS	NET		EPI ISL 20179535|A/Bahrain/3193/2025|2025-07-21	D	D	N	D	N	N	N	D	N	N	D	N	N	N	N
	EPI ISL 19759302|A/New Hampshire/07/2025|2025-01-12	KIP	NDN	NST	NGT	NAT	NSS	DCT	NKE	NSS	NWT	NGT	NVT	NST	NGS	NET		EPI ISL 19852725|A/Washington/UW-27936/2025|2025-01-14	D	D	N	D	N	N	N	D	N	N	D	N	N	N	N
	EPI ISL 19759297|A/Delaware/22/2025|2025-01-28	KIP	NDN	NST	NGT	NAT	NSS	NCT	NKE	NSS	NWT	NGK	NVT	NST	NGS	NET		EPI ISL 19746233|A/ColoraDo/ISC-1125/2025|2025-01-27	D	D	N	D	N	N	N	D	N	N	D	N	N	N	N
	EPI ISL 19759296|A/FloriDa/06/2025|2025-01-11	KIP	NDN	NST	NGT	NAT	NSS	NCT	NKE	NSS	NWT	NGT	NV?	NST	NGS	NET		EPI ISL 19804146|A/France/ARA-RELAB-HCL025041945301/2025|2025-03-03	D	D	D	N	N	N	N	D	N	N	D	N	N	N	N
	EPI ISL 19759299|A/Delaware/18/2025|2025-01-27	KIP	NDN	NST	NGT	NAT	NSS	NCT	NKE	KST	NWT	NGT	NVT	NST	NGS	NET		EPI ISL 19816764|A/France/HDF-RELAB-HCL025038949801/2025|2025-02-18	D	D	D	N	N	N	N	D	N	N	D	N	N	N	N
	EPI ISL 19759298|A/FloriDa/05/2025|2025-01-09	KIP	NDD	DST	NGT	NAT	NSS	NCT	NKE	NSS	NWI	NGT	NVT	NST	NGS	NET		EPI ISL 19893335|A/California/LACPHL-INF01997/2025|2025-02-09	D	D	D	N	N	N	N	D	N	N	D	N	N	N	N
	EPI ISL 19759326|A/New Jersey/08/2025|2025-01-31	KIP	NDN	NST	NGT	NAT	NSS	NCT	NKE	NSS	NWT	NGT	NVT	NST	NGS	NET		EPI ISL 19868334|A/Ohio/179/2025|2025-02-25	D	D	D	N	N	N	N	D	N	N	D	N	N	N	N
	EPI ISL 19759321|A/South Dakota/22/2025|2025-01-29	KIP	NDN	NST	NGT	NAT	NSS	NCT	NKE	NSS	NWT	NGK	NVT	NST	NGS	NET		EPI ISL 19804957|A/Mississippi/32/2025|2025-03-02	D	D	D	N	N	N	N	D	N	N	D	N	N	N	N
	EPI ISL 19792088|A/FVG-Trieste/173/2025|2025-03-04	KIP	NDD	DGT	NGT	NAT	NSS	NCT	NKE	NSI	NWT	NGT	NVT	NST	NGS	NET		EPI ISL 19804826|A/Mississippi/23/2025|2025-02-16	D	D	D	N	N	N	N	D	N	N	D	N	N	N	N
	EPI ISL 19759323|A/New Jersey/09/2025|2025-02-01	KIP	NDN	NST	NGT	NAT	NSS	NCT	NKE	NSS	NWT	NGT	NVT	NST	NGS	NET		EPI ISL 19804818|A/Mississippi/26/2025|2025-02-24	D	D	D	N	N	N	N	D	N	N	D	N	N	N	N
	EPI ISL 19792087|A/FVG-Trieste/177/2025|2025-03-06	KIP	NDN	NGT	NGT	NAT	NSS	NCT	NKE	NSS	NWT	NGT	NVT	NST	NGS	NET		EPI ISL 19708387|A/France/ARA-HCL025011486401/2025|2025-01-20	D	D	D	N	N	N	N	D	N	N	D	N	N	N	N
	EPI ISL 19759316|A/New Jersey/14/2025|2025-02-03	KIP	NDN	NST	NGT	NAT	NSS	NCT	NKE	NSS	NWT	NGT	NVT	NST	NGS	NET		EPI ISL 20069466|A/Ontario/564/2025|2025-02-18	D	D	D	N	N	N	N	D	N	N	D	N	N	N	N
	EPI ISL 19792084|A/FVG-PorDenone/165/2025|2025-02-24	KIP	NDD	DST	NGT	NAT	NSS	DCT	NKE	NSS	NWT	NGT	NVT	NST	NGS	NET		EPI ISL 20069455|A/Ontario/541/2025|2025-02-14	D	D	D	N	N	N	N	D	N	N	D	N	N	N	N
	EPI ISL 19792085|A/FVG-PorDenone/176/2025|2025-02-25	KIP	NDD	DST	NGT	NAT	NSS	NCT	NKE	NSS	NWT	NGT	NVT	NST	NGS	NET		EPI ISL 20069986|A/Ontario/649/2025|2025-02-24	D	D	D	N	N	N	N	D	N	N	D	N	N	N	N
	EPI ISL 19759318|A/New Jersey/12/2025|2025-02-02	KIP	NDN	NST	NGT	NAT	NSS	NCT	NKE	NSS	NWT	NGT	NVT	NST	NGS	NET		EPI ISL 19775147|A/DE/DE-DHSS-1101/2025 (H3N2)|2025-02-12	D	D	D	N	N	N	N	D	N	N	D	N	N	N	N
	EPI ISL 19792082|A/FVG-Trieste/172/2025|2025-02-28	KIP	NDD	DST	NGT	NAT	NSS	NCT	NKE	NSS	NWT	NGT	NVT	NST	NGS	NET		EPI ISL 20073436|A/Ontario/966/2025|2025-03-06	D	D	D	N	N	N	N	D	N	N	D	N	N	N	N
	EPI ISL 19792083|A/FVG-Trieste/160/2025|2025-02-24	KIP	NDD	DST	NGT	NAT	NSS	NCT	NKE	NSS	NWT	NGT	NVT	NST	NGS	NET		EPI ISL 19745397|A/Alaska/05/2025|2025-01-16	D	D	D	N	N	N	N	D	N	N	D	N	N	N	N
	EPI ISL 19759312|A/Nebraska/26/2025|2025-02-04	KIP	NDN	NST	NGT	NAT	NSS	NCT	NKE	NSS	NWT	NGK	NVT	NST	NGS	NET		EPI ISL 19713711|A/British Columbia/PHL-2228/2025|2025-01-02	D	D	D	N	N	N	N	D	N	N	D	N	N	N	N
	EPI ISL 19792080|A/FVG-Gorizia/179/2025|2025-02-07	KIP	NDD	DST	NGT	NAT	NSS	NCT	NKE	NSS	NWT	NGT	NVT	NST	NGS	NET		EPI ISL 20077385|A/Peru/PIU-INS-601/2025|2025-04-16	D	D	D	N	N	N	N	D	N	N	D	N	N	N	N
	EPI ISL 19759315|A/New Jersey/16/2025|2025-02-04	KIP	NDN	NST	NGT	NAT	NSS	NCT	NKE	NSI	NWT	NGT	NVT	NST	NGS	NET		EPI ISL 19816795|A/France/ARA-RELAB-HCL025048252401/2025|2025-02-28	D	D	D	N	N	N	N	D	N	N	D	N	N	N	N
	EPI ISL 19792081|A/FVG-PorDenone/175/2025|2025-02-14	KIP	NDN	NST	NGT	NAT	NSS	NCT	NKK	NSS	NWT	NGT	NVT	NST	NGS	NET		EPI ISL 19720490|A/Michigan/UM-10061949956/2025|2025-01-22	D	D	D	N	N	N	N	D	N	N	D	N	N	N	N
	EPI ISL 19759916|A/Denmark/457/2025|2025-01-23	KIP	NDN	NST	NGT	NAT	NSS	NCT	NKE	NSS	NWT	NGT	NVT	NST	NGS	NET		EPI ISL 19787680|A/Ohio/116/2025|2025-02-05	D	D	D	N	N	N	N	D	N	N	D	N	N	N	N
	EPI ISL 19759919|A/Wisconsin/NIRC-IS-1086/2025|2025-02-10	KIP	NDN	NST	NGT	NAT	NSS	NCT	NKE	NSS	NWT	NGK	NVT	NST	NGS	NET		EPI ISL 19789792|A/New Jersey/22/2025|2025-02-11	D	D	D	N	N	N	N	D	N	N	D	N	N	N	N
	EPI ISL 19759915|A/Wisconsin/NIRC-IS-1088/2025|2025-02-12	KIP	NDN	NST	NGT	NAT	NSS	NCK	NKE	NSS	NWT	NGT	NVT	NST	NGS	NET		EPI ISL 19725215|A/Galicia/GA-CHUAC-234/2025|2025-02-05	D	D	D	N	N	N	N	D	N	N	D	N	N	N	N
	EPI ISL 19759914|A/Texas/ISC-1360/2025|2025-02-13	KIP	NDN	NST	NGT	NAT	NSS	NCT	NKE	NSS	NWT	NGT	NVT	NST	NGS	NET		EPI ISL 19726095|A/FloriDa/ISC-1068/2025|2025-01-23	D	D	D	N	N	N	N	D	N	N	D	N	N	N	N
	EPI ISL 19759908|A/Denmark/236/2025|2025-01-14	KIP	NDN	NST	NGT	NAT	NSS	NCT	NKE	NSS	NWT	NGK	NVT	NST	NGS	NET		EPI ISL 19817518|A/France/BRE-RELAB-IPP03740/2025|2025-03-13	D	D	D	N	N	N	N	D	N	N	D	N	N	N	N
	EPI ISL 19759911|A/Wisconsin/NIRC-IS-1090/2025|2025-02-12	KIP	NDN	NST	NGT	NAT	NSS	SCT	NKE	NSS	NWT	NGT	NVT	NST	NGS	NET		EPI ISL 19795117|A/Lisboa/43/2025|2025-01-27	D	D	N	N	N	N	N	D	N	N	D	N	N	N	N
	EPI ISL 19759910|A/Texas/ISC-1338/2025|2025-02-11	KIP	NDN	NST	NGT	NAT	NSS	NCT	NKE	NSS	NWT	NGT	NVT	NST	NGS	NET		EPI ISL 19862278|A/Lisboa/385/2025|2025-01-30	D	D	N	N	N	N	N	D	N	N	D	N	N	N	N
	EPI ISL 19759905|A/Texas/ISC-1357/2025|2025-02-11	KIP	NDN	NST	NGT	NAT	NSS	NCT	NKE	NSS	NWT	NGT	NVT	NST	NGS	NET		EPI ISL 19699972|A/Michigan/UM-10061595642/2025|2025-01-03	D	D	N	N	N	N	N	D	N	N	D	N	N	N	N
	EPI ISL 19759933|A/Texas/ISC-1380/2025|2025-02-06	KIP	NDN	NST	NGT	NAT	NSS	NCT	NKE	NSS	NWT	NGT	NVT	NST	NGS	NET		EPI ISL 19868270|A/Pennsylvania/160/2025|2025-01-24	D	D	N	N	N	N	N	D	N	N	D	N	N	N	N
	EPI ISL 19759935|A/Texas/ISC-1348/2025|2025-02-11	KIP	NDN	NST	NGT	NAT	NSS	NCT	NKE	NSS	NWT	NGT	NVT	NST	NGS	NET		EPI ISL 20164497|A/SyDney/578/2025|2025-07-29	D	D	N	N	N	N	N	D	N	N	D	N	N	N	N
	EPI ISL 19759934|A/Denmark/350/2025|2025-01-17	KIP	NDN	NST	NGT	NAT	NSS	NCT	NKE	NSS	NWT	NGT	NVT	NST	NGS	NET		EPI ISL 19871106|A/Pennsylvania/175/2025|2025-01-28	D	D	N	N	N	N	N	D	N	N	D	N	N	N	N
	EPI ISL 19727166|A/Wisconsin/02/2025|2025-01-03	KIP	NDN	NST	NGT	NAT	NSS	NCT	NKE	NSS	NWT	NGT	NVT	NST	NGS	NET		EPI ISL 20170638|A/BanglaDesh/icDDr b-3250710005/2025|2025-07-10	D	D	N	N	N	N	N	D	N	N	D	N	N	N	N
	EPI ISL 19759928|A/Wisconsin/NIRC-IS-1093/2025|2025-02-13	KIP	NDN	NST	NGT	NAT	NSS	NCT	NKE	NSS	NWT	NGK	NVT	NST	NGS	NET		EPI ISL 19745663|A/Wisconsin/23/2025|2025-01-27	D	D	N	N	N	N	N	D	N	N	D	N	N	N	N
	EPI ISL 19759930|A/Texas/ISC-1368/2025|2025-02-08	KIP	NDN	NST	NGT	NAT	NSS	NCT	NKE	NSS	NWT	NGT	NVT	NST	NGS	NET		EPI ISL 19745658|A/Wisconsin/22/2025|2025-01-24	D	D	N	N	N	N	N	D	N	N	D	N	N	N	N
	EPI ISL 19759924|A/Wisconsin/NIRC-IS-1087/2025|2025-02-12	KIP	NDN	NST	NGT	NAT	NSS	NCT	NKE	NSS	NWT	NGK	NVT	NST	NGS	NET		EPI ISL 19745307|A/Wisconsin/20/2025|2025-01-22	D	D	N	N	N	N	N	D	N	N	D	N	N	N	N
	EPI ISL 19727156|A/Wisconsin/07/2025|2025-01-06	KIP	NDN	NST	NGT	NAT	NSS	NCT	NKE	NSS	NWT	NGK	NVT	NST	NGS	NET		EPI ISL 19789635|A/Wisconsin/40/2025|2025-02-07	D	D	N	N	N	N	N	D	N	N	D	N	N	N	N
	EPI ISL 19759926|A/Texas/ISC-1332/2025|2025-02-09	KIP	NDN	NST	NGT	NAT	NSS	NCT	NKE	NSS	NWT	NGT	NVT	NST	NGS	NET		EPI ISL 19789634|A/Wisconsin/39/2025|2025-02-05	D	D	N	N	N	N	N	D	N	N	D	N	N	N	N
	EPI ISL 19759921|A/Texas/ISC-1374/2025|2025-02-08	KIP	NDN	NST	NGT	NAT	NSS	NCT	NKE	NSS	NWT	NGK	NVT	NST	NGS	NET		EPI ISL 20150695|A/South Australia/2523013623/2025|2025-08-18	D	D	N	N	N	N	N	D	N	N	D	N	N	N	N
	EPI ISL 19727152|A/Wisconsin/06/2025|2025-01-05	KIP	NDN	NST	NGT	NAT	NSS	NCK	NKE	NSS	NWT	NGT	NVT	NST	NGS	NET		EPI ISL 19912370|A/Alaska/37/2025|2025-04-30	D	D	D	N	N	N	N	D	N	N	D	N	N	N	N
	EPI ISL 19727154|A/Wisconsin/01/2025|2025-01-02	KIP	NDN	NST	NGT	NAT	NSS	NCT	NKE	NNS	NWT	NGK	NVT	NST	NGS	NET		EPI ISL 19940326|A/Nepal/S446/2025|2025-01-22	D	D	D	N	N	N	N	D	N	N	D	N	N	N	N
	EPI ISL 19759884|A/Texas/ISC-1373/2025|2025-02-09	KIP	NDN	NST	NGT	NAT	NSS	NCT	NKE	NSS	NWT	NGT	NVT	NST	NGS	NET		EPI ISL 19814453|A/Galicia/GA-CHUAC-336/2025|2025-03-12	D	D	D	N	N	N	N	D	N	N	D	N	N	N	N
	EPI ISL 19759886|A/Texas/ISC-1342/2025|2025-02-11	KIP	NDN	NST	NGT	NAT	NSS	NCK	NKE	NSS	NWT	NGT	NVT	NST	NGS	NET		EPI ISL 19787501|A/Ohio/08/2025|2025-01-02	D	D	D	N	N	N	N	D	N	N	D	N	N	N	N
	EPI ISL 19759880|A/Texas/ISC-1376/2025|2025-02-10	KIP	NDN	NST	NGT	NAT	NSS	NCT	NKE	NSS	NWT	NGT	NVT	NST	NGS	NET		EPI ISL 19854713|A/California/NIRC-IS-1015/2025|2025-02-01	D	D	D	N	N	N	N	D	N	N	D	N	N	N	N
	EPI ISL 19792649|A/NovaScotia/WT1702CP00046U/2025|2025-02-17	KIP	NDN	NST	NGT	NAT	NSS	NCT	NKE	NSS	NWT	NGK	NVT	NST	NGS	NET		EPI ISL 20178505|A/SweDen/SE25-51056/2025|2025-03-27	D	D	D	N	N	N	N	D	N	N	D	N	N	N	N
	EPI ISL 19759882|A/Texas/ISC-1347/2025|2025-02-11	KIP	NDN	NST	NGT	NAT	NSS	NCT	NKE	NSS	NWT	NGT	NVT	NST	NGS	NET		EPI ISL 19857238|A/SweDen/SE25-51056/2025|2025-03-27	D	D	D	N	N	N	N	D	N	N	D	N	N	N	N
	EPI ISL 19759876|A/Texas/ISC-1349/2025|2025-02-11	KIP	NDN	NST	NGT	NAT	NSS	NCK	NKE	NSS	NWT	NGT	NVT	NST	NGS	NET		EPI ISL 19708306|A/France/ARA-RELAB-HCL025009083601/2025|2025-01-09	D	D	D	N	N	N	N	D	N	N	D	N	N	N	N
	EPI ISL 19792644|A/NovaScotia/WT1402CP00008U/2025|2025-02-14	KIP	NDN	NST	NGT	NAT	NSS	NCT	NKE	NSS	NWT	NGK	NVT	NST	NGS	NET		EPI ISL 19821640|A/Lisboa/67/2025|2025-01-22	D	D	D	N	N	N	N	D	N	N	D	N	N	N	N
	EPI ISL 19759878|A/Texas/ISC-1337/2025|2025-02-11	KIP	NDN	NST	NGT	NAT	NSS	NCT	NKE	NSS	NWT	NGK	NVT	NST	NGS	NET		EPI ISL 19800565|A/Denmark/1012/2025|2025-02-08	D	D	D	N	N	N	N	D	N	N	D	N	N	N	N
	EPI ISL 19759872|A/Texas/ISC-1381/2025|2025-02-06	KIP	NDN	NST	NGT	NAT	NSS	NCK	NKE	NSS	NWT	NGT	NVT	NST	NGS	NET		EPI ISL 20133668|A/Alaska/16165/2025|2025-03-17	D	D	D	N	N	N	N	D	N	N	D	N	N	N	N
	EPI ISL 19759874|A/Texas/ISC-1339/2025|2025-02-11	KIP	NDN	NST	NGT	NAT	NSS	NCT	NKE	NSS	NWT	NGT	NVT	NST	NGS	NET		EPI ISL 19790485|A/ColoraDo/ISC-1274/2025|2025-03-02	D	Unknown	N	N	N	N	N	D	N	N	D	N	N	N	N
	EPI ISL 19759900|A/Texas/ISC-1340/2025|2025-02-11	KIP	NDN	NST	NGT	NAT	NSS	NCT	NKE	NSS	NWT	NGK	NVT	NST	NGS	NET		EPI ISL 19859378|A/California/LACPHL-INF01831/2025|2025-01-27	D	D	N	N	N	N	N	D	N	N	D	N	N	N	N
	EPI ISL 19759902|A/Denmark/312/2025|2025-01-16	KIP	NDN	NST	NGT	NAT	NSS	NCT	NKE	NSS	NWT	NGT	NVT	NST	NGS	NET		EPI ISL 19759590|A/ColoraDo/ISC-1134/2025|2025-01-19	D	D	N	N	N	N	N	D	N	N	D	N	N	N	N
	EPI ISL 19759897|A/Texas/ISC-1366/2025|2025-02-06	KIP	NDN	NST	NGT	NAT	NSS	NCK	NKE	NSS	NWT	NGT	NVT	NST	NGS	NET		EPI ISL 20219464|A/New York/128/2025|2025-08-04	D	D	N	N	N	N	N	D	N	N	D	N	N	N	N
	EPI ISL 19759899|A/Denmark/322/2025|2025-01-16	KIP	NDN	NGT	NGT	NAT	NSS	NCT	NKE	NSS	NWT	NGT	NVT	NST	NGS	NET		EPI ISL 19746268|A/ColoraDo/ISC-1084/2025|2025-01-16	D	D	N	N	N	N	N	D	N	N	D	N	N	N	N
	EPI ISL 19792662|A/NovaScotia/WT1202CP00075U/2025|2025-02-12	KIP	NDN	NST	NGT	NAT	NSS	NCT	NKE	NSS	NWT	NGK	NVT	NST	NGS	NET		EPI ISL 20089274|A/SALAMANCA/269/2025|2025-04-29	Unknown	D	N	N	N	N	N	D	N	N	D	N	N	N	N
	EPI ISL 19759895|A/Texas/ISC-1383/2025|2025-02-06	KIP	NDN	NST	NGT	NAT	NSS	NCK	NKE	NSS	NWT	NGT	NVT	NST	NGS	NET		EPI ISL 20089279|A/LE N/274/2025|2025-04-29	Unknown	D	N	N	N	N	N	D	N	N	D	N	N	N	N
	EPI ISL 20153202|A/Michigan/MIS-L386349558/2025|2025-02-14	KIP	NDN	NST	NGT	NAT	NSS	NCT	NKE	NSS	NWT	NGK	NVT	NST	NGS	NET		EPI ISL 20089277|A/LE N/272/2025|2025-04-29	Unknown	D	N	N	N	N	N	D	N	N	D	N	N	N	N
	EPI ISL 20153200|A/Michigan/MIS-L386112852/2025|2025-02-05	KIP	NDN	NST	NGT	NAT	NSS	NCT	NRE	NSS	NWT	NGT	NVT	NST	NGS	NET		EPI ISL 20089233|A/SALAMANCA/228/2025|2025-04-29	Unknown	D	N	N	N	N	N	D	N	N	D	N	N	N	N
	EPI ISL 19825517|A/Massachusetts/MA-BI MGH-23692/2025|2025-02-11	KIP	NDN	NST	NGT	NAT	NSS	NCT	NKE	NSS	NWT	NGK	NVT	NST	NGS	NET		EPI ISL 20089231|A/PALENCIA/226/2025|2025-04-29	Unknown	D	N	N	N	N	N	D	N	N	D	N	N	N	N
	EPI ISL 20153207|A/Michigan/MIS-L386342601/2025|2025-02-14	KIP	NDN	NST	NGT	NAT	NSS	NCT	NKE	NSS	NWT	NGK	NVT	NST	NGS	NET		EPI ISL 20088854|A/SEGOVIA/156/2025|2025-04-29	Unknown	D	N	N	N	N	N	D	N	N	D	N	N	N	N
	EPI ISL 19759977|A/Denmark/751/2025|2025-01-31	KIP	NDN	NST	NGT	NAT	NSS	NCT	NKE	NSS	NWT	NGT	NVT	NST	NGS	NET		EPI ISL 20166025|A/SEGOVIA/217/2025|2025-04-29	Unknown	D	N	N	N	N	N	D	N	N	D	N	N	N	N
	EPI ISL 20153206|A/Michigan/MIS-L386342783/2025|2025-02-14	KIP	NDN	NST	NGT	NAT	NSS	NCT	NKE	NSS	NWT	NGT	NVT	NST	NGS	NET		EPI ISL 20068187|A/Zambia/01-NIC-681/2025|2025-06-09	Unknown	D	N	N	N	N	N	D	N	N	D	N	N	N	N
	EPI ISL 19825515|A/Massachusetts/MA-BI MGH-23690/2025|2025-02-10	KIP	NDD	DST	NGT	NAT	NSS	NCT	NKE	NSS	NWT	NGT	NVT	NST	NGS	NET		EPI ISL 19859491|A/Mexico City/INER-INF 283/2025|2025-02-18	D	D	N	N	N	N	N	D	N	N	D	N	N	N	N
	EPI ISL 19759979|A/Denmark/794/2025|2025-02-03	KIP	NDN	NST	NGT	NAT	NSS	NCT	NKE	NSS	NWT	NGT	NVT	NST	NGS	NET		EPI ISL 19843766|A/New York/70/2025|2025-03-12	D	D	N	N	N	N	N	D	N	N	D	N	N	N	N
	EPI ISL 19825513|A/Massachusetts/MA-BI MGH-23688/2025|2025-02-10	KIP	NDN	NST	NGT	NAT	NSS	NCT	NKE	NSS	NWT	NGK	NVT	NST	NGS	NET		EPI ISL 19779053|A/France/ARA-HCL025026556401/2025|2025-02-13	Unknown	D	N	N	N	N	N	D	N	N	D	N	N	N	N
	EPI ISL 20153210|A/Michigan/MIS-L386169616/2025|2025-02-07	KIP	NDN	NST	NGT	NAT	NSS	NCT	NRE	NSS	NWT	NGT	NVT	NST	NGS	NET		EPI ISL 19779013|A/France/ARA-HCL025026057101/2025|2025-02-12	Unknown	D	N	N	N	N	N	D	N	N	D	N	N	N	N
	EPI ISL 19759975|A/Denmark/665/2025|2025-01-30	KIP	NDD	DGT	NGT	NAT	NSS	NCT	NKE	NSI	NWT	NGT	NVT	NST	NGS	NET		EPI ISL 20089244|A/LE N/239/2025|2025-04-29	Unknown	D	N	N	N	N	N	D	N	N	D	N	N	N	N
	EPI ISL 20153215|A/Michigan/MIS-L386139076/2025|2025-02-06	KIP	NDN	NST	NGT	NAT	NSS	NCK	NKE	NSS	NWT	NGT	NVT	NST	NGS	NET		EPI ISL 19769036|A/Massachusetts/BI MGH-23139/2025|2025-01-22	Unknown	D	N	N	N	N	N	D	N	N	D	N	N	N	N
	EPI ISL 19727200|A/Texas/01/2025|2025-01-01	KIP	NDN	NST	NGT	NAT	NSS	NCT	NKE	NSS	NWT	NGK	NVT	NST	NGS	NET		EPI ISL 19827302|A/West Virginia/21/2025|2025-02-24	D	D	N	N	N	N	N	D	N	N	D	N	N	N	N
	EPI ISL 20153213|A/Michigan/MIS-L386140901/2025|2025-02-06	KMP	NDN	NST	NGT	NAT	NSS	SCT	NKE	NSS	NWT	NGT	NVT	NST	NGS	NET		EPI ISL 19726703|A/Saskatchewan/SKFLU412637/2025|2025-01-04	D	D	N	N	N	N	N	D	N	N	D	N	N	N	N
	EPI ISL 19825504|A/Massachusetts/MA-BI MGH-23679/2025|2025-02-08	KIP	NDN	NST	NGT	NAT	NSS	NCT	NKE	NSS	NWT	NGK	NVT	NST	NGS	NET		EPI ISL 19759484|A/FloriDa/ISC-1175/2025|2025-01-05	D	D	N	N	N	N	N	D	N	N	D	N	N	N	N
	EPI ISL 19759971|A/Denmark/573/2025|2025-01-26	KIP	NDN	NST	NGT	NAT	NSS	NCT	NKE	NSS	NWT	NGT	NVT	NST	NGS	NET		EPI ISL 19726712|A/Saskatchewan/SKFLU413698/2025|2025-01-10	D	D	N	N	N	N	N	D	N	N	D	N	N	N	N
	EPI ISL 19891071|A/Wisconsin/107/2025|2025-04-25	KIP	NDN	NST	NGT	NAT	NSS	NCK	NKE	NSS	NWT	NGT	NVT	NST	NGS	NET		EPI ISL 19759533|A/Massachusetts/ISC-1463/2025|2025-02-05	D	D	N	N	N	N	N	D	N	N	D	N	N	N	N
	EPI ISL 19891070|A/Arkansas/58/2025|2025-04-22	KIP	NDN	NST	NGT	NAT	NSS	NCT	NKE	NSS	NWT	NGT	NVT	NST	NGS	NET		EPI ISL 19726766|A/Saskatchewan/SKFLU416977/2025|2025-01-20	D	D	N	N	N	N	N	D	N	N	D	N	N	N	N
	EPI ISL 20054880|A/HYOGO/3086/2025|2025-02-15	KIP	NDN	NST	NGT	NAT	NSS	NCK	NKE	NSS	NWT	NGT	NVT	NST	NGS	NET		EPI ISL 19759529|A/Massachusetts/ISC-1465/2025|2025-02-04	D	D	N	N	N	N	N	D	N	N	D	N	N	N	N
	EPI ISL 19891069|A/Wisconsin/108/2025|2025-04-28	KIP	NDD	DST	NGT	NAT	NSS	NCT	NKE	KSS	NWT	NGT	NVT	NST	NGS	NET		EPI ISL 19759524|A/Massachusetts/ISC-1433/2025|2025-02-05	D	D	N	N	N	N	N	D	N	N	D	N	N	N	N
	EPI ISL 20054881|A/YAMAGATA/98/2025|2025-03-10	KIP	NDN	NST	NGT	NAT	NSS	NCK	NKE	NSS	NWT	NGT	NVT	NST	DGS	NET		EPI ISL 19759523|A/Massachusetts/ISC-1456/2025|2025-02-04	D	D	N	N	N	N	N	D	N	N	D	N	N	N	N
	EPI ISL 19891068|A/Minnesota/72/2025|2025-04-29	KIP	NDN	NST	NGT	NAT	NSS	NCT	NKE	NSS	NWT	NGT	NVT	NST	NGS	NET		EPI ISL 20054447|A/Bangkok/P1547/2025|2025-06-19	D	D	N	N	N	N	N	D	N	N	D	N	N	N	N
	EPI ISL 19825533|A/Massachusetts/MA-BI MGH-23665/2025|2025-02-05	KIP	NDN	NST	NGT	NAT	NSS	NCT	NKE	NSS	NWT	NGT	NVT	NST	NGS	NET		EPI ISL 19759501|A/Texas/ISC-1021/2025|2025-01-10	D	D	N	N	N	N	N	D	N	N	D	N	N	N	N
	EPI ISL 20153191|A/Michigan/MIS-L386086999/2025|2025-02-04	KIP	NDN	NST	NGT	NAT	NSS	NCT	NKE	NSS	NWT	NGK	NVT	NST	NGS	NET		EPI ISL 20087185|A/Costa Rica/INC-1592-861690/2025|2025-04-30	D	D	N	N	N	N	N	D	N	N	D	N	N	N	N
	EPI ISL 19891067|A/Minnesota/73/2025|2025-05-01	KIP	NDN	NST	NGT	NAT	NSS	NCK	NKE	NSS	NWT	NGT	NVT	NST	NGS	NET		EPI ISL 19759499|A/Texas/ISC-1148/2025|2025-01-13	D	D	N	N	N	N	N	D	N	N	D	N	N	N	N
	EPI ISL 20153189|A/Michigan/MIS-L386090654/2025|2025-02-04	KIP	NDN	NST	NGT	NAT	NSS	NCT	NKE	NSS	NWT	NGA	NVT	NST	NGS	NET		EPI ISL 19759518|A/Massachusetts/ISC-1469/2025|2025-02-03	D	D	N	N	N	N	N	D	N	N	D	N	N	N	N
	EPI ISL 19825528|A/Massachusetts/MA-BI MGH-23659/2025|2025-02-04	KIP	NDD	DST	NGT	NAT	NSS	NCT	NKE	NSS	NWT	NGT	NVT	NST	NGS	NET		EPI ISL 19759513|A/Massachusetts/ISC-1470/2025|2025-02-03	D	D	N	N	N	N	N	D	N	N	D	N	N	N	N
	EPI ISL 19825527|A/Massachusetts/MA-BI MGH-23658/2025|2025-02-04	KIP	NDD	DST	NGT	NAT	NSS	NCT	NKK	NSS	NWT	NGT	NVT	NST	NGS	NET		EPI ISL 19759506|A/Massachusetts/ISC-1442/2025|2025-02-04	D	D	N	N	N	N	N	D	N	N	D	N	N	N	N
	EPI ISL 20153192|A/Michigan/MIS-L386084978/2025|2025-02-04	KIP	NDN	NST	NGT	NAT	NSS	NCT	NKE	NSS	NWT	NGK	NVT	NST	NGS	NET		EPI ISL 19759596|A/ColoraDo/ISC-1194/2025|2025-02-11	D	D	N	N	N	N	N	D	N	N	D	N	N	N	N
	EPI ISL 19825525|A/Massachusetts/MA-BI MGH-23656/2025|2025-02-04	KIP	NDN	NST	NGT	NAT	NSS	NCT	NKE	NSS	NWT	NGT	NVT	NST	NGS	NET		EPI ISL 19759598|A/ColoraDo/ISC-1154/2025|2025-02-01	D	D	N	N	N	N	N	D	N	N	D	N	N	N	N
	EPI ISL 19825523|A/Massachusetts/MA-BI MGH-23677/2025|2025-02-07	KIP	NDN	NST	NGT	NAT	NSS	NCT	NKE	NSS	NWT	NGT	NVT	NST	NGS	NET		EPI ISL 19759592|A/ColoraDo/ISC-1168/2025|2025-02-09	D	D	N	N	N	N	N	D	N	N	D	N	N	N	N
	EPI ISL 19825520|A/Massachusetts/MA-BI MGH-23695/2025|2025-02-11	KIP	NDN	NST	NGT	NAT	NSS	NCT	NKE	NSS	NWT	NGT	NVT	NST	NGS	NET		EPI ISL 19759613|A/FloriDa/ISC-1154/2025|2025-02-03	D	D	N	N	N	N	N	D	N	N	D	N	N	N	N
	EPI ISL 20054866|A/UTSUNOMIYA/259/2025|2025-03-03	KIP	NDN	NST	NGT	NAT	NSS	NCK	NKE	NSS	NWT	NGT	?V?	NST	NGS	NET		EPI ISL 20152787|A/NetherlanDs/02125/2025|2025-08-13	D	D	N	N	N	N	N	D	N	N	D	N	N	N	N
	EPI ISL 20054867|A/YOKOHAMA/40/2025|2025-03-20	KIP	NDD	DST	NGT	NAT	NSS	NCT	NKE	NSS	NWT	NGT	NVT	NST	NGS	NET		EPI ISL 20152786|A/NetherlanDs/02124/2025|2025-08-13	D	D	N	N	N	N	N	D	N	N	D	N	N	N	N
	EPI ISL 19759948|A/Texas/ISC-1355/2025|2025-02-11	KIP	NDN	NST	NGT	NAT	NSS	NCT	NKE	NSS	NWT	NGT	NVT	NST	NGS	NET		EPI ISL 19759556|A/Massachusetts/ISC-1447/2025|2025-01-28	D	D	N	N	N	N	N	D	N	N	D	N	N	N	N
	EPI ISL 19727180|A/Tennessee/02/2025|2025-01-05	KIP	NDN	NSP	NGT	NAT	NSS	NCT	NKE	NSS	NWT	NGT	NVT	NST	NGS	NET		EPI ISL 19726785|A/Saskatchewan/SKFLU416519/2025|2025-01-19	D	D	N	N	N	N	N	D	N	N	D	N	N	N	N
	EPI ISL 20054864|A/FUKUSHIMA/16/2025|2025-02-28	KIP	NDN	NST	NGT	NAT	NSS	NCK	NKE	NSS	NWT	NGT	NVT	NST	NGS	NET		EPI ISL 19759552|A/Massachusetts/ISC-1413/2025|2025-02-04	D	D	N	N	N	N	N	D	N	N	D	N	N	N	N
	EPI ISL 20054865|A/HIROSHIMA/33/2025|2025-03-24	KIP	NDN	NST	NGT	NAT	NSS	NCK	NKE	NSS	NWT	NGT	NVT	NST	NGS	NET		EPI ISL 19759554|A/Massachusetts/ISC-1426/2025|2025-02-07	D	D	N	N	N	N	N	D	N	N	D	N	N	N	N
	EPI ISL 19727182|A/Mississippi/02/2025|2025-01-02	KIP	NDN	NST	NGT	NAT	NSS	NCT	NKE	NSS	NWT	NGK	NVT	NST	NGS	NET		EPI ISL 19759580|A/ColoraDo/ISC-1170/2025|2025-02-09	D	D	N	N	N	N	N	D	N	N	D	N	N	N	N
	EPI ISL 20153175|A/swine/Minnesota/082316 02858757/2025|2025-08-06	KRP	NDN	NNM	NGT	NAT	NFS	NCT	NNK	HSD	NWT	DGA	EVT	NST	NGS	NGT		EPI ISL 19759582|A/ColoraDo/ISC-1161/2025|2025-02-05	D	D	N	N	N	N	N	D	N	N	D	N	N	N	N
	EPI ISL 20054870|A/TOCHIGI/24327/2025|2025-02-10	KIP	NDN	NST	NGT	NAT	NSS	NCK	NKE	NSS	NWT	NGT	?VT	NST	NGS	NET		EPI ISL 19759572|A/ColoraDo/ISC-1188/2025|2025-02-08	D	D	N	N	N	N	N	D	N	N	D	N	N	N	N
	EPI ISL 20153174|A/swine/Minnesota/082313 02858754/2025|2025-08-05	KLP	SDK	KST	NGT	NAT	SSS	NCT	NKE	YSD	DWT	NGS	NVT	NST	NGS	NGT		EPI ISL 20152780|A/NetherlanDs/02117/2025|2025-07-15	D	D	N	N	N	N	N	D	N	N	D	N	N	N	N
	EPI ISL 20054871|A/KITAKYUSYU/10/2025|2025-02-14	KIP	NDN	NST	NGT	NAT	NSS	NCT	NKE	NSS	NWT	NGT	NVT	NST	NGS	NET		EPI ISL 19759149|A/Mississippi/20/2025|2025-02-04	D	D	N	N	N	N	N	D	N	N	D	N	N	N	N
	EPI ISL 19759944|A/Texas/ISC-1335/2025|2025-02-14	KIP	NDN	NST	NGT	NAT	NSS	NCT	NKE	NSS	NWT	NGK	NVT	NST	NGS	NET		EPI ISL 19759147|A/Nebraska/24/2025|2025-02-03	D	D	N	N	N	N	N	D	N	N	D	N	N	N	N
	EPI ISL 20054868|A/EHIME/25/2025|2025-03-25	KIP	NDN	NST	NGT	NAT	NSS	NCK	NKE	NSS	NWT	NGT	NV?	NST	NGS	NET		EPI ISL 19857447|A/NorDrhein-Westfalen/55/2025|2025-02-20	D	D	N	N	N	N	N	D	N	N	D	N	N	N	N
	EPI ISL 20054869|A/NIIGATA-C/25117/2025|2025-02-16	KIP	NDN	NST	NGT	NAT	NSS	NCK	NKE	NSS	NWT	NGT	NVT	NST	NGS	NET		EPI ISL 19759142|A/Kentucky/18/2025|2025-01-27	D	D	N	N	N	N	N	D	N	N	D	N	N	N	N
	EPI ISL 20153179|A/swine/North Carolina/082307 02858748/2025|2025-08-03	KLP	NDN	NNM	NGT	NAT	NFS	NCT	NNK	HSD	NWT	DGS	EVT	NST	NGS	NGT		EPI ISL 19857440|A/Albania/310570/2025|2025-01-06	D	D	N	N	N	N	N	D	N	N	D	N	N	N	N
	EPI ISL 20054874|A/MIYAZAKI/8/2025|2025-02-03	KIP	NDN	NST	NGT	NAT	NSS	NCT	NRE	NSR	NWT	NGT	NVT	NST	NGS	NET		EPI ISL 19759166|A/Michigan/27/2025|2025-02-03	D	D	N	N	N	N	N	D	N	N	D	N	N	N	N
	EPI ISL 20153178|A/swine/North Carolina/082302 02858743/2025|2025-08-04	KLP	NDN	NNM	NGT	NAT	NFS	NCT	NNK	HSD	NWT	DGA	EVT	NST	NGS	NGT		EPI ISL 19759160|A/Michigan/22/2025|2025-01-31	D	D	N	N	N	N	N	D	N	N	D	N	N	N	N
	EPI ISL 20054875|A/FUKUI/5/2025|2025-02-07	KIP	NDN	NST	NGT	NAT	NSS	NCT	NKE	NSS	NWT	NGT	NVT	NST	NGS	NET		EPI ISL 19759163|A/InDiana/10/2025|2025-01-31	D	D	N	N	N	N	N	D	N	N	D	N	N	N	N
	EPI ISL 20054872|A/NIIGATA-C/25132/2025|2025-03-22	KIP	NDN	NST	NGT	NAT	NSS	NCK	NKE	NSS	NWT	NGT	NVT	NST	NGS	NET		EPI ISL 19759157|A/Michigan/20/2025|2025-01-29	D	D	N	N	N	N	N	D	N	N	D	N	N	N	N
	EPI ISL 20054873|A/OSAKA/38/2025|2025-03-16	KIP	NDN	NST	NGT	NAT	NSS	NCK	NKE	NSS	NWT	NGT	NVT	NST	NGS	NET		EPI ISL 19759159|A/Kentucky/27/2025|2025-02-05	D	D	N	N	N	N	N	D	N	N	D	N	N	N	N
	EPI ISL 19825477|A/California/LACPHL-INF01566/2025|2025-02-10	KIP	NDN	NST	NGT	NAT	NSS	NCT	NKE	NSS	NWT	NGK	NVT	NST	NGS	NET		EPI ISL 19759152|A/Tennessee/19/2025|2025-01-25	D	D	N	N	N	N	N	D	N	N	D	N	N	N	N
	EPI ISL 20153183|A/Michigan/MIS-L386108802/2025|2025-02-05	RIP	NDN	NST	NGT	NAT	NSS	NCT	NKE	NSS	NWT	NGT	NVT	NST	NGS	NET		EPI ISL 19759154|A/North Dakota/18/2025|2025-01-25	D	D	N	N	N	N	N	D	N	N	D	N	N	N	N
	EPI ISL 20054878|A/SHIMANE/57/2025|2025-02-17	KIP	NDN	NST	NGT	NAT	NSS	NCT	NKG	NSS	NWT	NGT	NVT	NST	NGS	NET		EPI ISL 19857420|A/CAT/2013581NS/2025|2025-02-05	D	D	N	N	N	N	N	D	N	N	D	N	N	N	N
	EPI ISL 19759937|A/Denmark/411/2025|2025-01-22	KIP	NDN	NST	NGT	NAT	NSS	NCT	NKE	NSS	NWT	NGT	NVT	NST	NGS	NET		EPI ISL 19759118|A/Mississippi/17/2025|2025-02-02	D	D	N	N	N	N	N	D	N	N	D	N	N	N	N
	EPI ISL 20054879|A/SAITAMA-C/21/2025|2025-03-15	KIP	NDN	NST	NGT	NAT	NSS	NCK	NKE	NSS	NWT	NGT	NVT	NST	NGS	NET		EPI ISL 19759113|A/Tennessee/16/2025|2025-01-25	D	D	N	N	N	N	N	D	N	N	D	N	N	N	N
	EPI ISL 20153181|A/swine/South Dakota/082308 02858749/2025|2025-08-04	RLP	SDK	KST	NGT	NAT	SSS	NCT	NKE	YSD	DWT	NGS	NVT	NST	NGS	NGT		EPI ISL 19857417|A/Bulgaria/1759/2025|2025-02-04	D	D	N	N	N	N	N	D	N	N	D	N	N	N	N
	EPI ISL 20054876|A/CHIBA/29/2025|2025-03-24	KIP	NDN	NST	NGT	NAT	NSS	NCT	NKE	NSS	NWT	NGK	NVT	NST	NGS	NET		EPI ISL 19857416|A/CAT/2019577NS/2025|2025-02-19	D	D	N	N	N	N	N	D	N	N	D	N	N	N	N
	EPI ISL 20054877|A/GUNMA/397/2025|2025-03-03	KIP	NDN	NST	NGT	NAT	NSS	NCT	NKE	NSS	NWT	NGT	NVA	NST	NGS	NET		EPI ISL 19726341|A/Massachusetts/ISC-1191/2025|2025-01-23	D	D	N	N	N	N	N	D	N	N	D	N	N	N	N
	EPI ISL 19759938|A/Texas/ISC-1375/2025|2025-02-07	KIP	NDN	NST	NGT	NAT	NSS	NCT	NKE	NSS	NWT	NGK	NVT	NST	NGS	NET		EPI ISL 19759108|A/North Dakota/16/2025|2025-01-23	D	D	N	N	N	N	N	D	N	N	D	N	N	N	N
	EPI ISL 20153152|A/swine/Illinois/082317 02858758/2025|2025-08-07	KLP	SDN	NSM	NGT	NAT	SSS	NCT	NKE	YSS	NWT	DGS	NVT	NST	NGS	NGT		EPI ISL 19726340|A/Massachusetts/ISC-1256/2025|2025-01-10	D	D	N	N	N	N	N	D	N	N	D	N	N	N	N
	EPI ISL 19825501|A/California/LACPHL-INF01570/2025|2025-01-01	KIP	NDD	DST	NGT	NAT	NSS	NCT	NKE	NNS	NWT	NGT	NVT	NST	NGS	NET		EPI ISL 19857412|A/Bulgaria/1877/2025|2025-02-07	D	D	N	N	N	N	N	D	N	N	D	N	N	N	N
	EPI ISL 19759952|A/Texas/ISC-1359/2025|2025-02-13	KIP	NDN	NST	NGT	NAT	NSS	NCT	NKE	NSS	NWT	NGK	NVT	NST	NGS	NET		EPI ISL 19726337|A/Massachusetts/ISC-1255/2025|2025-01-12	D	D	N	N	N	N	N	D	N	N	D	N	N	N	N
	EPI ISL 19759955|A/Texas/ISC-1352/2025|2025-02-11	KIP	NDN	NST	NGT	NAT	NSS	NCT	NKE	NSS	NWT	NGT	NVT	NST	NGS	NET		EPI ISL 19857410|A/Bulgaria/1941/2025|2025-02-11	D	D	N	N	N	N	N	D	N	N	D	N	N	N	N
	EPI ISL 20153267|A/Michigan/MIS-RR103985451/2025|2025-01-22	KIP	NDN	NST	NGT	NAT	NSS	NCT	NKE	NSS	NWT	NGT	NVT	NST	NGS	NET		EPI ISL 19726339|A/Massachusetts/ISC-1173/2025|2025-01-20	D	D	N	N	N	N	N	D	N	N	D	N	N	N	N
	EPI ISL 19825583|A/Massachusetts/MA-BI MGH-23526/2025|2025-02-10	KIP	NDN	NST	NGT	NAT	NSS	NCT	NKE	NSS	NWT	NGK	NVT	NST	NGS	NET		EPI ISL 19726338|A/Massachusetts/ISC-1180/2025|2025-01-25	D	D	N	N	N	N	N	D	N	N	D	N	N	N	N
	EPI ISL 19825580|A/Massachusetts/MA-BI MGH-23653/2025|2025-02-03	KIP	NDD	DST	NGT	NAT	NSS	NCT	NKE	NSS	NWT	NGT	NVT	NST	NGS	NET		EPI ISL 19759135|A/Mississippi/16/2025|2025-02-02	D	D	N	N	N	N	N	D	N	N	D	N	N	N	N
	EPI ISL 19825581|A/Massachusetts/MA-BI MGH-23652/2025|2025-02-03	KIP	NDN	NST	NGT	NAT	NSS	NCT	NKE	NSS	NWT	NGT	NVT	NST	NGS	NET		EPI ISL 19857431|A/CAT/2013581NS/2025|2025-02-05	D	D	N	N	N	N	N	D	N	N	D	N	N	N	N
	EPI ISL 20153270|A/Michigan/MIS-RR057915541/2025|2025-02-18	KIP	NDN	NST	NGT	NAT	NSS	NCT	NKE	NSS	NWT	NGT	NVT	NST	NGS	NET		EPI ISL 19759124|A/Tennessee/13/2025|2025-01-25	D	D	N	N	N	N	N	D	N	N	D	N	N	N	N
	EPI ISL 19825579|A/Massachusetts/MA-BI MGH-23654/2025|2025-02-03	KIP	NDN	NST	NGT	NAT	NSS	NCT	NKE	NSS	NWT	NGT	NVT	NST	NGS	NET		EPI ISL 19759123|A/Nebraska/22/2025|2025-01-31	D	D	N	N	N	N	N	D	N	N	D	N	N	N	N
	EPI ISL 20153269|A/Michigan/MIS-RR071375881/2025|2025-01-31	KIP	NDN	NST	NGT	NAT	NSS	NCT	NKE	NSS	NWT	NGK	NVT	NST	NGS	NET		EPI ISL 19759212|A/IDaho/19/2025|2025-01-23	D	D	N	N	N	N	N	D	N	N	D	N	N	N	N
	EPI ISL 19825577|A/Massachusetts/MA-BI MGH-23716/2025|2025-02-17	KIP	NDN	NST	NGT	NAT	NSS	NCT	NKE	NSS	NWT	NGT	NVT	NST	NGS	NET		EPI ISL 19759209|A/Montana/18/2025|2025-01-28	D	D	N	N	N	N	N	D	N	N	D	N	N	N	N
	EPI ISL 19825574|A/Massachusetts/MA-BI MGH-23713/2025|2025-02-15	KIP	NDN	NST	NGT	NAT	NSS	NCT	NKE	NSS	NWT	NGT	NVT	NST	NGS	NET		EPI ISL 19759204|A/NevaDa/35/2025|2025-01-31	D	D	N	N	N	N	N	D	N	N	D	N	N	N	N
	EPI ISL 19825575|A/Massachusetts/MA-BI MGH-23714/2025|2025-02-16	KIP	NDN	NST	NGT	NAT	NSS	NCT	NKE	NSS	NWT	NGT	NVT	NST	NGS	NET		EPI ISL 19759216|A/Montana/20/2025|2025-01-29	D	D	N	N	N	N	N	D	N	N	D	N	N	N	N
	EPI ISL 19825572|A/Massachusetts/MA-BI MGH-23711/2025|2025-02-14	KIP	NDN	NST	NGT	NAT	NSS	NCT	NKE	NSS	NWT	NGT	NVT	NST	NGS	NET		EPI ISL 19759182|A/Louisiana/06/2025|2025-01-16	D	D	N	N	N	N	N	D	N	N	D	N	N	N	N
	EPI ISL 19825570|A/Massachusetts/MA-BI MGH-23709/2025|2025-02-14	KIP	NDN	NST	NGT	NAT	NSS	NCT	NKE	NSS	NWT	NGT	NVT	NST	NGS	NET		EPI ISL 19759176|A/Nebraska/23/2025|2025-01-31	D	D	N	N	N	N	N	D	N	N	D	N	N	N	N
	EPI ISL 20153278|A/Michigan/MIS-RR730163541/2025|2025-02-14	KIP	NDN	NST	NGT	NAT	NSS	NCT	NKE	NSS	NWT	NGK	NVT	NST	NGS	NET		EPI ISL 19759178|A/Kentucky/25/2025|2025-02-03	D	D	N	N	N	N	N	D	N	N	D	N	N	N	N
	EPI ISL 20153276|A/Michigan/MIS-RR152475621/2025|2025-01-13	KIP	NDN	NST	NGT	NAT	NSS	NCK	NKE	NSS	NWT	NGT	NVT	NST	NGS	NET		EPI ISL 19759171|A/InDiana/07/2025|2025-01-26	D	D	N	N	N	N	N	D	N	N	D	N	N	N	N
	EPI ISL 19825569|A/Massachusetts/MA-BI MGH-23708/2025|2025-02-14	KIP	NDN	NST	NGT	NAT	NSS	NCT	NKE	NSS	NWT	NGK	NVT	NST	NGS	NET		EPI ISL 19759192|A/IDaho/25/2025|2025-01-31	D	D	N	N	N	N	N	D	N	N	D	N	N	N	N
	EPI ISL 20153251|A/Michigan/MIS-L385785144/2025|2025-01-31	KIP	NDN	NST	NGT	NAT	NSS	NCK	NKE	NSS	NWT	NGT	NVT	NST	NGS	NET		EPI ISL 19759268|A/Vermont/22/2025|2025-02-03	D	D	N	N	N	N	N	D	N	N	D	N	N	N	N
	EPI ISL 19825598|A/Massachusetts/MA-BI MGH-23651/2025|2025-02-03	KIP	NDN	NST	NGT	NAT	NSS	NCT	NKE	NSS	NWT	NGT	NVT	NST	NGS	NET		EPI ISL 19759270|A/Pennsylvania/15/2025|2025-01-29	D	D	N	N	N	N	N	D	N	N	D	N	N	N	N
	EPI ISL 20153250|A/Michigan/MIS-L385791815/2025|2025-01-31	KIP	NDN	NST	NGT	NAT	NSS	NCT	NKE	NSS	NWT	NGK	NVT	NST	NGS	NET		EPI ISL 19759266|A/South Carolina/14/2025|2025-01-27	D	D	N	N	N	N	N	D	N	N	D	N	N	N	N
	EPI ISL 20153249|A/Michigan/MIS-L385791832/2025|2025-01-31	KIP	NDN	NST	NGT	NAT	NSS	NCT	NKE	NSS	NWT	NGK	NVT	NST	NGS	NET		EPI ISL 19759293|A/Vermont/15/2025|2025-01-29	D	D	N	N	N	N	N	D	N	N	D	N	N	N	N
	EPI ISL 20153248|A/Michigan/MIS-L386004649/2025|2025-02-01	KIP	NDN	NST	NGT	NAT	NSS	NCK	NKE	NSS	NWT	NGT	NVT	NST	NGS	NET		EPI ISL 20218021|A/North Carolina/16352/2025|2025-01-17	D	D	N	N	N	N	N	D	N	N	D	N	N	N	N
	EPI ISL 20087718|A/France/ARA-HCL025111302801/2025|2025-02-01	KIP	NDD	DST	NGT	NAT	NSS	NCT	NKE	NSS	NWT	NGT	NVT	NST	NGS	NET		EPI ISL 19759292|A/Vermont/18/2025|2025-01-31	D	D	N	N	N	N	N	D	N	N	D	N	N	N	N
	EPI ISL 20153254|A/Michigan/MIS-L385780409/2025|2025-01-31	KIP	NDD	DST	NGT	NAT	NSS	NCT	NKE	NSS	NWT	NGT	NVT	NST	NGS	NET		EPI ISL 20218022|A/Oklahoma/16353/2025|2025-02-04	D	D	N	N	N	N	N	D	N	N	D	N	N	N	N
	EPI ISL 20153253|A/Michigan/MIS-L385780799/2025|2025-01-31	KIP	NDN	NST	NGT	NAT	NSS	NCK	NKE	NSS	NWT	NGT	NVT	NST	NGS	NET		EPI ISL 20218023|A/Texas/16354/2025|2025-02-04	D	D	N	N	N	N	N	D	N	N	D	N	N	N	N
	EPI ISL 19825592|A/Massachusetts/MA-BI MGH-23644/2025|2025-02-02	KIP	NDN	NST	NGT	NAT	NSS	NCT	NKE	NSS	NWT	NGK	NVT	NST	NGS	NET		EPI ISL 19759288|A/Virginia/08/2025|2025-01-22	D	D	N	N	N	N	N	D	N	N	D	N	N	N	N
	EPI ISL 19825593|A/Massachusetts/MA-BI MGH-23645/2025|2025-02-02	KIP	NDN	NST	NGT	NAT	NSS	NCT	NKE	NSS	NWT	NGT	NVT	NST	NGS	NET		EPI ISL 19759291|A/Delaware/14/2025|2025-01-20	D	D	N	N	N	N	N	D	N	N	D	N	N	N	N
	EPI ISL 20087722|A/France/ARA-HCL025111319901/2025|2025-02-06	KIP	NDD	DST	NGT	NAT	NSS	NCT	NKE	NSS	NWT	NGT	NVT	NST	NGS	NET		EPI ISL 19759284|A/Pennsylvania/09/2025|2025-01-24	D	D	N	N	N	N	N	D	N	N	D	N	N	N	N
	EPI ISL 19825590|A/Massachusetts/MA-BI MGH-23642/2025|2025-02-01	KIP	NDN	NST	NGT	NAT	NSS	SCT	NKE	NSS	NWT	NGT	NVT	NST	NGS	NET		EPI ISL 20218024|A/Virginia/16355/2025|2025-01-21	D	D	N	N	N	N	N	D	N	N	D	N	N	N	N
	EPI ISL 20087723|A/France/ARA-HCL025111321601/2025|2025-02-11	KIP	NDD	DST	NGT	NAT	NSS	NCT	NKE	NSS	NWT	NGT	NVT	NST	NGS	NET		EPI ISL 19759282|A/South Carolina/10/2025|2025-01-26	D	D	N	N	N	N	N	D	N	N	D	N	N	N	N
	EPI ISL 20153258|A/Michigan/MIS-L386353398/2025|2025-02-14	KIP	NDN	NST	NGT	NAT	NSS	NCK	NKE	NSS	NWT	NGT	NVT	NST	NGS	NET		EPI ISL 19759245|A/California/17/2025|2025-01-25	D	D	N	N	N	N	N	D	N	N	D	N	N	N	N
	EPI ISL 19825591|A/Massachusetts/MA-BI MGH-23643/2025|2025-02-01	KIP	NDN	NST	NGT	NAT	NSS	NCT	NKE	NSS	NWT	NGT	NVT	NST	NGS	NET		EPI ISL 19759247|A/California/13/2025|2025-01-16	D	D	N	N	N	N	N	D	N	N	D	N	N	N	N
	EPI ISL 20153257|A/Michigan/MIS-L386352517/2025|2025-02-15	KIP	NDN	NST	NGT	NAT	NSS	NCT	NKE	NSS	NWT	NGT	NVT	NST	NGS	NET		EPI ISL 19759240|A/Alaska/06/2025|2025-01-26	D	D	N	N	N	N	N	D	N	N	D	N	N	N	N
	EPI ISL 20087720|A/France/ARA-HCL025111310901/2025|2025-01-11	KIP	NDD	DST	NGT	NAT	NSS	NCT	NKE	NSS	NWT	NGT	NVT	NST	NGS	NET		EPI ISL 19759243|A/California/19/2025|2025-01-28	D	D	N	N	N	N	N	D	N	N	D	N	N	N	N
	EPI ISL 19825588|A/Massachusetts/MA-BI MGH-23544/2025|2025-02-12	KIP	NDN	NST	NGT	NAT	NSS	NCT	NKE	NSS	NWT	NGK	NVT	NST	NGS	NET		EPI ISL 19759242|A/New Mexico/17/2025|2025-01-29	D	D	N	N	N	N	N	D	N	N	D	N	N	N	N
	EPI ISL 19891123|A/New York/117/2025|2025-02-28	KIP	NDN	NST	NGT	NAT	NSS	NCT	NKE	NSS	NWT	NGT	NVT	NST	NGS	NET		EPI ISL 19759237|A/Arizona/19/2025|2025-02-06	D	D	N	N	N	N	N	D	N	N	D	N	N	N	N
	EPI ISL 19891122|A/RhoDe IslanD/70/2025|2025-04-08	KIP	NDN	NST	NGT	NAT	NSS	NCT	NKE	NSS	NWT	NGT	NVT	NST	NGS	NET		EPI ISL 19759236|A/California/11/2025|2025-01-13	D	D	N	N	N	N	N	D	N	N	D	N	N	N	N
	EPI ISL 20087724|A/France/ARA-HCL025111323501/2025|2025-02-12	KIP	NDD	DGT	NGT	NAT	TSS	NCT	NKE	NSI	NWT	NGT	NVT	NST	NGS	NET		EPI ISL 19759232|A/Montana/14/2025|2025-01-26	D	D	N	N	N	N	N	D	N	N	D	N	N	N	N
	EPI ISL 20153261|A/Michigan/MIS-RR1506163171/2025|2025-02-18	KIP	NDN	NST	NGT	NAT	NSS	NCT	NKE	NSS	NWT	NGT	NVT	NST	NGS	NET		EPI ISL 19759235|A/Montana/13/2025|2025-01-24	D	D	N	N	N	N	N	D	N	N	D	N	N	N	N
	EPI ISL 19891121|A/Massachusetts/73/2025|2025-04-13	KIP	NDN	NST	NGT	NAT	NSS	NCT	NKE	NSS	NWT	NGT	NVT	NST	NGS	NET		EPI ISL 19759234|A/IDaho/23/2025|2025-01-28	D	D	N	N	N	N	N	D	N	N	D	N	N	N	N
	EPI ISL 19891120|A/District Of Columbia/46/2025|2025-03-31	KIP	NDN	NST	NGT	NAT	NSS	NCT	NKE	NSS	NWT	NGT	NVT	NST	NGS	NET		EPI ISL 19759262|A/Vermont/06/2025|2025-01-02	D	D	N	N	N	N	N	D	N	N	D	N	N	N	N
	EPI ISL 19825585|A/Massachusetts/MA-BI MGH-23533/2025|2025-02-11	KIP	NDN	NST	NGT	NAT	NSS	NCT	NKE	NSS	NWT	NGT	NVT	NST	NGS	NET		EPI ISL 19759249|A/NevaDa/31/2025|2025-01-24	D	D	N	N	N	N	N	D	N	N	D	N	N	N	N
	EPI ISL 19891087|A/Maine/17/2025|2025-04-19	KIP	NDN	NST	NGT	NAT	NSS	NCT	NKE	NSS	NWT	NGT	NVT	NST	NGS	NET		EPI ISL 19759248|A/Montana/16/2025|2025-01-26	D	D	N	N	N	N	N	D	N	N	D	N	N	N	N
	EPI ISL 19825550|A/Massachusetts/MA-BI MGH-23727/2025|2025-02-21	KIP	NDN	NST	NGT	NAT	NSS	NCT	NKE	NSS	NWT	NGT	NVT	NST	NGS	NET		EPI ISL 19759250|A/Montana/17/2025|2025-01-28	D	D	N	N	N	N	N	D	N	N	D	N	N	N	N
	EPI ISL 20153234|A/Michigan/MIS-L385558499/2025|2025-01-23	KIP	NDN	NST	NGT	NAT	NSS	NCT	NKE	NSS	NWT	NGT	NVT	NST	NGS	NET		EPI ISL 19792106|A/Galicia/GA-CHUAC-312/2025|2025-03-05	D	D	N	N	N	N	N	D	N	N	D	N	N	N	N
	EPI ISL 20087699|A/France/ARA-RELAB-HCL025094937701/2025|2025-06-05	KIP	NDN	NST	NGT	NAT	NSS	NCT	NKE	NSS	NWT	NGT	NVT	NST	NGS	NET		EPI ISL 19792113|A/Galicia/GA-CHUAC-322/2025|2025-03-07	D	D	N	N	N	N	N	D	N	N	D	N	N	N	N
	EPI ISL 19891086|A/RhoDe IslanD/69/2025|2025-04-07	KIP	NDN	NST	NGT	NAT	NSS	NCT	NKE	NSS	NWT	NGT	NVT	NST	NGS	NET		EPI ISL 19759305|A/Vermont/09/2025|2025-01-13	D	D	N	N	N	N	N	D	N	N	D	N	N	N	N
	EPI ISL 19825551|A/Massachusetts/MA-BI MGH-23728/2025|2025-02-21	KIP	NDN	NST	NGT	NAT	NSS	NCT	NKE	NSS	NWT	NGK	NVT	NST	NGS	NET		EPI ISL 19759301|A/Delaware/15/2025|2025-01-22	D	D	N	N	N	N	N	D	N	N	D	N	N	N	N
	EPI ISL 19891085|A/RhoDe IslanD/72/2025|2025-04-11	KIP	NDN	NST	NGT	NAT	NSS	NCT	NKE	NSS	NWT	NGT	NVT	NST	NGS	NET		EPI ISL 19759303|A/Virginia/11/2025|2025-01-27	D	D	N	N	N	N	N	D	N	N	D	N	N	N	N
	EPI ISL 19825548|A/Massachusetts/MA-BI MGH-23725/2025|2025-02-20	KIP	NDN	NST	NGT	NAT	NSS	NCT	NKE	NSS	NWT	NGT	NVT	NST	NGS	NET		EPI ISL 19759297|A/Delaware/22/2025|2025-01-28	D	D	N	N	N	N	N	D	N	N	D	N	N	N	N
	EPI ISL 20153232|A/Michigan/MIS-L385565825/2025|2025-01-23	KIP	NDN	NST	NGT	NAT	NSS	NCT	NKE	NSS	NWT	NGK	NVT	NST	NGS	NET		EPI ISL 19759321|A/South Dakota/22/2025|2025-01-29	D	D	N	N	N	N	N	D	N	N	D	N	N	N	N
	EPI ISL 19891084|A/Massachusetts/70/2025|2025-04-11	KIP	NDN	NST	NGT	NAT	NSS	SCT	NKE	NSS	NWT	NGT	NVT	NST	NGS	NET		EPI ISL 19759312|A/Nebraska/26/2025|2025-02-04	D	D	N	N	N	N	N	D	N	N	D	N	N	N	N
	EPI ISL 19891083|A/RhoDe IslanD/71/2025|2025-04-10	KIP	NDN	NST	NGT	NAT	NSS	NCT	NKE	NSS	NWT	NGT	NVT	NST	NGS	NET		EPI ISL 19759919|A/Wisconsin/NIRC-IS-1086/2025|2025-02-10	D	D	N	N	N	N	N	D	N	N	D	N	N	N	N
	EPI ISL 20153238|A/Michigan/MIS-L385773852/2025|2025-01-31	KIP	NDN	NST	NGT	NAT	NSS	NCT	NRE	NSS	NWT	NGT	NVT	NST	NGS	NET		EPI ISL 19759908|A/Denmark/236/2025|2025-01-14	D	D	N	N	N	N	N	D	N	N	D	N	N	N	N
	EPI ISL 19891082|A/Massachusetts/74/2025|2025-04-14	KIP	NDN	NST	NGT	NAT	NSS	NCT	NKE	NSS	NWT	NGT	NVT	NST	NGS	NET		EPI ISL 19759928|A/Wisconsin/NIRC-IS-1093/2025|2025-02-13	D	D	N	N	N	N	N	D	N	N	D	N	N	N	N
	EPI ISL 19825547|A/Massachusetts/MA-BI MGH-23723/2025|2025-02-19	KIP	NDN	NST	NGT	NAT	NSS	NCT	NKE	NSS	NWT	NGT	NVT	NST	NGS	NET		EPI ISL 19759924|A/Wisconsin/NIRC-IS-1087/2025|2025-02-12	D	D	N	N	N	N	N	D	N	N	D	N	N	N	N
	EPI ISL 20153237|A/Michigan/MIS-L386038192/2025|2025-02-03	KIP	NDD	DST	NGT	NAT	NSS	NCT	NKE	NSS	NWT	NGT	NVT	NST	NGS	NET		EPI ISL 19727156|A/Wisconsin/07/2025|2025-01-06	D	D	N	N	N	N	N	D	N	N	D	N	N	N	N
	EPI ISL 20087700|A/France/ARA-HCL025098619701/2025|2025-06-18	KIP	NDN	NST	NGT	NAT	NSS	NCT	NRE	NSS	NWT	NGA	NVT	NST	NGS	NET		EPI ISL 19759921|A/Texas/ISC-1374/2025|2025-02-08	D	D	N	N	N	N	N	D	N	N	D	N	N	N	N
	EPI ISL 19891081|A/Maine/12/2025|2025-03-23	KIP	NDN	NST	NGT	NAT	NSS	NCT	NKE	NSS	NWT	NGT	NVT	NST	NGS	NET		EPI ISL 19792649|A/NovaScotia/WT1702CP00046U/2025|2025-02-17	D	D	N	N	N	N	N	D	N	N	D	N	N	N	N
	EPI ISL 19891080|A/Massachusetts/75/2025|2025-04-14	KIP	NDN	NST	NGT	NAT	NSS	NCK	NKE	NSS	NWT	NGT	NVT	NST	NGS	NET		EPI ISL 19792644|A/NovaScotia/WT1402CP00008U/2025|2025-02-14	D	D	N	N	N	N	N	D	N	N	D	N	N	N	N
	EPI ISL 19825545|A/Massachusetts/MA-BI MGH-23699/2025|2025-02-12	KIP	NDN	NST	NGT	NAT	NSS	NCT	NKE	NSS	NWT	NGK	NVT	NST	NGS	NET		EPI ISL 19759878|A/Texas/ISC-1337/2025|2025-02-11	D	D	N	N	N	N	N	D	N	N	D	N	N	N	N
	EPI ISL 20153243|A/Michigan/MIS-L386013540/2025|2025-02-01	KIP	NDN	NST	NGT	NAT	NSS	NCT	NKE	NSS	NWT	NGK	NVT	NST	NGS	NET		EPI ISL 19759900|A/Texas/ISC-1340/2025|2025-02-11	D	D	N	N	N	N	N	D	N	N	D	N	N	N	N
	EPI ISL 19891079|A/RhoDe IslanD/68/2025|2025-04-07	KIP	NDN	NST	NGT	NAT	NSS	NCT	NKE	NSS	NWT	NGT	NVT	NST	NGS	NET		EPI ISL 19792662|A/NovaScotia/WT1202CP00075U/2025|2025-02-12	D	D	N	N	N	N	N	D	N	N	D	N	N	N	N
	EPI ISL 20087707|A/France/ARA-HCL025111147101/2025|2025-01-09	KIP	NDN	NST	NGT	NAT	NSS	NCT	NKE	NSS	NWT	NGA	NVT	NST	NGS	NET		EPI ISL 20153202|A/Michigan/MIS-L386349558/2025|2025-02-14	D	D	N	N	N	N	N	D	N	N	D	N	N	N	N
	EPI ISL 19891078|A/Massachusetts/72/2025|2025-04-13	KIP	NDN	NST	NGT	NAT	NSS	NCT	NKE	NSS	NWT	NGT	NVT	NST	NGS	NET		EPI ISL 19825517|A/Massachusetts/MA-BI MGH-23692/2025|2025-02-11	D	D	N	N	N	N	N	D	N	N	D	N	N	N	N
	EPI ISL 19891077|A/Maine/11/2025|2025-03-18	KIP	NDD	DST	NGT	NAT	NSS	NCT	NKE	NSS	NWT	NGT	NVT	NST	NGS	NET		EPI ISL 20153207|A/Michigan/MIS-L386342601/2025|2025-02-14	D	D	N	N	N	N	N	D	N	N	D	N	N	N	N
	EPI ISL 20087705|A/France/PAC-RELAB-HCL025104998201/2025|2025-06-20	KIP	NDN	NST	NGT	NAT	NSS	NCT	NKE	NSS	NWT	NGT	NVT	NST	NGS	NET		EPI ISL 19825513|A/Massachusetts/MA-BI MGH-23688/2025|2025-02-10	D	D	N	N	N	N	N	D	N	N	D	N	N	N	N
	EPI ISL 19891076|A/District Of Columbia/49/2025|2025-04-15	KIP	NDN	NST	NGT	NAT	NSS	NCT	NKE	NSS	NWT	NGT	NVT	NST	NGS	NET		EPI ISL 19727200|A/Texas/01/2025|2025-01-01	D	D	N	N	N	N	N	D	N	N	D	N	N	N	N
	EPI ISL 19825541|A/Massachusetts/MA-BI MGH-23673/2025|2025-02-07	KIP	NDN	NST	NGT	NAT	NSS	NCT	NKE	NSS	NWT	NGT	NVT	NST	NGS	NET		EPI ISL 19825504|A/Massachusetts/MA-BI MGH-23679/2025|2025-02-08	D	D	N	N	N	N	N	D	N	N	D	N	N	N	N
	EPI ISL 19891075|A/Hawaii/24/2025|2025-04-26	KIP	NDN	NST	NGT	NAT	NSS	NCK	NKE	NSS	NWT	NGT	NVT	NST	NGS	NET		EPI ISL 20153191|A/Michigan/MIS-L386086999/2025|2025-02-04	D	D	N	N	N	N	N	D	N	N	D	N	N	N	N
	EPI ISL 19891074|A/NevaDa/100/2025|2025-04-24	KIP	NDN	NST	NGT	NAT	NSS	NCK	NKE	NSS	NWT	NGT	NVT	NST	NGS	NET		EPI ISL 20153189|A/Michigan/MIS-L386090654/2025|2025-02-04	D	D	N	N	N	N	N	D	N	N	D	N	N	N	N
	EPI ISL 20087708|A/France/ARA-HCL025111152901/2025|2025-01-21	KIP	NDN	NST	NGT	NAT	NSS	NCT	NKE	NSS	NWT	NGA	NVT	NST	NGS	NET		EPI ISL 20153192|A/Michigan/MIS-L386084978/2025|2025-02-04	D	D	N	N	N	N	N	D	N	N	D	N	N	N	N
	EPI ISL 19891073|A/ColoraDo/74/2025|2025-04-16	KIP	NDN	NST	NGT	NAT	NSS	NCT	NKE	NSS	NWT	NGT	NVT	NST	NGS	NET		EPI ISL 19727182|A/Mississippi/02/2025|2025-01-02	D	D	N	N	N	N	N	D	N	N	D	N	N	N	N
	EPI ISL 19825536|A/Massachusetts/MA-BI MGH-23668/2025|2025-02-06	KIP	NDN	NST	NGT	NAT	NSS	NCT	NKE	NSS	NWT	NGT	NVT	NST	NGS	NET		EPI ISL 19759944|A/Texas/ISC-1335/2025|2025-02-14	D	D	N	N	N	N	N	D	N	N	D	N	N	N	N
	EPI ISL 20153244|A/Michigan/MIS-L386013496/2025|2025-02-01	KIP	NDN	NST	NGT	NAT	NSS	NCK	NKE	NSS	NWT	NGT	NVT	NST	NGS	NET		EPI ISL 19825477|A/California/LACPHL-INF01566/2025|2025-02-10	D	D	N	N	N	N	N	D	N	N	D	N	N	N	N
	EPI ISL 19891072|A/Nebraska/74/2025|2025-04-19	KIP	NDN	NST	NGT	NAT	NSS	NCT	NKE	NSS	NWT	NGK	NVT	NST	NGS	NET		EPI ISL 20054876|A/CHIBA/29/2025|2025-03-24	D	D	N	N	N	N	N	D	N	N	D	N	N	N	N
	EPI ISL 19825537|A/Massachusetts/MA-BI MGH-23669/2025|2025-02-06	KIP	NDN	NST	NGT	NAT	NSS	NCT	NKE	NSS	NWA	NGT	NVT	NST	NGS	NET		EPI ISL 19759938|A/Texas/ISC-1375/2025|2025-02-07	D	D	N	N	N	N	N	D	N	N	D	N	N	N	N
	EPI ISL 20153218|A/Michigan/MIS-L386349925/2025|2025-02-14	KIP	NDN	NST	NGT	NAT	NSS	NCK	NKE	NSS	NWT	NGT	NVT	NST	NGS	NET		EPI ISL 19759952|A/Texas/ISC-1359/2025|2025-02-13	D	D	N	N	N	N	N	D	N	N	D	N	N	N	N
	EPI ISL 19825564|A/Massachusetts/MA-BI MGH-23703/2025|2025-02-12	KIP	NDD	DST	NGT	NAT	NSS	NCT	NKE	NSS	NWT	NGT	NVT	NST	NGS	NET		EPI ISL 19825583|A/Massachusetts/MA-BI MGH-23526/2025|2025-02-10	D	D	N	N	N	N	N	D	N	N	D	N	N	N	N
	EPI ISL 20153216|A/Michigan/MIS-L386135240/2025|2025-02-06	KIP	NDN	NST	NGT	NAT	NSS	NCT	NKE	NSS	NWT	NGT	NVT	NST	NGS	NET		EPI ISL 20153269|A/Michigan/MIS-RR071375881/2025|2025-01-31	D	D	N	N	N	N	N	D	N	N	D	N	N	N	N
	EPI ISL 20153223|A/Michigan/MIS-L385600470/2025|2025-01-24	KIP	NDN	NST	NGT	NAT	NSS	NCK	NKE	NSS	NWT	NGT	NVT	NST	NGS	NET		EPI ISL 20153278|A/Michigan/MIS-RR730163541/2025|2025-02-14	D	D	N	N	N	N	N	D	N	N	D	N	N	N	N
	EPI ISL 19825562|A/Massachusetts/MA-BI MGH-23701/2025|2025-02-12	KIP	NDN	NST	NGT	NAT	NSS	NCT	NKE	NSS	NWT	NGT	NVT	NST	NGS	NET		EPI ISL 19825569|A/Massachusetts/MA-BI MGH-23708/2025|2025-02-14	D	D	N	N	N	N	N	D	N	N	D	N	N	N	N
	EPI ISL 19760025|A/Hawaii/ISC-1006/2025|2025-01-21	KIP	NDN	NST	NGT	NAT	NSS	NCT	NKE	NSS	NWT	NGT	NVT	NST	NGS	NET		EPI ISL 20153250|A/Michigan/MIS-L385791815/2025|2025-01-31	D	D	N	N	N	N	N	D	N	N	D	N	N	N	N
	EPI ISL 20153222|A/Michigan/MIS-L385602179/2025|2025-01-24	KIP	NDN	NST	NGT	NAT	NSS	NCT	NKE	NSS	NWT	NGK	NVT	NST	NGS	NET		EPI ISL 20153249|A/Michigan/MIS-L385791832/2025|2025-01-31	D	D	N	N	N	N	N	D	N	N	D	N	N	N	N
	EPI ISL 19825563|A/Massachusetts/MA-BI MGH-23702/2025|2025-02-12	KIP	NDD	DST	NGT	NAT	NSS	NCT	NKE	NSS	NWT	NGT	NVT	NST	NGS	NET		EPI ISL 19825592|A/Massachusetts/MA-BI MGH-23644/2025|2025-02-02	D	D	N	N	N	N	N	D	N	N	D	N	N	N	N
	EPI ISL 19760024|A/Hawaii/ISC-1008/2025|2025-01-22	KIP	NDN	NST	NGT	NAT	NSS	NCK	NKE	NSS	NWT	NGT	NVT	NST	NGS	NET		EPI ISL 19825588|A/Massachusetts/MA-BI MGH-23544/2025|2025-02-12	D	D	N	N	N	N	N	D	N	N	D	N	N	N	N
	EPI ISL 19825560|A/Massachusetts/MA-BI MGH-23717/2025|2025-02-18	KIP	NDN	NST	NGT	NAT	NSS	NCT	NKE	NSS	NWT	NGK	NVT	NST	NGS	NET		EPI ISL 19825551|A/Massachusetts/MA-BI MGH-23728/2025|2025-02-21	D	D	N	N	N	N	N	D	N	N	D	N	N	N	N
	EPI ISL 19760027|A/Hawaii/ISC-1007/2025|2025-01-21	KIP	NDN	NST	NGT	NAT	NSS	NCT	NKE	NSS	NWT	NGK	NVT	NST	NGS	NET		EPI ISL 20153232|A/Michigan/MIS-L385565825/2025|2025-01-23	D	D	N	N	N	N	N	D	N	N	D	N	N	N	N
	EPI ISL 19825561|A/Massachusetts/MA-BI MGH-23700/2025|2025-02-12	KIP	NDN	NST	NGT	NAT	NSS	NCT	NKE	NSS	NWT	NGK	NVT	NST	NGS	NET		EPI ISL 19825545|A/Massachusetts/MA-BI MGH-23699/2025|2025-02-12	D	D	N	N	N	N	N	D	N	N	D	N	N	N	N
	EPI ISL 19760026|A/Hawaii/ISC-1002/2025|2025-01-22	KIP	NDN	NST	NGT	NAT	NSS	NCT	NKE	NSS	NWT	NGK	NVT	NST	NGS	NET		EPI ISL 20153243|A/Michigan/MIS-L386013540/2025|2025-02-01	D	D	N	N	N	N	N	D	N	N	D	N	N	N	N
	EPI ISL 20153227|A/Michigan/MIS-L385569440/2025|2025-01-23	KIP	NDN	NST	NGT	NAT	NSS	NCT	NKE	NSS	NWT	NGK	NVT	NST	NGS	NET		EPI ISL 20087707|A/France/ARA-HCL025111147101/2025|2025-01-09	D	D	N	N	N	N	N	D	N	N	D	N	N	N	N
	EPI ISL 19825558|A/Massachusetts/MA-BI MGH-23698/2025|2025-02-12	KIP	NDN	NST	NGT	NAT	NSS	NCT	NKE	NSS	NWT	NGT	NVT	NST	NGS	NET		EPI ISL 20087708|A/France/ARA-HCL025111152901/2025|2025-01-21	D	D	N	N	N	N	N	D	N	N	D	N	N	N	N
	EPI ISL 19760021|A/Hawaii/ISC-1005/2025|2025-01-21	KIP	NDN	NST	NGT	NAT	NSS	SCT	NKE	NSS	NWA	NGT	NVT	NST	NGS	NET		EPI ISL 19891072|A/Nebraska/74/2025|2025-04-19	D	D	N	N	N	N	N	D	N	N	D	N	N	N	N
	EPI ISL 20153226|A/Michigan/MIS-L385589417/2025|2025-01-24	KIP	NDN	NST	NGT	NAT	NSS	NCT	NKE	NSS	NWT	NGK	NVT	NST	NGS	NET		EPI ISL 20153222|A/Michigan/MIS-L385602179/2025|2025-01-24	D	D	N	N	N	N	N	D	N	N	D	N	N	N	N
	EPI ISL 19825559|A/Massachusetts/MA-BI MGH-23719/2025|2025-02-18	KIP	NDN	NST	NGT	NAT	NSS	NCT	NKE	NSS	NWT	NGT	NVT	NST	NGS	NET		EPI ISL 19825560|A/Massachusetts/MA-BI MGH-23717/2025|2025-02-18	D	D	N	N	N	N	N	D	N	N	D	N	N	N	N
	EPI ISL 19760020|A/Hawaii/ISC-1011/2025|2025-01-21	KIP	NDN	NST	NGT	NAT	NSS	NCT	NKE	NSS	NWT	NGK	NVT	NST	NGS	NET		EPI ISL 19760027|A/Hawaii/ISC-1007/2025|2025-01-21	D	D	N	N	N	N	N	D	N	N	D	N	N	N	N
	EPI ISL 20153225|A/Michigan/MIS-L385595704/2025|2025-01-24	KIP	NDN	NST	NGT	NAT	NSS	SCT	NKE	NSS	NWT	NGT	NVT	NST	NGS	NET		EPI ISL 19825561|A/Massachusetts/MA-BI MGH-23700/2025|2025-02-12	D	D	N	N	N	N	N	D	N	N	D	N	N	N	N
	EPI ISL 19760023|A/Hawaii/ISC-1004/2025|2025-01-21	KIP	NDN	NST	NGT	NAT	NSS	DCT	NKE	NSS	NWT	NGI	NVT	NST	NGS	NET		EPI ISL 19760026|A/Hawaii/ISC-1002/2025|2025-01-22	D	D	N	N	N	N	N	D	N	N	D	N	N	N	N
	EPI ISL 20153224|A/Michigan/MIS-L385599501/2025|2025-01-24	KIP	NDN	NST	NGT	NAT	NSS	DCT	NKE	NSS	NWT	NGT	NVT	NST	NGS	NET		EPI ISL 20153227|A/Michigan/MIS-L385569440/2025|2025-01-23	D	D	N	N	N	N	N	D	N	N	D	N	N	N	N
	EPI ISL 19760022|A/Hawaii/ISC-1012/2025|2025-01-21	KIP	NDN	NST	NGT	NAT	NSS	NCT	NKE	NSS	NWT	NGK	NVT	NST	NGS	NET		EPI ISL 20153226|A/Michigan/MIS-L385589417/2025|2025-01-24	D	D	N	N	N	N	N	D	N	N	D	N	N	N	N
	EPI ISL 20153231|A/Michigan/MIS-L385566321/2025|2025-01-23	KIP	NDN	NST	NGT	NAT	NSS	NCK	NKE	NSS	NWT	NGT	NVT	NST	NGS	NET		EPI ISL 19760020|A/Hawaii/ISC-1011/2025|2025-01-21	D	D	N	N	N	N	N	D	N	N	D	N	N	N	N
	EPI ISL 19760017|A/Hawaii/ISC-1009/2025|2025-01-22	KIP	NDN	NST	NGT	NAT	NSS	NCT	NKE	NSS	NWT	NGT	NVT	NST	NGS	NET		EPI ISL 19760022|A/Hawaii/ISC-1012/2025|2025-01-21	D	D	N	N	N	N	N	D	N	N	D	N	N	N	N
	EPI ISL 19891090|A/Maine/14/2025|2025-04-05	KIP	NDN	NST	NGT	NAT	NSS	DCT	NKE	NSS	NWT	NGT	NVT	NST	NGS	NET		EPI ISL 19760016|A/Hawaii/ISC-1013/2025|2025-01-21	D	D	N	N	N	N	N	D	N	N	D	N	N	N	N
	EPI ISL 19760016|A/Hawaii/ISC-1013/2025|2025-01-21	KIP	NDN	NST	NGT	NAT	NSS	NCT	NKE	NSS	NWT	NGK	NVT	NST	NGS	NET		EPI ISL 20153229|A/Michigan/MIS-L385568746/2025|2025-01-23	D	D	N	N	N	N	N	D	N	N	D	N	N	N	N
	EPI ISL 20153229|A/Michigan/MIS-L385568746/2025|2025-01-23	KIP	NDN	NST	NGT	NAT	NSS	NCT	NKE	NSS	NWT	NGK	NVT	NST	NGS	NET		EPI ISL 19825553|A/Massachusetts/MA-BI MGH-23730/2025|2025-02-22	D	D	N	N	N	N	N	D	N	N	D	N	N	N	N
	EPI ISL 19891089|A/Massachusetts/71/2025|2025-04-11	KIP	NDN	NST	NGT	NAT	NSS	NCT	NKE	NSS	NWT	NGT	NVT	NST	NGS	NET		EPI ISL 19760018|A/Hawaii/ISC-1010/2025|2025-01-21	D	D	N	N	N	N	N	D	N	N	D	N	N	N	N
	EPI ISL 19760019|A/Hawaii/ISC-1003/2025|2025-01-22	KIP	NDN	NST	NGT	NAT	NSS	NCT	NKE	NSS	NWT	NGT	NVT	NST	NGS	NET		EPI ISL 20153334|A/Michigan/MIS-L385538056/2025|2025-01-22	D	D	N	N	N	N	N	D	N	N	D	N	N	N	N
	EPI ISL 19891088|A/Maine/18/2025|2025-04-21	KIP	NDN	NST	NGT	NAT	NSS	NCT	NKE	NSS	NWT	NGT	NVT	NST	NGS	NET		EPI ISL 20153343|A/Michigan/MIS-11914554/2025|2025-03-05	D	D	N	N	N	N	N	D	N	N	D	N	N	N	N
	EPI ISL 19825553|A/Massachusetts/MA-BI MGH-23730/2025|2025-02-22	KIP	NDN	NST	NGT	NAT	NSS	NCT	NKE	NSS	NWT	NGK	NVT	NST	NGS	NET		EPI ISL 20153315|A/Michigan/MIS-L386414094/2025|2025-02-17	D	D	N	N	N	N	N	D	N	N	D	N	N	N	N
	EPI ISL 19760018|A/Hawaii/ISC-1010/2025|2025-01-21	KIP	NDN	NST	NGT	NAT	NSS	NCT	NKE	NSS	NWT	NGK	NVT	NST	NGS	NET		EPI ISL 19825611|A/Massachusetts/MA-BI MGH-23493/2025|2025-02-04	D	D	N	N	N	N	N	D	N	N	D	N	N	N	N
	EPI ISL 20153330|A/Michigan/MIS-L386419075/2025|2025-02-17	KIP	NDN	NST	NGT	NAT	NSS	NCT	NKE	NSS	NWT	NGT	NVT	NST	NGS	NET		EPI ISL 20153308|A/Michigan/MIS-L386366560/2025|2025-02-15	D	D	N	N	N	N	N	D	N	N	D	N	N	N	N
	EPI ISL 20153334|A/Michigan/MIS-L385538056/2025|2025-01-22	KIP	NDN	NST	NGT	NAT	NSS	NCT	NKE	NSS	NWT	NGK	NVT	NST	NGS	NET		EPI ISL 20153283|A/Michigan/MIS-RR3914112931/2025|2025-01-24	D	D	N	N	N	N	N	D	N	N	D	N	N	N	N
	EPI ISL 20153333|A/Michigan/MIS-L385538377/2025|2025-01-22	KIP	NDN	NST	NGT	NAT	NSS	NCK	NKE	NSS	NWT	NGT	NVT	NST	NGS	NET		EPI ISL 20153286|A/Michigan/MIS-RR3358743161/2025|2025-01-13	D	D	N	N	N	N	N	D	N	N	D	N	N	N	N
	EPI ISL 20153339|A/Michigan/MIS-11921574/2025|2025-03-06	KIP	NDN	NST	NGT	NAT	NSS	NCT	NKE	NSS	NWT	NGT	NVT	NST	NGS	NET		EPI ISL 19759663|A/Texas/ISC-1306/2025|2025-01-31	D	D	N	N	N	N	N	D	N	N	D	N	N	N	N
	EPI ISL 20153338|A/Michigan/MIS-11921605/2025|2025-03-06	KIP	NDD	DST	NGT	NAT	NSS	NCT	NKE	NSS	NWT	NGT	NVT	NST	NGS	NET		EPI ISL 19759654|A/Minnesota/ISC-1123/2025|2025-02-08	D	D	N	N	N	N	N	D	N	N	D	N	N	N	N
	EPI ISL 20153337|A/Michigan/MIS-11923838/2025|2025-03-06	KIP	NDN	NST	NGT	NAT	NSS	NCT	NKE	NSS	NWT	NGT	NVT	NST	NGS	NET		EPI ISL 19759629|A/FloriDa/ISC-1146/2025|2025-02-01	D	D	N	N	N	N	N	D	N	N	D	N	N	N	N
	EPI ISL 20153336|A/Michigan/MIS-11923865/2025|2025-03-06	KIP	NDN	NST	NGT	NAT	NSS	NCT	NKE	NSS	NWT	NGT	NVT	NST	NGS	NET		EPI ISL 19759631|A/FloriDa/ISC-1158/2025|2025-02-06	D	D	N	N	N	N	N	D	N	N	D	N	N	N	N
	EPI ISL 20153343|A/Michigan/MIS-11914554/2025|2025-03-05	KIP	NDN	NST	NGT	NAT	NSS	NCT	NKE	NSS	NWT	NGK	NVT	NST	NGS	NET		EPI ISL 19759619|A/FloriDa/ISC-1160/2025|2025-02-04	D	D	N	N	N	N	N	D	N	N	D	N	N	N	N
	EPI ISL 20153341|A/Michigan/MIS-11918749/2025|2025-03-05	KIP	NDN	NST	NGT	NAT	NSS	NCK	NKE	NSS	NWT	NGT	NVT	NST	NGS	NET		EPI ISL 19759643|A/FloriDa/ISC-1157/2025|2025-02-05	D	D	N	N	N	N	N	D	N	N	D	N	N	N	N
	EPI ISL 20153340|A/Michigan/MIS-11919990/2025|2025-03-05	KIP	NDN	NST	NGT	NAT	NSS	NCK	NKE	NSS	NWT	NGT	NVT	NST	NGS	NET		EPI ISL 19759724|A/Texas/ISC-1305/2025|2025-02-01	D	D	N	N	N	N	N	D	N	N	D	N	N	N	N
	EPI ISL 20153315|A/Michigan/MIS-L386414094/2025|2025-02-17	KIP	NDN	NST	NGT	NAT	NSS	NCT	NKE	NSS	NWT	NGK	NVT	NST	NGS	NET		EPI ISL 19759715|A/Texas/ISC-1389/2025|2025-02-08	D	D	N	N	N	N	N	D	N	N	D	N	N	N	N
	EPI ISL 19661821|A/Catalonia/NSJO510836886/2025|2025-01-02	KIP	NDN	NST	NGT	NAT	NSS	NCT	NKE	NSS	NWT	NGT	NVT	NST	NGS	NET		EPI ISL 19759737|A/Texas/ISC-1316/2025|2025-01-31	D	D	N	N	N	N	N	D	N	N	D	N	N	N	N
	EPI ISL 20153319|A/Michigan/MIS-L386498853/2025|2025-02-20	KIP	NDD	DST	NGT	NAT	NSS	NCT	NKE	KSS	NWT	NGT	NVT	NST	NGS	NET		EPI ISL 19759689|A/Texas/ISC-1275/2025|2025-01-26	D	D	N	N	N	N	N	D	N	N	D	N	N	N	N
	EPI ISL 20153318|A/Michigan/MIS-L386499462/2025|2025-02-20	KIP	NDN	NST	NGT	NAT	NSS	NCT	NKE	NSS	NWT	NGT	NVT	NST	NGS	NET		EPI ISL 19759682|A/Texas/ISC-1303/2025|2025-02-02	D	D	N	N	N	N	N	D	N	N	D	N	N	N	N
	EPI ISL 20153321|A/Michigan/MIS-L386488617/2025|2025-02-20	KIP	NDN	NST	NGT	NAT	NSS	NCT	NKE	NSS	NWT	NGT	NVT	NST	NGS	NET		EPI ISL 19759705|A/Texas/ISC-1321/2025|2025-01-30	D	D	N	N	N	N	N	D	N	N	D	N	N	N	N
	EPI ISL 20153327|A/Michigan/MIS-L386429990/2025|2025-02-18	KIP	NDN	NST	NGT	NAT	NSS	NCT	NKE	NSS	NWT	NGT	NVT	NST	NGS	NET		EPI ISL 19759702|A/Texas/ISC-1265/2025|2025-01-27	D	D	N	N	N	N	N	D	N	N	D	N	N	N	N
	EPI ISL 19825615|A/Massachusetts/MA-BI MGH-23509/2025|2025-02-06	KIP	NDD	DST	NGT	NAT	NSS	DCT	NKE	NSS	NWT	NGT	NVT	NST	NGS	NET		EPI ISL 19759699|A/Texas/ISC-1307/2025|2025-01-29	D	D	N	N	N	N	N	D	N	N	D	N	N	N	N
	EPI ISL 19825611|A/Massachusetts/MA-BI MGH-23493/2025|2025-02-04	KIP	NDN	NST	NGT	NAT	NSS	NCT	NKE	NSS	NWT	NGK	NVT	NST	NGS	NET		EPI ISL 20087473|A/Laos/00819-3127/2025|2025-05-14	D	D	N	N	N	N	N	D	N	N	D	N	N	N	N
	EPI ISL 20153300|A/Michigan/MIS-L386403508/2025|2025-02-17	KIP	NDN	NST	NGT	NAT	NSS	NCT	NKE	NSS	NWT	NGT	NVT	NST	NGS	NET		EPI ISL 19759786|A/FloriDa/ISC-1188/2025|2025-02-17	D	D	N	N	N	N	N	D	N	N	D	N	N	N	N
	EPI ISL 20153306|A/Michigan/MIS-L386368172/2025|2025-02-15	KIP	NDN	NST	NGT	NAT	NSS	NCT	NKE	NSS	NWT	NGT	NVT	NST	NGS	NET		EPI ISL 19727036|A/Nebraska/05/2025|2025-01-05	D	D	N	N	N	N	N	D	N	N	D	N	N	N	N
	EPI ISL 19825607|A/Massachusetts/MA-BI MGH-23478/2025|2025-02-01	KIP	NDN	NST	NGT	NAT	NSS	NCT	NKE	NSS	NWT	NGT	NVT	NST	NGS	NET		EPI ISL 19727038|A/Nebraska/10/2025|2025-01-12	D	D	N	N	N	N	N	D	N	N	D	N	N	N	N
	EPI ISL 20153305|A/Michigan/MIS-L386368176/2025|2025-02-15	KIP	NDN	NST	NGT	NAT	NSS	NCT	NKE	NSS	NWT	NGT	NVT	NST	NGS	NET		EPI ISL 20087461|A/Laos/00819-3097/2025|2025-05-06	D	D	N	N	N	N	N	D	N	N	D	N	N	N	N
	EPI ISL 20153308|A/Michigan/MIS-L386366560/2025|2025-02-15	KIP	NDN	NST	NGT	NAT	NSS	NCT	NKE	NSS	NWT	NGK	NVT	NST	NGS	NET		EPI ISL 19727034|A/Nebraska/01/2025|2025-01-02	D	D	N	N	N	N	N	D	N	N	D	N	N	N	N
	EPI ISL 20153283|A/Michigan/MIS-RR3914112931/2025|2025-01-24	KIP	NDN	NST	NGT	NAT	NSS	NCT	NKE	NSS	NWT	NGK	NVT	NST	NGS	NET		EPI ISL 20054699|A/South Africa/PATH-CERI-C068632/2025|2025-05-16	D	D	N	N	N	N	N	D	N	N	D	N	N	N	N
	EPI ISL 20153286|A/Michigan/MIS-RR3358743161/2025|2025-01-13	KIP	NDN	NST	NGT	NAT	NSS	NCT	NKE	NSS	NWT	NGK	NVT	NST	NGS	NET		EPI ISL 19727028|A/Mississippi/03/2025|2025-01-02	D	D	N	N	N	N	N	D	N	N	D	N	N	N	N
	EPI ISL 20153290|A/Michigan/MIS-RR195235481/2025|2025-02-04	KIP	NDN	NST	NGT	NAT	NSS	NCT	NKE	NSS	NWT	NGT	NVT	NST	NGS	NET		EPI ISL 20087464|A/Laos/00819-3104/2025|2025-05-07	D	D	N	N	N	N	N	D	N	N	D	N	N	N	N
	EPI ISL 19825620|A/Pennsylvania/CP25-0015/2025|2025-02-03	KIP	NDN	NST	NGT	NAT	NSS	NCT	NKE	NSS	NWT	NGT	NVT	NST	NGS	NET		EPI ISL 20054697|A/South Africa/PATH-CERI-C068613/2025|2025-05-13	D	D	N	N	N	N	N	D	N	N	D	N	N	N	N
	EPI ISL 19825618|A/Massachusetts/MA-BI MGH-23489/2025|2025-02-03	KIP	NDN	NST	NGT	NAT	NSS	NCT	NKE	NSS	NWT	NGT	NVT	NST	NGS	NET		EPI ISL 19759758|A/Hawaii/ISC-1022/2025|2025-01-27	D	D	N	N	N	N	N	D	N	N	D	N	N	N	N
	EPI ISL 20153294|A/Michigan/MIS-RR022595991/2025|2025-01-24	KIP	NDN	NST	NGT	NAT	NSS	NCK	NKE	NSS	NWT	NGT	NVT	NST	NGS	NET		EPI ISL 19759770|A/Hawaii/ISC-1021/2025|2025-01-27	D	D	N	N	N	N	N	D	N	N	D	N	N	N	N
	EPI ISL 20153293|A/Michigan/MIS-RR1811392361/2025|2025-02-04	KIP	NDN	NST	NGT	NAT	NSS	NCK	NKE	NSS	NWT	NGT	NVT	NST	NGS	NET		EPI ISL 19759764|A/Hawaii/ISC-1019/2025|2025-01-27	D	D	N	N	N	N	N	D	N	N	D	N	N	N	N
	EPI ISL 19759661|A/Denmark/278/2025|2025-01-15	KIP	NDD	DST	NGT	NAT	NSS	NCT	NKE	NSS	NWT	NGT	NVT	NST	NGS	NET		EPI ISL 19759761|A/Hawaii/ISC-1024/2025|2025-01-29	D	D	N	N	N	N	N	D	N	N	D	N	N	N	N
	EPI ISL 20087347|A/Solomon IslanDs/27/2025|2025-03-03	KIP	NDN	NST	NGT	NAT	NSS	DCT	NKE	NSS	NWT	NGT	NVT	NST	NGS	NET		EPI ISL 19759853|A/Texas/ISC-1367/2025|2025-02-06	D	D	N	N	N	N	N	D	N	N	D	N	N	N	N
	EPI ISL 20087344|A/Solomon IslanDs/26/2025|2025-02-26	KIP	NDN	NST	NGT	NAT	NSS	DCT	NKE	NSS	NWT	NGT	NVT	NST	NGS	NET		EPI ISL 19759869|A/Texas/ISC-1382/2025|2025-02-06	D	D	N	N	N	N	N	D	N	N	D	N	N	N	N
	EPI ISL 19759663|A/Texas/ISC-1306/2025|2025-01-31	KIP	NDN	NST	NGT	NAT	NSS	NCT	NKE	NSS	NWT	NGK	NVT	NST	NGS	NET		EPI ISL 19759865|A/Texas/ISC-1345/2025|2025-02-11	D	D	N	N	N	N	N	D	N	N	D	N	N	N	N
	EPI ISL 19759662|A/Minnesota/ISC-1086/2025|2025-02-01	KIP	NDN	NST	NGT	NAT	NSS	NCT	NKE	NSS	NWT	NGT	NVT	NST	NGS	NET		EPI ISL 20054757|A/QueenslanD/IN001631/2025|2025-05-29	D	D	N	N	N	N	N	D	N	N	D	N	N	N	N
	EPI ISL 19759656|A/Minnesota/ISC-1096/2025|2025-02-01	KIP	NDN	NST	NGT	NAT	NSS	NCT	NKE	NSS	NWT	NGT	NVT	NST	NGS	NET		EPI ISL 19759857|A/Texas/ISC-1371/2025|2025-02-10	D	D	N	N	N	N	N	D	N	N	D	N	N	N	N
	EPI ISL 19759659|A/Minnesota/ISC-1108/2025|2025-02-06	KIP	NDN	NST	NGT	NAT	NSS	NCK	NKE	NSS	NWT	NGT	NVT	NST	NGS	NET		EPI ISL 19727091|A/Nebraska/09/2025|2025-01-08	D	D	N	N	N	N	N	D	N	N	D	N	N	N	N
	EPI ISL 20087349|A/Solomon IslanDs/29/2025|2025-03-12	KIP	NDN	NST	NGT	NAT	NSS	DCT	NKE	NSS	NWT	NGT	NVT	NST	NGS	NET		EPI ISL 20087533|A/Laos/00819-2946/2025|2025-03-13	D	D	N	N	N	N	N	D	N	N	D	N	N	N	N
	EPI ISL 19759652|A/Minnesota/ISC-1097/2025|2025-02-03	KIP	NDD	DST	NGT	NAT	NSS	NCT	NKE	NSS	NWT	NGT	NVT	NST	NGS	NET		EPI ISL 19759822|A/FloriDa/ISC-1190/2025|2025-02-20	D	D	N	N	N	N	N	D	N	N	D	N	N	N	N
	EPI ISL 20087352|A/Solomon IslanDs/30/2025|2025-04-04	KIP	NDN	NST	NGT	NAT	NSS	DCT	NKE	NSS	NWT	NGT	NVT	NST	NGS	NET		EPI ISL 19759819|A/FloriDa/ISC-1185/2025|2025-02-10	D	D	N	N	N	N	N	D	N	N	D	N	N	N	N
	EPI ISL 19759655|A/Denmark/211/2025|2025-01-14	KIP	NDD	DST	NGT	NAT	NSS	NCT	NKE	NSS	NWT	NGT	NVT	NST	NGS	NET		EPI ISL 19727044|A/Michigan/08/2025|2025-01-02	D	D	N	N	N	N	N	D	N	N	D	N	N	N	N
	EPI ISL 19759654|A/Minnesota/ISC-1123/2025|2025-02-08	KIP	NDN	NST	NGT	NAT	NSS	NCT	NKE	NSS	NWT	NGK	NVT	NST	NGS	NET		EPI ISL 20087517|A/Laos/00819-3160/2025|2025-06-04	D	D	N	N	N	N	N	D	N	N	D	N	N	N	N
	EPI ISL 19759649|A/Minnesota/ISC-1128/2025|2025-02-09	KIP	NDN	NST	NGT	NAT	NSS	NCT	NKE	NSS	NWT	NGT	NVT	NST	NGS	NET		EPI ISL 19727042|A/Mississippi/04/2025|2025-01-03	D	D	N	N	N	N	N	D	N	N	D	N	N	N	N
	EPI ISL 19759677|A/Denmark/416/2025|2025-01-22	KIP	NDN	NST	NGT	NAT	NSS	NCT	NKE	NSS	NWT	NGT	NVT	NST	NGS	NET		EPI ISL 20087490|A/Laos/00819-3133/2025|2025-05-15	D	D	N	N	N	N	N	D	N	N	D	N	N	N	N
	EPI ISL 19759676|A/Texas/ISC-1270/2025|2025-01-26	KIP	NDD	DST	NGT	NAT	NSS	NCT	NKE	NSS	NWT	NGT	NVT	NST	NGS	NET		EPI ISL 19792607|A/Wisconsin/NIRC-IS-1149/2025|2025-02-25	D	D	N	N	N	N	N	D	N	N	D	N	N	N	N
	EPI ISL 19759679|A/Texas/ISC-1310/2025|2025-02-01	KIP	NDN	NST	NGT	NAT	NSS	NCT	NKE	NSS	NWT	NGT	NVT	NST	NGS	NET		EPI ISL 19727071|A/Michigan/01/2025|2025-01-01	D	D	N	N	N	N	N	D	N	N	D	N	N	N	N
	EPI ISL 19759672|A/Texas/ISC-1277/2025|2025-01-26	KIP	NDN	NST	NGT	NAT	NSS	NCT	NKE	NSS	NWT	NGT	NVT	NST	NGS	NET		EPI ISL 20087489|A/Laos/00819-3128/2025|2025-05-15	D	D	N	N	N	N	N	D	N	N	D	N	N	N	N
	EPI ISL 19759669|A/Texas/ISC-1318/2025|2025-01-30	KIP	NDN	NST	NGT	NAT	NSS	NCK	NKE	NSS	NWT	NGT	NVT	NST	NGS	NET		EPI ISL 19792603|A/Wisconsin/NIRC-IS-1143/2025|2025-02-25	D	D	N	N	N	N	N	D	N	N	D	N	N	N	N
	EPI ISL 19759671|A/Denmark/382/2025|2025-01-20	KIP	NDN	NST	NGT	NAT	NSS	NCT	NKE	NSS	NWT	NGT	NVT	NST	NGS	NET		EPI ISL 19792600|A/Wisconsin/NIRC-IS-1147/2025|2025-02-25	D	D	N	N	N	N	N	D	N	N	D	N	N	N	N
	EPI ISL 20087342|A/Solomon IslanDs/25/2025|2025-02-24	KIP	NDN	NST	NGT	NAT	NSS	DCT	NKE	NSS	NWT	NGT	NVT	NST	NGS	NET		EPI ISL 19727067|A/Tennessee/01/2025|2025-01-05	D	D	N	N	N	N	N	D	N	N	D	N	N	N	N
	EPI ISL 19759666|A/Texas/ISC-1308/2025|2025-01-29	KIP	NDN	NST	NGT	NAT	NSS	NCT	NKE	NSS	NWT	NGT	NVT	NST	NGS	NET		EPI ISL 19792598|A/Wisconsin/NIRC-IS-1099/2025|2025-02-10	D	D	N	N	N	N	N	D	N	N	D	N	N	N	N
	EPI ISL 20218388|A/Denmark/3226/2025|2025-08-28	NIP	NDN	NST	NGT	NAT	NSS	NCT	NKE	NSS	NWT	NGK	NVT	NST	NGS	NET		EPI ISL 19759829|A/FloriDa/ISC-1182/2025|2025-02-05	D	D	N	N	N	N	N	D	N	N	D	N	N	N	N
	EPI ISL 19759629|A/FloriDa/ISC-1146/2025|2025-02-01	KIP	NDN	NST	NGT	NAT	NSS	NCT	NKE	NSS	NWT	NGK	NVT	NST	NGS	NET		EPI ISL 20087502|A/Laos/00819-3146/2025|2025-05-21	D	D	N	N	N	N	N	D	N	N	D	N	N	N	N
	EPI ISL 20087315|A/Victoria/869/2025|2025-05-30	KIP	NDN	NST	NGT	NAT	NSS	NCT	NKE	NSS	NWT	NGT	NVT	NST	NGS	NET		EPI ISL 20087503|A/Laos/00819-3147/2025|2025-05-22	D	D	N	N	N	N	N	D	N	N	D	N	N	N	N
	EPI ISL 20218389|A/Denmark/3225/2025|2025-08-28	NIP	NDN	NST	NGT	NAT	NSS	NCT	NKE	NSS	NWT	NGK	NVT	NST	NGS	NET		EPI ISL 20087500|A/Laos/00819-3140/2025|2025-05-19	D	D	N	N	N	N	N	D	N	N	D	N	N	N	N
	EPI ISL 19759631|A/FloriDa/ISC-1158/2025|2025-02-06	KIP	NDN	NST	NGT	NAT	NSS	NCT	NKE	NSS	NWT	NGK	NVT	NST	NGS	NET		EPI ISL 20087501|A/Laos/00819-3141/2025|2025-05-19	D	D	N	N	N	N	N	D	N	N	D	N	N	N	N
	EPI ISL 19759625|A/FloriDa/ISC-1153/2025|2025-02-03	KIP	NDN	NST	NGT	NAT	NSS	NCK	NKE	NSS	NWT	NGT	NVT	NST	NGS	NET		EPI ISL 20055347|A/Galicia/28237628/2025|2025-04-26	D	D	N	N	N	N	N	D	N	N	D	N	N	N	N
	EPI ISL 20218386|A/Denmark/3220/2025|2025-08-27	NIP	NDN	NST	NGT	NAT	NSS	NCT	NKE	NSS	NWT	NGK	NVT	NST	NGS	NET		EPI ISL 20055339|A/Galicia/22375829/2025|2025-03-19	D	D	N	N	N	N	N	D	N	N	D	N	N	N	N
	EPI ISL 19759627|A/FloriDa/ISC-1152/2025|2025-02-05	KIP	NDD	DST	NGT	NAT	NSS	NCT	NKE	NSS	NWT	NGT	NVT	NNT	NGS	NET		EPI ISL 20153641|A/Michigan/MIS-RR108455451/2025|2025-04-02	D	D	N	N	N	N	N	D	N	N	D	N	N	N	N
	EPI ISL 19759621|A/FloriDa/ISC-1169/2025|2025-02-07	KIP	NDD	DST	NGT	NAT	NSS	NCT	NKE	NSS	NWT	NGT	NVT	NST	NGS	NET		EPI ISL 20153645|A/Michigan/MIS-RR1510993171/2025|2025-02-27	D	D	N	N	N	N	N	D	N	N	D	N	N	N	N
	EPI ISL 20218398|A/Denmark/3237/2025|2025-08-29	KIP	NDD	DST	NGT	NAT	NSS	NCT	NKE	NSS	NWT	NGT	NVT	NST	NGS	NET		EPI ISL 20153619|A/Michigan/MIS-L387386010/2025|2025-03-15	D	D	N	N	N	N	N	D	N	N	D	N	N	N	N
	EPI ISL 19759623|A/FloriDa/ISC-1165/2025|2025-02-09	KIP	NDN	NST	NGT	NAT	NSS	NCT	NKE	NSS	NWT	NGT	NVT	NST	NGS	NET		EPI ISL 19727622|A/Wisconsin/15/2025|2025-01-18	D	D	N	N	N	N	N	D	N	N	D	N	N	N	N
	EPI ISL 19759619|A/FloriDa/ISC-1160/2025|2025-02-04	KIP	NDN	NST	NGT	NAT	NSS	NCT	NKE	NSS	NWT	NGK	NVT	NST	NGS	NET		EPI ISL 19727616|A/South Dakota/05/2025|2025-01-06	D	D	N	N	N	N	N	D	N	N	D	N	N	N	N
	EPI ISL 19759646|A/FloriDa/ISC-1147/2025|2025-02-02	KIP	NDN	NST	NGT	NAT	NSS	DCT	NKE	NSS	NWT	NGT	NVT	NST	NGS	NET		EPI ISL 20153629|A/Michigan/MIS-L387396365/2025|2025-03-16	D	D	N	N	N	N	N	D	N	N	D	N	N	N	N
	EPI ISL 19759640|A/FloriDa/ISC-1170/2025|2025-02-08	KIP	NDD	DST	NGT	NAT	NSS	NCT	NKE	NSS	NWT	NGT	NVT	NST	NGS	NET		EPI ISL 20055324|A/Galicia/68524097/2025|2025-02-20	D	D	N	N	N	N	N	D	N	N	D	N	N	N	N
	EPI ISL 19759643|A/FloriDa/ISC-1157/2025|2025-02-05	KIP	NDN	NST	NGT	NAT	NSS	NCT	NKE	NSS	NWT	NGK	NVT	NST	NGS	NET		EPI ISL 20153612|A/Michigan/MIS-L387400731/2025|2025-03-17	D	D	N	N	N	N	N	D	N	N	D	N	N	N	N
	EPI ISL 19759637|A/FloriDa/ISC-1164/2025|2025-02-09	KIP	NDN	NST	NGT	NAT	NSS	NCT	NKE	NSS	NWT	NGT	NVT	NST	NGS	NET		EPI ISL 19727735|A/IDaho/03/2025|2025-01-05	D	D	N	N	N	N	N	D	N	N	D	N	N	N	N
	EPI ISL 19759634|A/FloriDa/ISC-1172/2025|2025-02-04	KIP	NDN	NST	NGT	NAT	NSS	NCT	NKE	NSS	NWT	NGT	NVT	NST	NGS	NET		EPI ISL 19727734|A/Iowa/04/2025|2025-01-10	D	D	N	N	N	N	N	D	N	N	D	N	N	N	N
	EPI ISL 19759724|A/Texas/ISC-1305/2025|2025-02-01	KIP	NDN	NST	NGT	NAT	NSS	NCT	NKE	NSS	NWT	NGK	NVT	NST	NGS	NET		EPI ISL 19727731|A/Minnesota/03/2025|2025-01-04	D	D	N	N	N	N	N	D	N	N	D	N	N	N	N
	EPI ISL 19759727|A/Texas/ISC-1313/2025|2025-02-01	KIP	NDN	NST	NGT	NAT	NSS	NCK	NKE	NSS	NWT	NGT	NVT	NST	NGS	NET		EPI ISL 20153778|A/Michigan/MIS-RR1814722361/2025|2025-02-07	D	D	N	N	N	N	N	D	N	N	D	N	N	N	N
	EPI ISL 19759721|A/Texas/ISC-1315/2025|2025-01-31	KIP	NDN	NST	NGT	NAT	NSS	NCT	NKE	NSS	NWT	NGT	NVT	NST	NGS	NET		EPI ISL 19727788|A/Kansas/07/2025|2025-01-26	D	D	N	N	N	N	N	D	N	N	D	N	N	N	N
	EPI ISL 19759718|A/Texas/ISC-1058/2025|2025-01-05	KIP	NDN	NST	NGT	NAT	NSS	SCT	NKE	NSS	NWT	NGT	NVT	NST	NGS	NET		EPI ISL 19793324|A/Arizona/32/2025|2025-01-06	D	D	N	N	N	N	N	D	N	N	D	N	N	N	N
	EPI ISL 19759712|A/Texas/ISC-1138/2025|2025-01-14	KIP	NDN	NST	NGT	NAT	NSS	NCT	NKE	NSS	NWT	NGT	NVT	NST	NGS	NET		EPI ISL 20153783|A/Michigan/MIS-RR1835612361/2025|2025-03-06	D	D	N	N	N	N	N	D	N	N	D	N	N	N	N
	EPI ISL 19759715|A/Texas/ISC-1389/2025|2025-02-08	KIP	NDN	NST	NGT	NAT	NSS	NCT	NKE	NSS	NWT	NGK	NVT	NST	NGS	NET		EPI ISL 19793323|A/Arizona/38/2025|2025-01-07	D	D	N	N	N	N	N	D	N	N	D	N	N	N	N
	EPI ISL 19759740|A/Texas/ISC-1322/2025|2025-01-31	KIP	NDD	DST	NGT	NAT	NSS	NCT	NKE	KSS	NWT	NGT	NVT	NST	NGS	NET		EPI ISL 20153780|A/Michigan/MIS-RR1816632361/2025|2025-02-11	D	D	N	N	N	N	N	D	N	N	D	N	N	N	N
	EPI ISL 19759743|A/Texas/ISC-1274/2025|2025-01-30	KIP	NDN	NST	NGT	NAT	NSS	NCT	NRE	NSS	NWT	NGT	NVT	NST	NGS	NET		EPI ISL 19793319|A/Arizona/22/2025|2025-01-02	D	D	N	N	N	N	N	D	N	N	D	N	N	N	N
	EPI ISL 19759737|A/Texas/ISC-1316/2025|2025-01-31	KIP	NDN	NST	NGT	NAT	NSS	NCT	NKE	NSS	NWT	NGK	NVT	NST	NGS	NET		EPI ISL 19727783|A/Oregon/01/2025|2025-01-01	D	D	N	N	N	N	N	D	N	N	D	N	N	N	N
	EPI ISL 19759738|A/Denmark/1084/2025|2025-01-13	KIP	NDD	DST	NGT	NAT	NSS	NCT	NKE	NSS	NWT	NGT	NVT	NST	NGS	NET		EPI ISL 20153784|A/Michigan/MIS-RR1837992361/2025|2025-03-10	D	D	N	N	N	N	N	D	N	N	D	N	N	N	N
	EPI ISL 19759734|A/Texas/ISC-1323/2025|2025-01-30	KIP	NDD	DST	NGT	NAT	NSS	NCT	NKE	NSS	NWT	NGT	NVT	NST	NGS	NET		EPI ISL 19727776|A/Wisconsin/13/2025|2025-01-17	D	D	N	N	N	N	N	D	N	N	D	N	N	N	N
	EPI ISL 19759730|A/Texas/ISC-1176/2025|2025-01-13	KIP	NDN	NST	NGT	NAT	NSS	NCT	NKE	NSS	NWT	NGT	NVT	NST	NGS	NET		EPI ISL 19727804|A/InDiana/04/2025|2025-01-10	D	D	N	N	N	N	N	D	N	N	D	N	N	N	N
	EPI ISL 19759692|A/Texas/ISC-1314/2025|2025-01-31	KIP	NDD	DST	NGT	NAT	NSS	NCT	NKE	KSS	NWT	NGT	NVT	NST	NGS	NET		EPI ISL 19727807|A/Kansas/08/2025|2025-01-27	D	D	N	N	N	N	N	D	N	N	D	N	N	N	N
	EPI ISL 19825226|A/Galicia/LUGO/80445619/2025|2025-01-30	KIP	NDN	NST	NGT	NAT	NSS	NCK	NKE	NSS	NWT	NGT	NVT	NST	NGS	NET		EPI ISL 19826109|A/Norway/04781/2025|2025-03-19	D	D	N	N	N	N	N	D	N	N	D	N	N	N	N
	EPI ISL 19759689|A/Texas/ISC-1275/2025|2025-01-26	KIP	NDN	NST	NGT	NAT	NSS	NCT	NKE	NSS	NWT	NGK	NVT	NST	NGS	NET		EPI ISL 19727801|A/Oklahoma/08/2025|2025-01-13	D	D	N	N	N	N	N	D	N	N	D	N	N	N	N
	EPI ISL 19759686|A/Texas/ISC-1273/2025|2025-01-26	KIP	NDN	NST	NGT	NAT	NSS	NCK	NKE	NSS	NWT	NGT	NVT	NST	NGS	NET		EPI ISL 19793332|A/Arizona/39/2025|2025-01-07	D	D	N	N	N	N	N	D	N	N	D	N	N	N	N
	EPI ISL 19759680|A/Denmark/465/2025|2025-01-23	KIP	NDD	DGT	NGT	NAT	NSS	NCT	NKE	NSI	NWT	NGT	NVT	NST	NGS	NET		EPI ISL 19793333|A/Arizona/36/2025|2025-01-07	D	D	N	N	N	N	N	D	N	N	D	N	N	N	N
	EPI ISL 19759682|A/Texas/ISC-1303/2025|2025-02-02	KIP	NDN	NST	NGT	NAT	NSS	NCT	NKE	NSS	NWT	NGK	NVT	NST	NGS	NET		EPI ISL 19793330|A/Arizona/42/2025|2025-01-09	D	D	N	N	N	N	N	D	N	N	D	N	N	N	N
	EPI ISL 19759708|A/Texas/ISC-1267/2025|2025-01-27	KIP	NDN	NST	NGT	NAT	NSS	NCT	NKE	NSS	NWT	NGT	NVT	NST	NGS	NET		EPI ISL 19727792|A/Oregon/03/2025|2025-01-02	D	D	N	N	N	N	N	D	N	N	D	N	N	N	N
	EPI ISL 19759705|A/Texas/ISC-1321/2025|2025-01-30	KIP	NDN	NST	NGT	NAT	NSS	NCT	NKE	NSS	NWT	NGK	NVT	NST	NGS	NET		EPI ISL 19793328|A/Arizona/50/2025|2025-01-13	D	D	N	N	N	N	N	D	N	N	D	N	N	N	N
	EPI ISL 19759702|A/Texas/ISC-1265/2025|2025-01-27	KIP	NDN	NST	NGT	NAT	NSS	NCT	NKE	NSS	NWT	NGK	NVT	NST	NGS	NET		EPI ISL 20153772|A/Michigan/MIS-RR3399333161/2025|2025-02-12	D	D	N	N	N	N	N	D	N	N	D	N	N	N	N
	EPI ISL 19759696|A/Texas/ISC-1325/2025|2025-02-01	KIP	NDN	NST	NGT	NAT	NSS	NCT	NKE	NSS	NWT	NGT	NVT	NST	NGS	NET		EPI ISL 19727794|A/InDiana/06/2025|2025-01-13	D	D	N	N	N	N	N	D	N	N	D	N	N	N	N
	EPI ISL 19759699|A/Texas/ISC-1307/2025|2025-01-29	KIP	NDN	NST	NGT	NAT	NSS	NCT	NKE	NSS	NWT	NGK	NVT	NST	NGS	NET		EPI ISL 20055446|A/South Africa/PATH-CERI-C068569/2025|2025-05-05	D	D	N	N	N	N	N	D	N	N	D	N	N	N	N
	EPI ISL 19759698|A/Denmark/498/2025|2025-01-24	KIP	NDN	NST	NGT	NAT	NSS	NCT	NKE	NSS	NWT	NGT	NVT	NST	NGS	NET		EPI ISL 19727753|A/Oregon/02/2025|2025-01-02	D	D	N	N	N	N	N	D	N	N	D	N	N	N	N
	EPI ISL 20087473|A/Laos/00819-3127/2025|2025-05-14	KIP	NDN	NST	NGT	NAT	NSS	NCT	NKE	NSS	NWT	NGK	NVT	NST	NGS	NET		EPI ISL 19727748|A/Kentucky/02/2025|2025-01-02	D	D	N	N	N	N	N	D	N	N	D	N	N	N	N
	EPI ISL 19759785|A/Denmark/808/2025|2025-02-03	KIP	NDD	DGT	NGT	NAT	NSS	NCT	NKE	NSI	NWT	NGT	NVT	NST	NGS	NET		EPI ISL 19727751|A/South Dakota/02/2025|2025-01-03	D	D	N	N	N	N	N	D	N	N	D	N	N	N	N
	EPI ISL 19759786|A/FloriDa/ISC-1188/2025|2025-02-17	KIP	NDN	NST	NGT	NAT	NSS	NCT	NKE	NSS	NWT	NGK	NVT	NST	NGS	NET		EPI ISL 19727747|A/NevaDa/02/2025|2025-01-02	D	D	N	N	N	N	N	D	N	N	D	N	N	N	N
	EPI ISL 19759776|A/Hawaii/ISC-1020/2025|2025-01-27	KIP	NDN	NST	NGT	NAT	NSS	NCT	NKE	NSS	NWT	NGT	NVT	NST	NGS	NET		EPI ISL 19793310|A/Arizona/48/2025|2025-01-10	D	D	N	N	N	N	N	D	N	N	D	N	N	N	N
	EPI ISL 19727036|A/Nebraska/05/2025|2025-01-05	KIP	NDN	NST	NGT	NAT	NSS	NCT	NKE	NSS	NWT	NGK	NVT	NST	NGS	NET		EPI ISL 19793309|A/Arizona/37/2025|2025-01-07	D	D	N	N	N	N	N	D	N	N	D	N	N	N	N
	EPI ISL 19727038|A/Nebraska/10/2025|2025-01-12	KIP	NDN	NST	NGT	NAT	NSS	NCT	NKE	NSS	NWT	NGK	NVT	NST	NGS	NET		EPI ISL 19793306|A/Arizona/53/2025|2025-01-15	D	D	N	N	N	N	N	D	N	N	D	N	N	N	N
	EPI ISL 20054694|A/South Africa/PATH-CERI-C068571/2025|2025-05-12	KIP	NDN	NST	NGT	NAT	NSS	NCK	NKE	NSS	NWT	NGT	NVT	NST	NGS	NET		EPI ISL 19793307|A/Arizona/58/2025|2025-01-16	D	D	N	N	N	N	N	D	N	N	D	N	N	N	N
	EPI ISL 20054695|A/South Africa/PATH-CERI-C068597/2025|2025-05-18	KIP	NDN	NST	NGT	NAT	NSS	NCK	NKE	NSS	NWT	NGT	NVT	NST	NGS	NET		EPI ISL 19793300|A/Arizona/54/2025|2025-01-15	D	D	N	N	N	N	N	D	N	N	D	N	N	N	N
	EPI ISL 20087461|A/Laos/00819-3097/2025|2025-05-06	KIP	NDN	NST	NGT	NAT	NSS	NCT	NKE	NSS	NWT	NGK	NVT	NST	NGS	NET		EPI ISL 19826067|A/Vietnam/FP425001/2025|2025-01-16	D	D	N	N	N	N	N	D	N	N	D	N	N	N	N
	EPI ISL 19727034|A/Nebraska/01/2025|2025-01-02	KIP	NDN	NST	NGT	NAT	NSS	NCT	NKE	NSS	NWT	NGK	NVT	NST	NGS	NET		EPI ISL 19727760|A/Iowa/05/2025|2025-01-13	D	D	N	N	N	N	N	D	N	N	D	N	N	N	N
	EPI ISL 20054698|A/South Africa/PATH-CERI-C068626/2025|2025-05-18	KIP	NDN	NST	NGT	NAT	NSS	NCK	NKE	NSS	NWT	NGT	NVT	NST	NGS	NET		EPI ISL 19727762|A/Arizona/07/2025|2025-01-04	D	D	N	N	N	N	N	D	N	N	D	N	N	N	N
	EPI ISL 20054699|A/South Africa/PATH-CERI-C068632/2025|2025-05-16	KIP	NDN	NST	NGT	NAT	NSS	NCT	NKE	NSS	NWT	NGK	NVT	NST	NGS	NET		EPI ISL 19727852|A/ColoraDo/03/2025|2025-01-03	D	D	N	N	N	N	N	D	N	N	D	N	N	N	N
	EPI ISL 19727028|A/Mississippi/03/2025|2025-01-02	KIP	NDN	NST	NGT	NAT	NSS	NCT	NKE	NSS	NWT	NGK	NVT	NST	NGS	NET		EPI ISL 19727844|A/IDaho/14/2025|2025-01-14	D	D	N	N	N	N	N	D	N	N	D	N	N	N	N
	EPI ISL 20087464|A/Laos/00819-3104/2025|2025-05-07	KIP	NDN	NST	NGT	NAT	NSS	NCT	NKE	NSS	NWT	NGK	NVT	NST	NGS	NET		EPI ISL 19727847|A/Delaware/03/2025|2025-01-06	D	D	N	N	N	N	N	D	N	N	D	N	N	N	N
	EPI ISL 20054696|A/South Africa/PATH-CERI-C068607/2025|2025-05-15	KIP	NDN	NST	NGT	NAT	NSS	NCK	NKE	NSS	NWT	NGT	NVT	NST	NGS	NET		EPI ISL 19727840|A/NevaDa/12/2025|2025-01-10	D	D	N	N	N	N	N	D	N	N	D	N	N	N	N
	EPI ISL 20054697|A/South Africa/PATH-CERI-C068613/2025|2025-05-13	KIP	NDN	NST	NGT	NAT	NSS	NCT	NKE	NSS	NWT	NGA	NVT	NST	NGS	NET		EPI ISL 19793407|A/Arizona/90/2025|2025-01-29	D	D	N	N	N	N	N	D	N	N	D	N	N	N	N
	EPI ISL 19727030|A/Michigan/07/2025|2025-01-02	KIP	NDN	NST	NGT	NAT	NSS	NCT	NKE	NSS	NWT	NGT	NVT	NST	NGS	NET		EPI ISL 19727868|A/NevaDa/24/2025|2025-01-17	D	D	N	N	N	N	N	D	N	N	D	N	N	N	N
	EPI ISL 20087471|A/Laos/00819-3122/2025|2025-05-13	KIP	NDN	NST	NGT	NAT	NSS	NCK	NKE	NSS	NWT	NGT	NVT	NST	NGS	NET		EPI ISL 19793405|A/Arizona/75/2025|2025-01-24	D	D	N	N	N	N	N	D	N	N	D	N	N	N	N
	EPI ISL 19759757|A/Denmark/571/2025|2025-01-26	KIP	NDN	NST	NGT	NAT	NSS	NCT	NKE	NSS	NWT	NGT	NVT	NST	NGS	NET		EPI ISL 19727870|A/ColoraDo/01/2025|2025-01-01	D	D	N	N	N	N	N	D	N	N	D	N	N	N	N
	EPI ISL 19759758|A/Hawaii/ISC-1022/2025|2025-01-27	KIP	NDN	NST	NGT	NAT	NSS	NCT	NKE	NSS	NWT	NGK	NVT	NST	NGS	NET		EPI ISL 19793403|A/Arizona/85/2025|2025-01-28	D	D	N	N	N	N	N	D	N	N	D	N	N	N	N
	EPI ISL 19759752|A/Texas/ISC-1266/2025|2025-01-27	KIP	NDN	NST	NGT	NAT	NSS	NCT	NKE	NSS	NWT	NGT	NVT	NST	NGS	NET		EPI ISL 19727864|A/New Mexico/11/2025|2025-01-22	D	D	N	N	N	N	N	D	N	N	D	N	N	N	N
	EPI ISL 19759754|A/Denmark/277/2025|2025-01-15	KIP	NDN	NST	NGT	NAT	NSS	NCK	NKE	NSS	NWT	NGT	NVT	NST	NGS	NET		EPI ISL 19727866|A/NevaDa/29/2025|2025-01-19	D	D	N	N	N	N	N	D	N	N	D	N	N	N	N
	EPI ISL 19759749|A/Texas/ISC-1327/2025|2025-02-01	KIP	NDN	NST	NGT	NAT	NSS	NCK	NKE	NSS	NWT	NGT	NVT	NST	NGS	NET		EPI ISL 19727860|A/New Mexico/04/2025|2025-01-13	D	D	N	N	N	N	N	D	N	N	D	N	N	N	N
	EPI ISL 19759751|A/Denmark/276/2025|2025-01-15	KIP	NDN	NST	NGT	NAT	NSS	NCT	NKE	NSS	NWT	NGT	NVT	NST	NGS	NET		EPI ISL 19727862|A/Oregon/20/2025|2025-01-22	D	D	N	N	N	N	N	D	N	N	D	N	N	N	N
	EPI ISL 19759747|A/Denmark/634/2025|2025-01-28	KIP	NDN	NST	NGT	NAT	NSS	NCT	NKE	NSS	NWT	NGT	NVT	NNT	NGS	NET		EPI ISL 20153839|A/Michigan/MIS-L388133049/2025|2025-04-05	D	D	N	N	N	N	N	D	N	N	D	N	N	N	N
	EPI ISL 19759746|A/Texas/ISC-1264/2025|2025-01-27	KIP	NDN	NSM	NGT	NAT	NSS	NCT	NRE	NSS	NWT	NGT	NVT	NST	NGS	NET		EPI ISL 19793395|A/Arizona/96/2025|2025-02-07	D	D	N	N	N	N	N	D	N	N	D	N	N	N	N
	EPI ISL 20087426|A/148/Hungary/2025|2025-04-01	KIP	NDN	NST	NGT	NAT	NSS	NCT	NKE	NSS	NWT	NGT	NVT	NST	NGS	NET		EPI ISL 20153837|A/Michigan/MIS-L388093275/2025|2025-04-03	D	D	N	N	N	N	N	D	N	N	D	N	N	N	N
	EPI ISL 19759773|A/Hawaii/ISC-1023/2025|2025-01-28	KIP	NDN	NST	NGT	NAT	NSS	NCK	NKE	NSS	NWT	NGT	NVT	NST	NGS	NET		EPI ISL 19727858|A/NevaDa/11/2025|2025-01-10	D	D	N	N	N	N	N	D	N	N	D	N	N	N	N
	EPI ISL 19759769|A/Denmark/777/2025|2025-02-03	KIP	NDD	DGT	NGT	NAT	NSS	NCT	NKE	NSI	NWT	NGT	NVT	NST	NGS	NET		EPI ISL 19826127|A/Norway/04990/2025|2025-03-16	D	D	N	N	N	N	N	D	N	N	D	N	N	N	N
	EPI ISL 19759770|A/Hawaii/ISC-1021/2025|2025-01-27	KIP	NDN	NST	NGT	NAT	NSS	NCT	NKE	NSS	NWT	NGK	NVT	NST	NGS	NET		EPI ISL 19727813|A/InDiana/05/2025|2025-01-13	D	D	N	N	N	N	N	D	N	N	D	N	N	N	N
	EPI ISL 19759764|A/Hawaii/ISC-1019/2025|2025-01-27	KIP	NDN	NST	NGT	NAT	NSS	NCT	NKE	NSS	NWT	NGK	NVT	NST	NGS	NET		EPI ISL 19727829|A/New Mexico/03/2025|2025-01-10	D	D	N	N	N	N	N	D	N	N	D	N	N	N	N
	EPI ISL 20087432|A/159/Hungary/2025|2025-04-07	KIP	NNN	NST	NGT	NAT	NSS	NCT	NKE	NSS	NWT	NGT	NVT	NST	NGS	NET		EPI ISL 20153801|A/Michigan/MIS-L387646547/2025|2025-03-25	D	D	N	N	N	N	N	D	N	N	D	N	N	N	N
	EPI ISL 19759767|A/Hawaii/ISC-1025/2025|2025-01-28	KIP	NDN	NST	NGT	NAT	NSS	NCK	NKE	NSS	NWT	NGT	NVT	NST	NGS	NET		EPI ISL 19727825|A/Kansas/10/2025|2025-01-28	D	D	N	N	N	N	N	D	N	N	D	N	N	N	N
	EPI ISL 20087433|A/162/Hungary/2025|2025-04-17	KIP	NDN	NST	NGT	NAT	NSS	NCT	NKE	NSS	NWT	NGT	NVT	NST	NGS	NET		EPI ISL 20153806|A/Michigan/MIS-L387745174/2025|2025-03-29	D	D	N	N	N	N	N	D	N	N	D	N	N	N	N
	EPI ISL 19759761|A/Hawaii/ISC-1024/2025|2025-01-29	KIP	NDN	NST	NGT	NAT	NSS	NCT	NKE	NSS	NWT	NGK	NVT	NST	NGS	NET		EPI ISL 20153805|A/Michigan/MIS-L387745156/2025|2025-03-29	D	D	N	N	N	N	N	D	N	N	D	N	N	N	N
	EPI ISL 20087436|A/165/Hungary/2025|2025-05-04	KIP	NDN	NST	NGT	NAT	NSS	NCK	NKE	NSS	NWA	NGT	NVT	NST	NGS	NET		EPI ISL 20153404|A/Michigan/MIS-11804749/2025|2025-02-12	D	D	N	N	N	N	N	D	N	N	D	N	N	N	N
	EPI ISL 19759763|A/Denmark/720/2025|2025-01-31	KIP	NDN	NST	NGT	NAT	NSS	NCK	NKE	NSS	NWT	NGT	NVT	NST	NGS	NET		EPI ISL 20153391|A/Michigan/MIS-11798364/2025|2025-02-11	D	D	N	N	N	N	N	D	N	N	D	N	N	N	N
	EPI ISL 19759853|A/Texas/ISC-1367/2025|2025-02-06	KIP	NDN	NST	NGT	NAT	NSS	NCT	NKE	NSS	NWT	NGK	NVT	NST	NGS	NET		EPI ISL 20153362|A/Michigan/MIS-L385259438/2025|2025-01-11	D	D	N	N	N	N	N	D	N	N	D	N	N	N	N
	EPI ISL 19759855|A/Texas/ISC-1369/2025|2025-02-08	KIP	NDN	NST	NGT	NAT	NSS	NCT	NKE	NSS	NWT	NGT	NVT	NST	NGS	NET		EPI ISL 20153457|A/Michigan/MIS-L385352652/2025|2025-01-15	D	D	N	N	N	N	N	D	N	N	D	N	N	N	N
	EPI ISL 19727087|A/Nebraska/03/2025|2025-01-03	KIP	NDN	NST	NGT	NAT	NSS	NCT	NKE	NSS	NWT	NGT	NVT	NST	NGS	NET		EPI ISL 20153463|A/Michigan/MIS-L385341190/2025|2025-01-14	D	D	N	N	N	N	N	D	N	N	D	N	N	N	N
	EPI ISL 19727081|A/Nebraska/06/2025|2025-01-05	KIP	NDN	NST	NGT	NAT	NSS	DCT	NKE	NSS	NWT	NGA	NVT	NST	NGS	NET		EPI ISL 20153462|A/Michigan/MIS-L385342438/2025|2025-01-14	D	D	N	N	N	N	N	D	N	N	D	N	N	N	N
	EPI ISL 19759848|A/Texas/ISC-1358/2025|2025-02-13	KIP	NDN	NST	NGT	NAT	NSS	NCK	NKE	NSS	NWT	NGT	NVT	NST	NGS	NET		EPI ISL 20153470|A/Michigan/MIS-L385431067/2025|2025-01-17	D	D	N	N	N	N	N	D	N	N	D	N	N	N	N
	EPI ISL 19792617|A/New York/NIRC-IS-1020/2025|2025-01-01	KIP	NDN	NST	NGT	NAT	NSS	NCT	NKE	NSS	NWT	NGT	NVT	NST	NGS	NET		EPI ISL 20153444|A/Michigan/MIS-L385489033/2025|2025-01-20	D	D	N	N	N	N	N	D	N	N	D	N	N	N	N
	EPI ISL 19759850|A/Texas/ISC-1370/2025|2025-02-09	KIP	NDN	NST	NGT	NAT	NSS	NCT	NKE	NSS	NWT	NGT	NVT	NST	NGS	NET		EPI ISL 20153448|A/Michigan/MIS-L385437879/2025|2025-01-18	D	D	N	N	N	N	N	D	N	N	D	N	N	N	N
	EPI ISL 19759845|A/FloriDa/ISC-1194/2025|2025-02-18	KIP	NDN	NST	NGT	NAT	NSS	NCT	NKE	NSS	NWT	NGT	NVT	NST	NGS	NET		EPI ISL 20153433|A/Michigan/MIS-L385533018/2025|2025-01-22	D	D	N	N	N	N	N	D	N	N	D	N	N	N	N
	EPI ISL 19727077|A/Tennessee/07/2025|2025-01-06	KIP	NDN	NST	NGT	NAT	NSS	NCT	NKE	NSS	NWT	NGT	NVT	NST	NGS	NET		EPI ISL 19891268|A/Hawaii/ISC-1193/2025|2025-05-06	D	D	N	N	N	N	N	D	N	N	D	N	N	N	N
	EPI ISL 19792615|A/New York/NIRC-IS-1017/2025|2025-01-01	KIP	NDD	DST	NGT	NAT	NSS	NCT	NKE	NSS	NWT	NGT	NVT	NST	NGS	NET		EPI ISL 20153416|A/Michigan/MIS-L385456679/2025|2025-01-19	D	D	N	N	N	N	N	D	N	N	D	N	N	N	N
	EPI ISL 19792612|A/NovaScotia/NT1002CP00092S/2025|2025-02-10	KIP	NDN	NST	NGT	NAT	NSS	NCT	NRE	NSS	NWT	NGT	NVT	NST	NGS	NET		EPI ISL 19825839|A/Nepal/N042/2025|2025-01-12	D	D	N	N	N	N	N	D	N	N	D	N	N	N	N
	EPI ISL 19759847|A/Texas/ISC-1344/2025|2025-02-11	KIP	NDN	NST	NGT	NAT	NSS	NCK	NKE	NSS	NWT	NGT	NVT	NST	NGS	NET		EPI ISL 19891373|A/California/NIRC-IS-1139/2025|2025-01-13	D	D	N	N	N	N	N	D	N	N	D	N	N	N	N
	EPI ISL 19792613|A/New York/NIRC-IS-1018/2025|2025-01-06	KIP	NDD	DST	NGT	NAT	NSS	NCT	NKE	NSS	NWT	NGT	NVT	NST	NGS	NET		EPI ISL 19891372|A/California/NIRC-IS-1186/2025|2025-01-24	D	D	N	N	N	N	N	D	N	N	D	N	N	N	N
	EPI ISL 19727073|A/Michigan/05/2025|2025-01-01	KIP	NDD	DST	NGT	NAT	NSS	NCT	NKE	NSS	NWT	NGT	NVT	NST	NGS	NET		EPI ISL 19891371|A/California/NIRC-IS-1147/2025|2025-01-15	D	D	N	N	N	N	N	D	N	N	D	N	N	N	N
	EPI ISL 19792611|A/Wisconsin/NIRC-IS-1132/2025|2025-02-19	KIP	NDN	NST	NGT	NAT	NSS	NCK	NKE	NSS	NWT	NGT	NVT	NST	NGS	NET		EPI ISL 19891370|A/California/NIRC-IS-1188/2025|2025-01-24	D	D	N	N	N	N	N	D	N	N	D	N	N	N	N
	EPI ISL 19792608|A/Wisconsin/NIRC-IS-1138/2025|2025-02-23	KIP	NDN	NST	NGT	NAT	NSS	NCT	NKE	NSS	NWT	NGT	?VT	NST	NGS	NET		EPI ISL 19891369|A/California/NIRC-IS-1179/2025|2025-01-22	D	D	N	N	N	N	N	D	N	N	D	N	N	N	N
	EPI ISL 19792609|A/Wisconsin/NIRC-IS-1142/2025|2025-02-27	KIP	NDN	NST	NGT	NAT	NSS	NCK	NKE	NSS	NWT	NGT	NVT	NST	NGS	NET		EPI ISL 20153531|A/Michigan/MIS-L387549372/2025|2025-03-21	D	D	N	N	N	N	N	D	N	N	D	N	N	N	N
	EPI ISL 19759869|A/Texas/ISC-1382/2025|2025-02-06	KIP	NDN	NST	NGT	NAT	NSS	NCT	NKE	NSS	NWT	NGK	NVT	NST	NGS	NET		EPI ISL 19891366|A/California/NIRC-IS-1173/2025|2025-01-20	D	D	N	N	N	N	N	D	N	N	D	N	N	N	N
	EPI ISL 19759865|A/Texas/ISC-1345/2025|2025-02-11	KIP	NDN	NST	NGT	NAT	NSS	NCT	NKE	NSS	NWT	NGK	NVT	NST	NGS	NET		EPI ISL 19891364|A/California/NIRC-IS-1202/2025|2025-01-26	D	D	N	N	N	N	N	D	N	N	D	N	N	N	N
	EPI ISL 19759867|A/Texas/ISC-1384/2025|2025-02-05	KIP	NDN	NST	NGT	NAT	NSS	NCK	NKE	NSS	NWT	NGT	NVT	NST	NGS	NET		EPI ISL 19891362|A/California/NIRC-IS-1175/2025|2025-01-20	D	D	N	N	N	N	N	D	N	N	D	N	N	N	N
	EPI ISL 20054757|A/QueenslanD/IN001631/2025|2025-05-29	KIP	NDN	NST	NGT	NAT	NSS	NCT	NKE	NSS	NWT	NGK	NVT	NST	NGS	NET		EPI ISL 19891361|A/California/NIRC-IS-1200/2025|2025-01-26	D	D	N	N	N	N	N	D	N	N	D	N	N	N	N
	EPI ISL 20087530|A/Laos/00925-1857/2025|2025-06-19	KIP	NDN	NST	NGT	NAT	NSS	NCT	NRE	NSS	NWT	NGT	NVT	NST	NGS	NET		EPI ISL 19891360|A/California/NIRC-IS-1195/2025|2025-01-25	D	D	N	N	N	N	N	D	N	N	D	N	N	N	N
	EPI ISL 19759861|A/Texas/ISC-1350/2025|2025-02-11	KIP	NDN	NST	NGT	NAT	NSS	NCT	NKE	NSS	NWT	NGT	NVT	NST	NGS	NET		EPI ISL 19891387|A/California/NIRC-IS-1217/2025|2025-01-27	D	D	N	N	N	N	N	D	N	N	D	N	N	N	N
	EPI ISL 20087531|A/Laos/00819-2942/2025|2025-03-12	KIP	NDN	NST	NGT	NAT	NSS	NCT	NKE	NSS	NWT	NGT	NVT	NST	NGS	NET		EPI ISL 19891386|A/California/NIRC-IS-1172/2025|2025-01-20	D	D	N	N	N	N	N	D	N	N	D	N	N	N	N
	EPI ISL 19759863|A/Texas/ISC-1353/2025|2025-02-11	KIP	NDN	NST	NGT	NAT	NSS	NCT	NKE	NSS	NWT	NGT	NVT	NST	NGS	NET		EPI ISL 19891385|A/California/NIRC-IS-1182/2025|2025-01-24	D	D	N	N	N	N	N	D	N	N	D	N	N	N	N
	EPI ISL 19759857|A/Texas/ISC-1371/2025|2025-02-10	KIP	NDN	NST	NGT	NAT	NSS	NCT	NKE	NSS	NWT	NGK	NVT	NST	NGS	NET		EPI ISL 19891384|A/California/NIRC-IS-1148/2025|2025-01-15	D	D	N	N	N	N	N	D	N	N	D	N	N	N	N
	EPI ISL 20087532|A/Laos/00819-2943/2025|2025-03-12	KIP	NDN	NST	NGT	NAT	NSS	NCT	NKE	NSS	NWT	NGT	NVT	NST	NGS	NET		EPI ISL 19891383|A/California/NIRC-IS-1193/2025|2025-01-25	D	D	N	N	N	N	N	D	N	N	D	N	N	N	N
	EPI ISL 19759859|A/Texas/ISC-1341/2025|2025-02-11	KIP	NDN	NST	NGT	NAT	NSS	NCT	NKE	NSS	NWT	NGT	NVT	NST	NGS	NET		EPI ISL 19891381|A/California/NIRC-IS-1155/2025|2025-01-16	D	D	N	N	N	N	N	D	N	N	D	N	N	N	N
	EPI ISL 19727091|A/Nebraska/09/2025|2025-01-08	KIP	NDN	NST	NGT	NAT	NSS	NCT	NKE	NSS	NWT	NGK	NVT	NST	NGS	NET		EPI ISL 19891380|A/California/NIRC-IS-1211/2025|2025-01-26	D	D	N	N	N	N	N	D	N	N	D	N	N	N	N
	EPI ISL 20087533|A/Laos/00819-2946/2025|2025-03-13	KIP	NDN	NST	NGT	NAT	NSS	NCT	NKE	NSS	NWT	NGK	NVT	NST	NGS	NET		EPI ISL 19891379|A/California/NIRC-IS-1141/2025|2025-01-14	D	D	N	N	N	N	N	D	N	N	D	N	N	N	N
	EPI ISL 20087506|A/Laos/00925-1821/2025|2025-05-22	KIP	NDN	NST	NGT	NAT	NSS	NCT	NRE	NSS	NWT	NGT	NVT	NST	NGS	NET		EPI ISL 20153518|A/Michigan/MIS-L387444988/2025|2025-03-18	D	D	N	N	N	N	N	D	N	N	D	N	N	N	N
	EPI ISL 19792590|A/New York/NIRC-IS-1006/2025|2025-01-10	KIP	NDD	DST	NGT	NAT	NSS	NCT	NKE	NSS	NWT	NGT	NVT	NST	NGS	NET		EPI ISL 19891378|A/California/NIRC-IS-1142/2025|2025-01-14	D	D	N	N	N	N	N	D	N	N	D	N	N	N	N
	EPI ISL 19727053|A/North Dakota/04/2025|2025-01-06	KIP	NDN	NST	NGT	NAT	NSS	NCT	NKE	NSS	NWT	NGT	NVT	NST	NGS	NET		EPI ISL 19891377|A/California/NIRC-IS-1203/2025|2025-01-26	D	D	N	N	N	N	N	D	N	N	D	N	N	N	N
	EPI ISL 20087507|A/Laos/00925-1829/2025|2025-05-27	KIP	NDN	NST	NGT	NAT	NSS	NCT	NRE	NSS	NWT	NGT	NVT	NST	NGS	NET		EPI ISL 19891376|A/California/NIRC-IS-1198/2025|2025-01-25	D	D	N	N	N	N	N	D	N	N	D	N	N	N	N
	EPI ISL 19792591|A/New York/NIRC-IS-1008/2025|2025-01-26	KIP	NDN	NST	NGT	NAT	NSS	NCT	NKE	NSS	NWT	NGT	NVT	NST	NGS	NET		EPI ISL 19694729|A/British Columbia/7/2025|2025-01-03	D	D	N	N	N	N	N	D	N	N	D	N	N	N	N
	EPI ISL 19792588|A/New York/NIRC-IS-1004/2025|2025-01-07	KIP	NDN	NST	NGT	NAT	NSS	NCT	NKE	NSS	NWT	NGT	NVT	NST	NGS	NET		EPI ISL 20153492|A/Michigan/MIS-L387462081/2025|2025-03-18	D	D	N	N	N	N	N	D	N	N	D	N	N	N	N
	EPI ISL 19792589|A/New York/NIRC-IS-1005/2025|2025-01-11	KIP	NDD	DST	NGT	NAT	NSS	NCT	NKE	NSS	NWT	NGT	NVT	NST	NGS	NET		EPI ISL 20153502|A/Michigan/MIS-L387487280/2025|2025-03-19	D	D	N	N	N	N	N	D	N	N	D	N	N	N	N
	EPI ISL 19759822|A/FloriDa/ISC-1190/2025|2025-02-20	KIP	NDN	NST	NGT	NAT	NSS	NCT	NKE	NSS	NWT	NGK	NVT	NST	NGS	NET		EPI ISL 19891359|A/California/NIRC-IS-1184/2025|2025-01-24	D	D	N	N	N	N	N	D	N	N	D	N	N	N	N
	EPI ISL 19792587|A/New York/NIRC-IS-1003/2025|2025-01-06	KIP	NDN	NST	NGT	NAT	NSS	NCT	NKE	NSS	NWT	NGT	NVT	NST	NGS	NET		EPI ISL 19694749|A/British Columbia/36/2025|2025-01-10	D	D	N	N	N	N	N	D	N	N	D	N	N	N	N
	EPI ISL 19727048|A/Oklahoma/02/2025|2025-01-07	KIP	NDN	NST	NGT	NAT	NSS	NCT	NKE	NSS	NWT	NGT	NVT	NST	NGS	NET		EPI ISL 19891357|A/California/NIRC-IS-1191/2025|2025-01-25	D	D	N	N	N	N	N	D	N	N	D	N	N	N	N
	EPI ISL 20087508|A/Laos/00820-2633/2025|2025-05-26	KIP	NDN	NST	NGT	NAT	NSS	NCT	NRE	NSS	NWT	NGA	NVT	NST	NGS	NET		EPI ISL 19891356|A/California/NIRC-IS-1170/2025|2025-01-20	D	D	N	N	N	N	N	D	N	N	D	N	N	N	N
	EPI ISL 19759819|A/FloriDa/ISC-1185/2025|2025-02-10	KIP	NDN	NST	NGT	NAT	NSS	NCT	NKE	NSS	NWT	NGA	NVT	NST	NGS	NET		EPI ISL 19891355|A/California/NIRC-IS-1183/2025|2025-01-24	D	D	N	N	N	N	N	D	N	N	D	N	N	N	N
	EPI ISL 19727044|A/Michigan/08/2025|2025-01-02	KIP	NDN	NST	NGT	NAT	NSS	NCT	NKE	NSS	NWT	NGK	NVT	NST	NGS	NET		EPI ISL 20153479|A/Michigan/MIS-L385407374/2025|2025-01-17	D	D	N	N	N	N	N	D	N	N	D	N	N	N	N
	EPI ISL 19727046|A/Tennessee/05/2025|2025-01-05	KIP	NDN	NST	NGT	NAT	NSS	NCT	NKE	NSS	NWT	NGT	NVT	NST	NGS	NET		EPI ISL 19891353|A/California/NIRC-IS-1143/2025|2025-01-14	D	D	N	N	N	N	N	D	N	N	D	N	N	N	N
	EPI ISL 20087517|A/Laos/00819-3160/2025|2025-06-04	KIP	NDN	NST	NGT	NAT	NSS	NCT	NKE	NSS	NWT	NGK	NVT	NST	NGS	NET		EPI ISL 19891352|A/California/NIRC-IS-1149/2025|2025-01-16	D	D	N	N	N	N	N	D	N	N	D	N	N	N	N
	EPI ISL 19727042|A/Mississippi/04/2025|2025-01-03	KIP	NDN	NST	NGT	NAT	NSS	NCT	NKE	NSS	NWT	NGK	NVT	NST	NGS	NET		EPI ISL 19891351|A/California/NIRC-IS-1165/2025|2025-01-18	D	D	N	N	N	N	N	D	N	N	D	N	N	N	N
	EPI ISL 20087490|A/Laos/00819-3133/2025|2025-05-15	KIP	NDN	NST	NGT	NAT	NSS	NCT	NKE	NSS	NWT	NGK	NVT	NST	NGS	NET		EPI ISL 19891350|A/California/NIRC-IS-1213/2025|2025-01-26	D	D	N	N	N	N	N	D	N	N	D	N	N	N	N
	EPI ISL 20054722|A/QueenslanD/IN001591/2025|2025-05-20	KTP	NDN	NST	NGT	NAT	NSS	NCK	NKE	NSS	NWT	NGA	NVT	NST	NGS	NET		EPI ISL 19891346|A/California/NIRC-IS-1146/2025|2025-01-15	D	D	N	N	N	N	N	D	N	N	D	N	N	N	N
	EPI ISL 19792606|A/Wisconsin/NIRC-IS-1125/2025|2025-03-01	KIP	NDN	NST	NGT	NAT	NSS	SCT	NKE	NSS	NWT	NGT	NVT	NST	NGS	NET		EPI ISL 19891345|A/California/NIRC-IS-1152/2025|2025-01-16	D	D	N	N	N	N	N	D	N	N	D	N	N	N	N
	EPI ISL 19727069|A/Oklahoma/03/2025|2025-01-07	KIP	NDN	NST	NGT	NAT	NSS	NCT	NKK	NSS	NWT	NGT	NVT	NST	NGS	NET		EPI ISL 20153484|A/Michigan/MIS-L385400652/2025|2025-01-16	D	D	N	N	N	N	N	D	N	N	D	N	N	N	N
	EPI ISL 19792607|A/Wisconsin/NIRC-IS-1149/2025|2025-02-25	KIP	NDN	NST	NGT	NAT	NSS	NCT	NKE	NSS	NWT	NGK	NVT	NST	NGS	NET		EPI ISL 19694739|A/British Columbia/17/2025|2025-01-07	D	D	N	N	N	N	N	D	N	N	D	N	N	N	N
	EPI ISL 19792604|A/Wisconsin/NIRC-IS-1133/2025|2025-02-26	KIP	NDN	NST	NGT	NAT	NSS	NCT	NKE	NSS	NWT	NGT	NVT	NST	NGS	NET		EPI ISL 19727598|A/South Dakota/01/2025|2025-01-03	D	D	N	N	N	N	N	D	N	N	D	N	N	N	N
	EPI ISL 19727071|A/Michigan/01/2025|2025-01-01	KIP	NDN	NST	NGT	NAT	NSS	NCT	NKE	NSS	NWT	NGK	NVT	NST	NGS	NET		EPI ISL 19727590|A/FloriDa/03/2025|2025-01-05	D	D	N	N	N	N	N	D	N	N	D	N	N	N	N
	EPI ISL 20087489|A/Laos/00819-3128/2025|2025-05-15	KIP	NDN	NST	NGT	NAT	NSS	NCT	NKE	NSS	NWT	NGK	NVT	NST	NGS	NET		EPI ISL 19825890|A/France/IDF-RELAB-IPP03879/2025|2025-03-07	D	D	N	N	N	N	N	D	N	N	D	N	N	N	N
	EPI ISL 19792605|A/Wisconsin/NIRC-IS-1129/2025|2025-02-27	KIP	NDN	NST	NGT	NAT	NSS	NCT	NKE	NSS	NWT	NGT	NVT	NST	NGS	NET		EPI ISL 19727584|A/NevaDa/04/2025|2025-01-03	D	D	N	N	N	N	N	D	N	N	D	N	N	N	N
	EPI ISL 19792602|A/Wisconsin/NIRC-IS-1141/2025|2025-02-26	KIP	NDD	DST	NGT	NAT	NSS	NCT	NKE	NSS	NWT	NGT	NVT	NST	NGS	NET		EPI ISL 19727586|A/Arkansas/02/2025|2025-01-06	D	D	N	N	N	N	N	D	N	N	D	N	N	N	N
	EPI ISL 19792603|A/Wisconsin/NIRC-IS-1143/2025|2025-02-25	KIP	NDN	NST	NGT	NAT	NSS	NCT	NKE	NSS	NWT	NGK	NVT	NST	NGS	NET		EPI ISL 19727612|A/Utah/06/2025|2025-01-09	D	D	N	N	N	N	N	D	N	N	D	N	N	N	N
	EPI ISL 20087492|A/Laos/00925-1807/2025|2025-05-13	KIP	NDN	NST	NGT	NAT	NSS	NCT	NKE	NSS	NWT	NGT	NVT	NST	NGS	NET		EPI ISL 19727615|A/Oregon/06/2025|2025-01-05	D	D	N	N	N	N	N	D	N	N	D	N	N	N	N
	EPI ISL 19792600|A/Wisconsin/NIRC-IS-1147/2025|2025-02-25	KIP	NDN	NST	NGT	NAT	NSS	NCT	NKE	NSS	NWT	NGK	NVT	NST	NGS	NET		EPI ISL 19727610|A/Wisconsin/10/2025|2025-01-15	D	D	N	N	N	N	N	D	N	N	D	N	N	N	N
	EPI ISL 19727067|A/Tennessee/01/2025|2025-01-05	KIP	NDN	NST	NGT	NAT	NSS	NCT	NKE	NSS	NWT	NGK	NVT	NST	NGS	NET		EPI ISL 19727601|A/Kentucky/07/2025|2025-01-07	D	D	N	N	N	N	N	D	N	N	D	N	N	N	N
	EPI ISL 19792601|A/Wisconsin/NIRC-IS-1153/2025|2025-02-24	KIP	NDN	NST	NGT	NAT	NSS	NCK	NKE	NSS	NWT	NGT	NVT	NST	NGS	NET		EPI ISL 20153582|A/Michigan/MIS-L387259397/2025|2025-03-11	D	D	N	N	N	N	N	D	N	N	D	N	N	N	N
	EPI ISL 19759834|A/FloriDa/ISC-1139/2025|2025-01-15	KIP	NDN	NST	NGT	NAT	NSS	NCT	NKE	NSS	NWT	NGT	NVT	NST	NGS	NET		EPI ISL 19825904|A/France/BRE-RELAB-IPP03918/2025|2025-03-20	D	D	N	N	N	N	N	D	N	N	D	N	N	N	N
	EPI ISL 19792598|A/Wisconsin/NIRC-IS-1099/2025|2025-02-10	KIP	NDN	NST	NGT	NAT	NSS	NCT	NKE	NSS	NWT	NGK	NVT	NST	NGS	NET		EPI ISL 19727602|A/Delaware/04/2025|2025-01-06	D	D	N	N	N	N	N	D	N	N	D	N	N	N	N
	EPI ISL 19759829|A/FloriDa/ISC-1182/2025|2025-02-05	KIP	NDN	NST	NGT	NAT	NSS	NCT	NKE	NSS	NWT	NGK	NVT	NST	NGS	NET		EPI ISL 20153555|A/Michigan/MIS-L387539069/2025|2025-03-21	D	D	N	N	N	N	N	D	N	N	D	N	N	N	N
	EPI ISL 19727061|A/Michigan/03/2025|2025-01-01	KIP	NDD	DST	NGT	NAT	NSS	NCT	NKE	NSS	NWT	NGT	NVT	NST	NGS	NET		EPI ISL 19727564|A/Delaware/09/2025|2025-01-14	D	D	N	N	N	N	N	D	N	N	D	N	N	N	N
	EPI ISL 19792599|A/Wisconsin/NIRC-IS-1097/2025|2025-02-13	KIP	NDN	NST	NGT	NAT	NSS	NCK	NKE	NSS	NWT	NGT	NVT	NST	NGS	NET		EPI ISL 19727563|A/Arizona/06/2025|2025-01-04	D	D	N	N	N	N	N	D	N	N	D	N	N	N	N
	EPI ISL 19792596|A/New York/NIRC-IS-1013/2025|2025-01-25	KIP	NDN	NST	NGT	NAT	NSS	NCT	NKE	NSS	NWT	NGT	NVT	NST	NGS	NET		EPI ISL 19727559|A/Arkansas/05/2025|2025-01-11	D	D	N	N	N	N	N	D	N	N	D	N	N	N	N
	EPI ISL 19792597|A/Wisconsin/NIRC-IS-1106/2025|2025-02-15	KIP	NDN	NST	NGT	NAT	NSS	NCK	NKE	NSS	NWT	NGT	NVT	NST	NGS	NET		EPI ISL 19727580|A/South Dakota/03/2025|2025-01-04	D	D	N	N	N	N	N	D	N	N	D	N	N	N	N
	EPI ISL 20087502|A/Laos/00819-3146/2025|2025-05-21	KIP	NDN	NST	NGT	NAT	NSS	NCT	NKE	NSS	NWT	NGK	NVT	NST	NGS	NET		EPI ISL 19825885|A/France/IDF-RELAB-IPP03873/2025|2025-03-06	D	D	N	N	N	N	N	D	N	N	D	N	N	N	N
	EPI ISL 19792594|A/New York/NIRC-IS-1014/2025|2025-01-23	KIP	NDD	DST	NGT	NAT	NSS	NCT	NKE	NSS	NWT	NGT	NVT	NST	NGS	NET		EPI ISL 19825878|A/France/BRE-IPP03858/2025|2025-03-20	D	D	N	N	N	N	N	D	N	N	D	N	N	N	N
	EPI ISL 19727057|A/Tennessee/08/2025|2025-01-06	KIP	NDN	NST	NGT	NAT	NSS	NCT	NKE	NSS	NWT	NGT	NVT	NST	NGS	NET		EPI ISL 19825876|A/France/BRE-IPP03853/2025|2025-03-19	D	D	N	N	N	N	N	D	N	N	D	N	N	N	N
	EPI ISL 20087503|A/Laos/00819-3147/2025|2025-05-22	KIP	NDN	NST	NGT	NAT	NSS	NCT	NKE	NSS	NWT	NGK	NVT	NST	NGS	NET		EPI ISL 19727575|A/NevaDa/03/2025|2025-01-02	D	D	N	N	N	N	N	D	N	N	D	N	N	N	N
	EPI ISL 19792595|A/New York/NIRC-IS-1012/2025|2025-01-25	KIP	NDD	DST	NGT	NAT	NSS	NCT	NKE	NSS	NWT	NGT	NVT	NST	NGS	NET		EPI ISL 19727571|A/South Dakota/10/2025|2025-01-08	D	D	N	N	N	N	N	D	N	N	D	N	N	N	N
	EPI ISL 20087500|A/Laos/00819-3140/2025|2025-05-19	KIP	NDN	NST	NGT	NAT	NSS	NCT	NKE	NSS	NWT	NGK	NVT	NST	NGS	NET		EPI ISL 20186932|A/InDia/AS-RMRC-DIB/4195/2025|2025-07-03	D	D	N	N	N	N	N	D	N	N	D	N	N	N	N
	EPI ISL 19792592|A/New York/NIRC-IS-1009/2025|2025-01-26	KIP	NDN	NST	NGT	NAT	NSS	NCT	NKE	NSS	NWT	NGT	NVT	NST	NGS	NET		EPI ISL 20186933|A/InDia/AS-RMRC-DIB/4216/2025|2025-07-04	D	D	N	N	N	N	N	D	N	N	D	N	N	N	N
	EPI ISL 19727059|A/Mississippi/01/2025|2025-01-02	KIP	NDN	NST	NGT	NAT	NSS	NCT	NKE	NSS	NWT	NGT	NVT	NST	NGS	NET		EPI ISL 20186934|A/InDia/AS-RMRC-DIB/4219/2025|2025-07-04	D	D	N	N	N	N	N	D	N	N	D	N	N	N	N
	EPI ISL 20087501|A/Laos/00819-3141/2025|2025-05-19	KIP	NDN	NST	NGT	NAT	NSS	NCT	NKE	NSS	NWT	NGK	NVT	NST	NGS	NET		EPI ISL 20186935|A/InDia/AS-RMRC-DIB/4224/2025|2025-07-04	D	D	N	N	N	N	N	D	N	N	D	N	N	N	N
	EPI ISL 19792593|A/New York/NIRC-IS-1007/2025|2025-01-29	KIP	NDN	NST	NGT	NAT	NSS	NCT	NKE	NSS	NWT	NGT	NVT	NST	NGS	NET		EPI ISL 20154167|A/Michigan/MIS-11703185/2025|2025-01-25	D	D	N	N	N	N	N	D	N	N	D	N	N	N	N
	EPI ISL 20055346|A/Galicia/44254672/2025|2025-04-10	KIP	NDN	NST	NGT	NAT	NSS	NCK	NKE	NSS	NWT	NGT	NVT	NST	NGS	NET		EPI ISL 20154164|A/Michigan/MIS-11702254/2025|2025-01-25	D	D	N	N	N	N	N	D	N	N	D	N	N	N	N
	EPI ISL 20055347|A/Galicia/28237628/2025|2025-04-26	KIP	NDN	NST	NGT	NAT	NSS	NCT	NKE	NSS	NWT	NGA	NVT	NST	NGS	NET		EPI ISL 20186941|A/InDia/AS-RMRC-DIB/4261/2025|2025-07-07	D	D	N	N	N	N	N	D	N	N	D	N	N	N	N
	EPI ISL 20055344|A/Galicia/44251348/2025|2025-04-02	KIP	NDN	NST	NGT	NAT	NSS	NCK	NKE	NSS	NWT	NGT	NVT	NST	NGS	NET		EPI ISL 20186942|A/InDia/AS-RMRC-DIB/4262/2025|2025-07-07	D	D	N	N	N	N	N	D	N	N	D	N	N	N	N
	EPI ISL 20153655|A/Michigan/MIS-L389642948/2025|2025-05-27	KIP	NDN	NST	NGT	NAT	NSS	DCT	NKE	NSS	NWT	NGT	NVT	NST	NGS	NET		EPI ISL 20154169|A/Michigan/MIS-11704226/2025|2025-01-25	D	D	N	N	N	N	N	D	N	N	D	N	N	N	N
	EPI ISL 20055348|A/Galicia/44260757/2025|2025-04-26	KIP	NDD	DGT	NGT	NAT	NSS	NCT	NKE	NSI	NWT	NGT	NVT	NST	NGS	NET		EPI ISL 20186943|A/InDia/AS-RMRC-DIB/4265/2025|2025-07-07	D	D	N	N	N	N	N	D	N	N	D	N	N	N	N
	EPI ISL 19825960|A/Vietnam/FP325117/2025|2025-03-14	KIP	NDN	NST	NGT	NAT	NSS	NCT	NKE	NSS	NWT	NGT	NVT	NST	NGS	NET		EPI ISL 20186936|A/InDia/AS-RMRC-DIB/4235/2025|2025-07-04	D	D	N	N	N	N	N	D	N	N	D	N	N	N	N
	EPI ISL 19825954|A/Vietnam/FP325108/2025|2025-03-14	KIP	NDN	NST	NGT	NAT	NSS	NCT	NRE	NSS	NWT	NGT	NVT	NST	NGS	NET		EPI ISL 20186937|A/InDia/AS-RMRC-DIB/4246/2025|2025-07-07	D	D	N	N	N	N	N	D	N	N	D	N	N	N	N
	EPI ISL 19825953|A/Norway/04252/2025|2025-03-12	KIP	NDD	DGT	NGT	NAT	NSS	NCT	NKE	NSI	NWT	NGT	NVT	NST	NGS	NET		EPI ISL 20186938|A/InDia/AS-RMRC-DIB/4248/2025|2025-07-07	D	D	N	N	N	N	N	D	N	N	D	N	N	N	N
	EPI ISL 20055330|A/Galicia/44239509/2025|2025-03-04	KIP	NDN	NST	NGT	NAT	NSS	NCK	NKE	NSS	NWT	NGT	NVT	NST	NGS	NET		EPI ISL 20154152|A/Michigan/MIS-011787720/2025|2025-02-09	D	D	N	N	N	N	N	D	N	N	D	N	N	N	N
	EPI ISL 20055331|A/Galicia/28234425/2025|2025-03-08	KIP	NDN	NST	NGT	NAT	NSS	NCK	NKE	NSS	NWT	NGT	NVT	NST	NGS	NET		EPI ISL 20154129|A/Michigan/MIS-011771959/2025|2025-02-06	D	D	N	N	N	N	N	D	N	N	D	N	N	N	N
	EPI ISL 20153633|A/Michigan/MIS-L387607864/2025|2025-03-24	KIP	NDN	NST	NGT	NAT	NSS	NCT	NKE	NSS	NWT	NGT	NVT	NST	NGS	NET		EPI ISL 20154142|A/Michigan/MIS-011785593/2025|2025-02-09	D	D	N	N	N	N	N	D	N	N	D	N	N	N	N
	EPI ISL 20055328|A/Galicia/74219649/2025|2025-02-25	KIP	NDN	NST	NGT	NAT	NSS	NCT	NKE	NSS	NWI	NGA	NVT	NST	NGS	NET		EPI ISL 20154114|A/Michigan/MIS-011690640/2025|2025-01-23	D	D	N	N	N	N	N	D	N	N	D	N	N	N	N
	EPI ISL 20055329|A/Galicia/44238551/2025|2025-03-01	KIP	NDN	NST	NGT	NAT	NSS	NCK	NKE	NSS	NWT	NGT	NVT	NST	NGS	NET		EPI ISL 20055808|A/IcelanD/15179/2025|2025-05-14	D	D	N	N	N	N	N	D	N	N	D	N	N	N	N
	EPI ISL 20153638|A/Michigan/MIS-RR107675451/2025|2025-03-14	KIP	NDN	NST	NGT	NAT	NSS	NCT	NKE	NSS	NWT	NGT	NVT	NST	NGS	NET		EPI ISL 20055815|A/BritishColumbia/RV04045-25/2025|2025-04-13	D	D	N	N	N	N	N	D	N	N	D	N	N	N	N
	EPI ISL 20055332|A/Galicia/28234926/2025|2025-03-08	KIP	NDN	NST	NGT	NAT	NSS	NCK	NKE	NSS	NWT	NGT	NVT	NST	NGS	NET		EPI ISL 20055812|A/NovaScotia/RV03935-25/2025|2025-02-23	D	D	N	N	N	N	N	D	N	N	D	N	N	N	N
	EPI ISL 20055333|A/Galicia/44241526/2025|2025-03-09	KIP	NDN	NST	NGT	NAT	NSS	NCK	NKE	NSS	NWT	NGT	NVT	NST	NGS	NET		EPI ISL 20055816|A/Saskatchewan/RV04018-25/2025|2025-03-24	D	D	N	N	N	N	N	D	N	N	D	N	N	N	N
	EPI ISL 20055338|A/Galicia/68525455/2025|2025-03-18	KIP	NDN	NST	NGT	NAT	NSS	NCK	NKE	NSS	NWT	NGT	NVT	NST	NGS	NET		EPI ISL 20055821|A/Lyon/0250452993/2025|2025-03-10	D	D	N	N	N	N	N	D	N	N	D	N	N	N	N
	EPI ISL 20055339|A/Galicia/22375829/2025|2025-03-19	KIP	NDN	NST	NGT	NAT	NSS	NCT	NKE	NSS	NWT	NGA	NVT	NST	NGS	NET		EPI ISL 20154210|A/Michigan/MIS-L387091990/2025|2025-03-04	D	D	N	N	N	N	N	D	N	N	D	N	N	N	N
	EPI ISL 20153641|A/Michigan/MIS-RR108455451/2025|2025-04-02	KIP	NDN	NST	NGT	NAT	NSS	NCT	NKE	NSS	NWT	NGK	NVT	NST	NGS	NET		EPI ISL 20154209|A/Michigan/MIS-L387090580/2025|2025-03-04	D	D	N	N	N	N	N	D	N	N	D	N	N	N	N
	EPI ISL 20055337|A/Galicia/44245420/2025|2025-03-18	KIP	NDN	NST	NGT	NAT	NSS	NCK	NKE	NSS	NWT	NGT	NVT	NST	NGS	NET		EPI ISL 20154215|A/Michigan/MIS-L387102599/2025|2025-03-05	D	D	N	N	N	N	N	D	N	N	D	N	N	N	N
	EPI ISL 20055343|A/Galicia/44251230/2025|2025-04-02	KIP	NDD	DGT	NGT	NAT	NSS	NCT	NKE	NSI	NWT	NGT	NVT	NST	NGS	NET		EPI ISL 20154195|A/Michigan/MIS-011741113/2025|2025-02-01	D	D	N	N	N	N	N	D	N	N	D	N	N	N	N
	EPI ISL 20153645|A/Michigan/MIS-RR1510993171/2025|2025-02-27	KIP	NDN	NST	NGT	NAT	NSS	NCT	NKE	NSS	NWT	NGK	NVT	NST	NGS	NET		EPI ISL 20186960|A/InDia/AS-RMRC-DIB/4378/2025|2025-07-09	D	D	N	N	N	N	N	D	N	N	D	N	N	N	N
	EPI ISL 20055340|A/Galicia/28235001/2025|2025-03-25	KIP	NDD	DGT	NGT	NAT	NSS	NCT	NKE	NSI	NWT	NGT	NVT	NST	NGS	NET		EPI ISL 20154206|A/Michigan/MIS-L386293640/2025|2025-02-12	D	D	N	N	N	N	N	D	N	N	D	N	N	N	N
	EPI ISL 20153644|A/Michigan/MIS-RR1503933171/2025|2025-02-13	KIP	NDN	NST	NGT	NAT	NSS	NCK	NKE	NSS	NWT	NGT	NVT	NST	NGS	NET		EPI ISL 20186948|A/InDia/AS-RMRC-DIB/4304/2025|2025-07-08	D	D	N	N	N	N	N	D	N	N	D	N	N	N	N
	EPI ISL 20153619|A/Michigan/MIS-L387386010/2025|2025-03-15	KIP	NDN	NST	NGT	NAT	NSS	NCT	NKE	NSS	NWT	NGK	NVT	NST	NGS	NET		EPI ISL 20186949|A/InDia/AS-RMRC-DIB/4311/2025|2025-07-08	D	D	N	N	N	N	N	D	N	N	D	N	N	N	N
	EPI ISL 20055314|A/Galicia/44225535/2025|2025-01-28	KIP	NDD	DST	NGT	NAT	NSS	NCT	NKE	NSI	NWT	NGT	NVT	NST	NGS	NET		EPI ISL 20186950|A/InDia/AS-RMRC-DIB/4316/2025|2025-07-08	D	D	N	N	N	N	N	D	N	N	D	N	N	N	N
	EPI ISL 20153618|A/Michigan/MIS-L387382490/2025|2025-03-15	KIP	NDN	NST	NGT	NAT	NSS	NCT	NKE	NSN	NWT	NGK	NVT	NST	NGS	NET		EPI ISL 20186951|A/InDia/AS-RMRC-DIB/4318/2025|2025-07-08	D	D	N	N	N	N	N	D	N	N	D	N	N	N	N
	EPI ISL 20055315|A/Galicia/44225580/2025|2025-01-28	KIP	NDD	DST	NGT	NAT	NSS	NCT	NKE	NSI	NWT	NGT	NVT	NST	NGS	NET		EPI ISL 20186944|A/InDia/AS-RMRC-DIB/4267/2025|2025-07-07	D	D	N	N	N	N	N	D	N	N	D	N	N	N	N
	EPI ISL 19825935|A/Norway/03954/2025|2025-03-07	KIP	NDD	DST	NGT	NAT	NSS	NCT	NKE	NSI	NWT	NGT	NVT	NST	NGS	NET		EPI ISL 20186945|A/InDia/AS-RMRC-DIB/4269/2025|2025-07-07	D	D	N	N	N	N	N	D	N	N	D	N	N	N	N
	EPI ISL 20153617|A/Michigan/MIS-L387382485/2025|2025-03-15	KIP	NDN	NST	NGT	NAT	NSS	NCT	NKE	NSN	NWT	NGK	NVT	NST	NGS	NET		EPI ISL 20186946|A/InDia/AS-RMRC-DIB/4270/2025|2025-07-07	D	D	N	N	N	N	N	D	N	N	D	N	N	N	N
	EPI ISL 20153616|A/Michigan/MIS-L387379895/2025|2025-03-15	KIP	NDN	NST	NGT	NAT	NSS	NCT	NKE	NSS	NWT	NGT	NVT	NST	NGS	NET		EPI ISL 20186947|A/InDia/AS-RMRC-DIB/4278/2025|2025-07-07	D	D	N	N	N	N	N	D	N	N	D	N	N	N	N
	EPI ISL 20055316|A/Galicia/44226610/2025|2025-01-30	KIP	NDN	NST	NGT	NAT	NSS	NCT	NKE	SSS	NWT	NGK	NVT	NST	NGS	NET		EPI ISL 20186956|A/InDia/AS-RMRC-DIB/4358/2025|2025-07-09	D	D	N	N	N	N	N	D	N	N	D	N	N	N	N
	EPI ISL 20153627|A/Michigan/MIS-L387394132/2025|2025-03-16	KIP	NDN	NST	NGT	NAT	NSS	NCT	NKE	NSS	NWT	NGT	NVT	NST	NGS	NET		EPI ISL 20186957|A/InDia/AS-RMRC-DIB/4362/2025|2025-07-09	D	D	N	N	N	N	N	D	N	N	D	N	N	N	N
	EPI ISL 19727621|A/NevaDa/06/2025|2025-01-05	KIP	NDN	NST	NGT	NAT	NSS	NCT	NKE	NSS	NWT	NGT	NVT	NST	NGS	NET		EPI ISL 20186958|A/InDia/AS-RMRC-DIB/4372/2025|2025-07-09	D	D	N	N	N	N	N	D	N	N	D	N	N	N	N
	EPI ISL 20153626|A/Michigan/MIS-L387394128/2025|2025-03-16	KIP	NDN	NST	NGT	NAT	NSS	NCT	NKE	NSS	NWT	NGT	NVT	NST	NGS	NET		EPI ISL 20186959|A/InDia/AS-RMRC-DIB/4374/2025|2025-07-09	D	D	N	N	N	N	N	D	N	N	D	N	N	N	N
	EPI ISL 20153624|A/Michigan/MIS-L387391294/2025|2025-03-16	KIP	NDN	NST	NGT	NAT	NSS	NCT	NKE	NSS	NWT	NGT	NVT	NST	NGS	NET		EPI ISL 20186952|A/InDia/AS-RMRC-DIB/4319/2025|2025-07-08	D	D	N	N	N	N	N	D	N	N	D	N	N	N	N
	EPI ISL 19727622|A/Wisconsin/15/2025|2025-01-18	KIP	NDN	NST	NGT	NAT	NSS	NCT	NKE	NSS	NWT	NGK	NVT	NST	NGS	NET		EPI ISL 20186953|A/InDia/AS-RMRC-DIB/4324/2025|2025-07-08	D	D	N	N	N	N	N	D	N	N	D	N	N	N	N
	EPI ISL 19727616|A/South Dakota/05/2025|2025-01-06	KIP	NDN	NST	NGT	NAT	NSS	NCT	NKE	NSS	NWT	NGK	NVT	NST	NGS	NET		EPI ISL 20186954|A/InDia/AS-RMRC-DIB/4329/2025|2025-07-08	D	D	N	N	N	N	N	D	N	N	D	N	N	N	N
	EPI ISL 20153629|A/Michigan/MIS-L387396365/2025|2025-03-16	KIP	NDN	NST	NGT	NAT	NSS	NCT	NKE	NSS	NWT	NGK	NVT	NST	NGS	NET		EPI ISL 20186955|A/InDia/AS-RMRC-DIB/4330/2025|2025-07-08	D	D	N	N	N	N	N	D	N	N	D	N	N	N	N
	EPI ISL 20055324|A/Galicia/68524097/2025|2025-02-20	KIP	NDN	NST	NGT	NAT	NSS	NCT	NKE	NSS	NWT	NGA	NVT	NST	NGS	NET		EPI ISL 19859372|A/California/LACPHL-INF01828/2025|2025-01-26	D	D	N	N	N	N	N	D	N	N	D	N	N	N	N
	EPI ISL 19727619|A/Illinois/03/2025|2025-01-02	KIP	NDN	NST	NGT	NAT	NSS	NCT	NKE	NSS	NWT	NGT	NVT	NST	NGS	NET		EPI ISL 19859370|A/California/LACPHL-INF01826/2025|2025-01-27	D	D	N	N	N	N	N	D	N	N	D	N	N	N	N
	EPI ISL 20055325|A/Galicia/28234947/2025|2025-02-21	KIP	NDN	NST	NGT	NAT	NSS	NCT	NKE	SSS	NWT	NGK	NVT	NST	NGS	NET		EPI ISL 20088762|A/SALAMANCA/50/2025|2025-04-29	D	D	N	N	N	N	N	D	N	N	D	N	N	N	N
	EPI ISL 19825950|A/Vietnam/FP325105/2025|2025-03-14	KIP	NDN	NST	NGT	NAT	NSS	NCT	NRE	NSS	NWT	NGT	NVT	NST	NGS	NET		EPI ISL 20088760|A/SALAMANCA/48/2025|2025-04-29	D	D	N	N	N	N	N	D	N	N	D	N	N	N	N
	EPI ISL 19825949|A/Norway/04230/2025|2025-03-07	KIP	NDN	NST	NGT	NAT	NSS	NCT	NKE	NSS	NWT	NGT	NVT	NST	NGS	NET		EPI ISL 19859365|A/California/LACPHL-INF01824/2025|2025-01-25	D	D	N	N	N	N	N	D	N	N	D	N	N	N	N
	EPI ISL 20153607|A/Michigan/MIS-L387420196/2025|2025-03-17	KIP	NDN	NST	NGT	NAT	NSS	NCT	NKE	NSS	NWT	NGT	NVT	NST	NGS	NET		EPI ISL 19859363|A/California/LACPHL-INF01822/2025|2025-01-17	D	D	N	N	N	N	N	D	N	N	D	N	N	N	N
	EPI ISL 19825946|A/Vietnam/FP325099/2025|2025-03-14	KIP	NDN	NST	NGT	NAT	NSS	SCT	NRE	NSS	NWT	NGT	NVT	NST	NGS	NET		EPI ISL 19793853|A/Palencia/FLU-044/2025|2025-03-05	D	D	N	N	N	N	N	D	N	N	D	N	N	N	N
	EPI ISL 20153606|A/Michigan/MIS-L387420191/2025|2025-03-17	KIP	NDN	NST	NGT	NAT	NSS	NCT	NKE	NSS	NWT	NGT	NVT	NST	NGS	NET		EPI ISL 19859385|A/California/LACPHL-INF01790/2025|2025-01-10	D	D	N	N	N	N	N	D	N	N	D	N	N	N	N
	EPI ISL 20153605|A/Michigan/MIS-L387417935/2025|2025-03-17	KIP	NDN	NST	NGT	NAT	NSS	NCT	NKE	NSS	NWT	NGT	NVT	NST	NGS	NET		EPI ISL 19859381|A/California/LACPHL-INF01811/2025|2025-01-22	D	D	N	N	N	N	N	D	N	N	D	N	N	N	N
	EPI ISL 19825944|A/Norway/04198/2025|2025-03-11	KIP	NDD	DST	NGT	NAT	NSS	NCT	NKE	NSI	NWT	NGT	NVT	NST	NGS	NET		EPI ISL 20088749|A/VALLADOLID/37/2025|2025-04-29	D	D	N	N	N	N	N	D	N	N	D	N	N	N	N
	EPI ISL 20153604|A/Michigan/MIS-L387414937/2025|2025-03-17	KIP	NDN	NST	NGT	NAT	NSS	NCT	NKE	NSS	NWT	NGT	NVT	NST	NGS	NET		EPI ISL 19859357|A/California/LACPHL-INF01816/2025|2025-01-13	D	D	N	N	N	N	N	D	N	N	D	N	N	N	N
	EPI ISL 19825945|A/Norway/04204/2025|2025-03-10	KIP	NDN	NST	NGT	NAT	NSS	NCT	NKE	NSS	NWT	NGT	NVT	NST	NGS	NET		EPI ISL 20154358|A/Michigan/MIS-L387172444/2025|2025-03-07	D	D	N	N	N	N	N	D	N	N	D	N	N	N	N
	EPI ISL 19825942|A/Norway/04195/2025|2025-03-10	KIP	NDD	DGT	NGT	NAT	NSS	NCT	NKE	NSI	NWT	NGT	NVT	NST	NGS	NET		EPI ISL 20154361|A/Michigan/MIS-L387251044/2025|2025-03-10	D	D	N	N	N	N	N	D	N	N	D	N	N	N	N
	EPI ISL 20153608|A/Michigan/MIS-L387421065/2025|2025-03-17	KIP	NDN	NST	NGT	NAT	NSS	NCT	NKE	NSS	NWT	NGT	NVT	NST	NGS	NET		EPI ISL 19859427|A/California/LACPHL-INF01800/2025|2025-01-14	D	D	N	N	N	N	N	D	N	N	D	N	N	N	N
	EPI ISL 19825941|A/Norway/04185/2025|2025-03-07	KIP	NDN	NSR	NGT	NAT	NSS	NCK	NKE	NSS	NWT	NGT	NVT	NST	NGS	NET		EPI ISL 20088807|A/SEGOVIA/105/2025|2025-04-29	D	D	N	N	N	N	N	D	N	N	D	N	N	N	N
	EPI ISL 20153615|A/Michigan/MIS-L387379090/2025|2025-03-15	KIP	NDN	NST	NGT	NAT	NSS	NCT	NKE	NSS	NWT	NGT	NVT	NST	NGS	NET		EPI ISL 20088786|A/PALENCIA/81/2025|2025-04-29	D	D	N	N	N	N	N	D	N	N	D	N	N	N	N
	EPI ISL 20153614|A/Michigan/MIS-L387398671/2025|2025-03-16	KIP	NDN	NST	NGT	NAT	NSS	NCT	NKE	NSS	NWT	NGT	NVT	NST	NGS	NET		EPI ISL 19859404|A/California/LACPHL-INF01812/2025|2025-01-04	D	D	N	N	N	N	N	D	N	N	D	N	N	N	N
	EPI ISL 20055311|A/Galicia/44223546/2025|2025-01-22	KIP	NDD	DST	NGT	NAT	NSS	NCT	NKE	NSI	NWT	NGT	NVT	NST	NGS	NET		EPI ISL 19859399|A/California/LACPHL-INF01797/2025|2025-01-04	D	D	N	N	N	N	N	D	N	N	D	N	N	N	N
	EPI ISL 20153612|A/Michigan/MIS-L387400731/2025|2025-03-17	KIP	NDN	NST	NGT	NAT	NSS	NCT	NKE	NSS	NWT	NGK	NVT	NST	NGS	NET		EPI ISL 19859397|A/California/LACPHL-INF01795/2025|2025-01-11	D	D	N	N	N	N	N	D	N	N	D	N	N	N	N
	EPI ISL 19694958|A/Denmark/68/2025|2025-01-06	KIP	NDN	NST	NGT	NAT	NSS	NCT	NKE	NSS	NWT	NGT	NVT	NST	NGS	NET		EPI ISL 19859394|A/California/LACPHL-INF01793/2025|2025-01-27	D	D	N	N	N	N	N	D	N	N	D	N	N	N	N
	EPI ISL 19727740|A/Iowa/08/2025|2025-01-14	KIP	NDN	NST	NGT	NAT	NSS	NCK	NKE	NSS	NWT	NGT	NVT	NST	NGS	NET		EPI ISL 19859393|A/California/LACPHL-INF01792/2025|2025-01-14	D	D	N	N	N	N	N	D	N	N	D	N	N	N	N
	EPI ISL 19727737|A/Minnesota/01/2025|2025-01-02	KIP	NDN	NST	NGT	NAT	NSS	NCT	NKE	NSS	NWT	NGT	NVT	NST	NGS	NET		EPI ISL 19859417|A/California/LACPHL-INF01807/2025|2025-01-24	D	D	N	N	N	N	N	D	N	N	D	N	N	N	N
	EPI ISL 19727732|A/IDaho/05/2025|2025-01-05	KIP	NDN	NST	NGT	NAT	NSS	NCT	NKE	NSS	NWT	NGT	NV?	NST	NGS	NET		EPI ISL 19859415|A/California/LACPHL-INF01805/2025|2025-01-20	D	D	N	N	N	N	N	D	N	N	D	N	N	N	N
	EPI ISL 19793268|A/French Guiana/087/2025|2025-01-16	KIP	NDN	NST	NGT	NAT	NSS	NCT	NKE	NSS	NWT	NGT	NVT	NST	NGS	NET		EPI ISL 20154313|A/Michigan/MIS-L387122016/2025|2025-03-05	D	D	N	N	N	N	N	D	N	N	D	N	N	N	N
	EPI ISL 19727735|A/IDaho/03/2025|2025-01-05	KIP	NDN	NST	NGT	NAT	NSS	NCT	NKE	NSS	NWT	NGK	NVT	NST	NGS	NET		EPI ISL 20153906|A/Michigan/MIS-11892586/2025|2025-02-28	D	D	N	N	N	N	N	D	N	N	D	N	N	N	N
	EPI ISL 19727734|A/Iowa/04/2025|2025-01-10	KIP	NDN	NST	NGT	NAT	NSS	NCT	NKE	NSS	NWT	NGK	NVT	NST	NGS	NET		EPI ISL 19826220|A/TOKYO/EIS11-665/2025|2025-02-02	D	D	N	N	N	N	N	D	N	N	D	N	N	N	N
	EPI ISL 19727731|A/Minnesota/03/2025|2025-01-04	KIP	NDN	NST	NGT	NAT	NSS	NCT	NKE	NSS	NWT	NGK	NVT	NST	NGS	NET		EPI ISL 20153895|A/Michigan/MIS-12002153/2025|2025-03-20	D	D	N	N	N	N	N	D	N	N	D	N	N	N	N
	EPI ISL 20153668|A/Michigan/MIS-RR1520662841/2025|2025-03-03	KIP	NDN	NST	NGT	NAT	NSS	NCT	NKE	NSS	NWT	NGT	NVT	NST	NGS	NET		EPI ISL 19826224|A/TOKYO/EIS11-712/2025|2025-02-12	D	D	N	N	N	N	N	D	N	N	D	N	N	N	N
	EPI ISL 19793326|A/Arizona/57/2025|2025-01-15	KIP	NDN	NST	NGT	NAT	NSS	NCT	NKE	NSS	NWT	NGT	NVT	NST	NGS	NET		EPI ISL 19727884|A/Oregon/17/2025|2025-01-21	D	D	N	N	N	N	N	D	N	N	D	N	N	N	N
	EPI ISL 20153778|A/Michigan/MIS-RR1814722361/2025|2025-02-07	KIP	NDN	NST	NGT	NAT	NSS	NCT	NKE	NSS	NWT	NGK	NVT	NST	NGS	NET		EPI ISL 20153872|A/Michigan/MIS-L387254130/2025|2025-03-11	D	D	N	N	N	N	N	D	N	N	D	N	N	N	N
	EPI ISL 19727788|A/Kansas/07/2025|2025-01-26	KIP	NDN	NST	NGT	NAT	NSS	NCT	NKE	NSS	NWT	NGK	NVT	NST	NGS	NET		EPI ISL 19793421|A/Arizona/88/2025|2025-01-29	D	D	N	N	N	N	N	D	N	N	D	N	N	N	N
	EPI ISL 19793324|A/Arizona/32/2025|2025-01-06	KIP	NDN	NST	NGT	NAT	NSS	NCT	NKE	NSS	NWT	NGK	NVT	NST	NGS	NET		EPI ISL 19727880|A/ColoraDo/02/2025|2025-01-03	D	D	N	N	N	N	N	D	N	N	D	N	N	N	N
	EPI ISL 19727791|A/InDiana/01/2025|2025-01-04	KIP	NDN	NST	NGT	NAT	NSS	NCT	NKE	NSS	NWT	NGT	NVT	NST	NGS	NET		EPI ISL 19793415|A/Arizona/98/2025|2025-02-11	D	D	N	N	N	N	N	D	N	N	D	N	N	N	N
	EPI ISL 19793325|A/Arizona/26/2025|2025-01-03	KIP	NDN	NST	NGT	NAT	NSS	SCT	NKE	NSS	NWT	NGT	NVT	NST	NGS	NET		EPI ISL 19727876|A/California/01/2025|2025-01-02	D	D	N	N	N	N	N	D	N	N	D	N	N	N	N
	EPI ISL 20153783|A/Michigan/MIS-RR1835612361/2025|2025-03-06	KIP	NDN	NST	NGT	NAT	NSS	NCT	NKE	NSS	NWT	NGK	NVT	NST	NGS	NET		EPI ISL 19793412|A/Arizona/77/2025|2025-01-27	D	D	N	N	N	N	N	D	N	N	D	N	N	N	N
	EPI ISL 19793322|A/Arizona/29/2025|2025-01-06	KIP	NDN	NST	NGT	NAT	NSS	SCT	NKE	NSS	NWT	NGT	NVT	NST	NGS	NET		EPI ISL 19793413|A/Arizona/82/2025|2025-01-28	D	D	N	N	N	N	N	D	N	N	D	N	N	N	N
	EPI ISL 19727785|A/Arkansas/06/2025|2025-01-12	KIP	NDN	NST	NGT	NAT	NSS	NCT	NKE	NSS	NWT	NGT	NVT	NST	NGS	NET		EPI ISL 19793410|A/Michigan/38/2025|2025-01-09	D	D	N	N	N	N	N	D	N	N	D	N	N	N	N
	EPI ISL 19793323|A/Arizona/38/2025|2025-01-07	KIP	NDN	NST	NGT	NAT	NSS	NCT	NKE	NSS	NWT	NGK	NVT	NST	NGS	NET		EPI ISL 19727873|A/Texas/12/2025|2025-01-11	D	D	N	N	N	N	N	D	N	N	D	N	N	N	N
	EPI ISL 19826088|A/Vietnam/FP225042/2025|2025-04-02	KIP	NDN	NST	NGT	NAT	NSS	NCT	NRE	NSS	NWT	NGT	NVT	NST	NGS	NET		EPI ISL 19793411|A/Arizona/87/2025|2025-01-29	D	D	N	N	N	N	N	D	N	N	D	N	N	N	N
	EPI ISL 19793320|A/Arizona/59/2025|2025-01-16	KIP	NDN	NST	NGT	NAT	NSS	NCS	NKE	NSS	NWT	NGK	NVT	NST	NGS	NET		EPI ISL 19727872|A/Oregon/15/2025|2025-01-20	D	D	N	N	N	N	N	D	N	N	D	N	N	N	N
	EPI ISL 20153780|A/Michigan/MIS-RR1816632361/2025|2025-02-11	KIP	NDN	NST	NGT	NAT	NSS	NCT	NKE	NSS	NWT	NGK	NVT	NST	NGS	NET		EPI ISL 19727875|A/Oregon/19/2025|2025-01-21	D	D	N	N	N	N	N	D	N	N	D	N	N	N	N
	EPI ISL 19793321|A/Arizona/46/2025|2025-01-09	KIP	NDN	NST	NGT	NAT	NSS	SCT	NKE	NSS	NWT	NGT	NVT	NST	NGS	NET		EPI ISL 19793409|A/Arizona/72/2025|2025-01-24	D	D	N	N	N	N	N	D	N	N	D	N	N	N	N
	EPI ISL 19793319|A/Arizona/22/2025|2025-01-02	KIP	NDN	NST	NGT	NAT	NSS	NCT	NKE	NSS	NWT	NGK	NVT	NST	NGS	NET		EPI ISL 19727874|A/Oregon/18/2025|2025-01-21	D	D	N	N	N	N	N	D	N	N	D	N	N	N	N
[truncated: 18,658 more rows]
[truncated: 2 more columns]
